# Supplementary material for: Spatial distribution patterns and risk factors of hookworm disease in China: A study based on successive national surveillance
Source: PLoS Negl Trop Dis. 2025 Sep 30;19(9):e0013526. doi: 10.1371/journal.pntd.0013526 (PMC12483247; doi:10.1371/journal.pntd.0013526)
Supplement: S1 Data — (ZIP) [file pntd.0013526.s003.zip]

Archive with 73 entries (72 files):
- EVP_relevant data/
- EVP_relevant data/EVP201601.TXT
- EVP_relevant data/EVP201602.TXT
- EVP_relevant data/EVP201603.TXT
- EVP_relevant data/EVP201604.TXT
- EVP_relevant data/EVP201605.TXT
- EVP_relevant data/EVP201606.TXT
- EVP_relevant data/EVP201607.TXT
- EVP_relevant data/EVP201608.TXT
- EVP_relevant data/EVP201609.TXT
- EVP_relevant data/EVP201610.TXT
- EVP_relevant data/EVP201611.TXT
- EVP_relevant data/EVP201612.TXT
- EVP_relevant data/EVP201701.TXT
- EVP_relevant data/EVP201702.TXT
- EVP_relevant data/EVP201703.TXT
- EVP_relevant data/EVP201704.TXT
- EVP_relevant data/EVP201705.TXT
- EVP_relevant data/EVP201706.TXT
- EVP_relevant data/EVP201707.TXT
- EVP_relevant data/EVP201708.TXT
- EVP_relevant data/EVP201709.TXT
- EVP_relevant data/EVP201710.TXT
- EVP_relevant data/EVP201711.TXT
- EVP_relevant data/EVP201712.TXT
- EVP_relevant data/EVP201801.TXT
- EVP_relevant data/EVP201802.TXT
- EVP_relevant data/EVP201803.TXT
- EVP_relevant data/EVP201804.TXT
- EVP_relevant data/EVP201805.TXT
- EVP_relevant data/EVP201806.TXT
- EVP_relevant data/EVP201807.TXT
- EVP_relevant data/EVP201808.TXT
- EVP_relevant data/EVP201809.TXT
- EVP_relevant data/EVP201810.TXT
- EVP_relevant data/EVP201811.TXT
- EVP_relevant data/EVP201812.TXT
- EVP_relevant data/EVP201901.TXT
- EVP_relevant data/EVP201902.TXT
- EVP_relevant data/EVP201903.TXT
- EVP_relevant data/EVP201904.TXT
- EVP_relevant data/EVP201905.TXT
- EVP_relevant data/EVP201906.TXT
- EVP_relevant data/EVP201907.TXT
- EVP_relevant data/EVP201908.TXT
- EVP_relevant data/EVP201909.TXT
- EVP_relevant data/EVP201910.TXT
- EVP_relevant data/EVP201911.TXT
- EVP_relevant data/EVP201912.TXT
- EVP_relevant data/EVP202001.TXT
- EVP_relevant data/EVP202002.TXT
- EVP_relevant data/EVP202003.TXT
- EVP_relevant data/EVP202004.TXT
- EVP_relevant data/EVP202005.TXT
- EVP_relevant data/EVP202006.TXT
- EVP_relevant data/EVP202007.TXT
- EVP_relevant data/EVP202008.TXT
- EVP_relevant data/EVP202009.TXT
- EVP_relevant data/EVP202010.TXT
- EVP_relevant data/EVP202011.TXT
- EVP_relevant data/EVP202012.TXT
- EVP_relevant data/EVP202101.TXT
- EVP_relevant data/EVP202102.TXT
- EVP_relevant data/EVP202103.TXT
- EVP_relevant data/EVP202104.TXT
- EVP_relevant data/EVP202105.TXT
- EVP_relevant data/EVP202106.TXT
- EVP_relevant data/EVP202107.TXT
- EVP_relevant data/EVP202108.TXT
- EVP_relevant data/EVP202109.TXT
- EVP_relevant data/EVP202110.TXT
- EVP_relevant data/EVP202111.TXT
- EVP_relevant data/EVP202112.TXT
