# Supplementary material for: Spatial distribution patterns and risk factors of hookworm disease in China: A study based on successive national surveillance
Source: PLoS Negl Trop Dis. 2025 Sep 30;19(9):e0013526. doi: 10.1371/journal.pntd.0013526 (PMC12483247; doi:10.1371/journal.pntd.0013526)
Supplement: S1 Data — (ZIP) [file pntd.0013526.s003.zip › EVP_relevant data/EVP201606.TXT]

Name	StationId	Lat	Lon	Alti	X	Y	EVP	Year_month	Days_month	Days_GC
Ä®ºÓ	50136	52.9744	122.5108	438.5	1210054.21023	5847249.28686	79.5	201606	30	30
ËþºÓ	50246	52.3481	124.7183	361.9	1374032.89777	5809600.66438	85.9	201606	30	30
ºôÖÐ	50247	52.0361	123.5722	514.5	1301411.67986	5761018.24977	70.3	201606	30	30
ÐÂÁÖ	50349	51.6650	124.3917	501.5	1365932.38729	5732508.12567	58.6	201606	30	30
ºôÂê	50353	51.7261	126.6389	173.9	1520407.11633	5771668.67928	71.8	201606	30	30
¶î¶û¹ÅÄÉ	50425	50.2500	120.1833	581.4	1095647.32324	5528296.53608	107.5	201606	30	30
Í¼ÀïºÓ	50434	50.4833	121.6833	732.6	1198644.41956	5570835.18566	87.2	201606	30	30
¼Ó¸ñ´ïÆæ	50442	50.4064	124.1194	371.7	1373252.12718	5594113.74300	88.5	201606	30	30
°®»Ô	50468	50.2481	127.4619	166.4	1613416.48440	5627441.81521	60.8	201606	30	30
ÂúÖÞÀï	50514	49.5758	117.3214	661.8	899471.31376	5426268.23749	154.7	201606	30	30
º£À­¶û	50527	49.2500	119.7000	649.6	1077230.91484	5414438.55633	141.2	201606	30	30
Ð¡¶þ¹µ	50548	49.2000	123.7167	286.1	1369495.11409	5458511.52020	110.7	201606	30	30
ÄÛ½­	50557	49.1561	125.2278	242.2	1479564.24087	5475451.75536	98.9	201606	30	30
ËïÎâ	50564	49.4169	127.3314	234.5	1624550.99822	5536390.16620	46.0	201606	30	30
ÐÂ°Í¶û»¢ÓÒÆì	50603	48.6783	116.8103	542.4	874073.86765	5323566.16400	172.3	201606	30	30
ÐÂ°Í¶û»¢×óÆì	50618	48.2167	118.2667	642.0	988050.72338	5286618.11730	145.1	201606	30	30
²©¿ËÍ¼	50632	48.7667	121.9167	739.7	1247235.19997	5387789.96404	88.5	201606	30	30
ÔúÀ¼ÍÍ	50639	48.0000	122.7333	306.5	1321872.66799	5314890.36855	104.5	201606	30	30
±±°²	50656	48.2628	126.5072	278.4	1592915.03742	5398817.94375	91.2	201606	30	30
¿ËÉ½	50658	48.0842	125.7878	291.0	1544535.44846	5368136.04607	88.9	201606	30	30
°¢¶ûÉ½	50727	47.1667	119.9333	997.2	1128731.83807	5189141.85220	94.3	201606	30	30
Áú½­	50739	47.3003	123.2442	209.3	1373710.42979	5245507.35022	123.2	201606	30	30
¸»Ô£	50742	47.7928	124.4772	162.7	1454744.36437	5316725.27257	112.7	201606	30	30
ÆëÆë¹þ¶û	50745	47.3761	123.9236	146.7	1422662.21756	5263344.47327	99.8	201606	30	30
º£Â×	50756	47.4453	126.8747	219.7	1639490.94204	5316379.01444	78.8	201606	30	30
Ã÷Ë®	50758	47.1511	125.8933	240.0	1573875.60619	5268581.55615	92.4	201606	30	30
ÒÁ´º	50774	47.7081	128.8358	264.8	1776826.78252	5378504.33997	55.7	201606	30	30
¸»½õ	50788	47.2286	131.9989	66.4	2021422.21018	5387533.26873	85.8	201606	30	30
Ë÷Â×	50834	46.6000	121.2167	499.7	1235157.31410	5142165.13179	105.3	201606	30	30
ÎÚÀ¼ºÆÌØ	50838	46.0833	122.0500	274.7	1307856.32800	5096064.21109	116.2	201606	30	30
Ì©À´	50844	46.4000	123.4536	138.8	1407803.30483	5150003.05305	131.2	201606	30	30
±±ÁÖ	50853	46.6167	126.9667	179.6	1666486.92187	5228041.05447	61.6	201606	30	30
°²´ï	50854	46.3833	125.3167	149.3	1548418.35519	5175916.68123	108.4	201606	30	30
ÌúÁ¦	50862	46.9833	127.9833	206.0	1732901.35614	5285191.45359	65.7	201606	30	30
¼ÑÄ¾Ë¹	50873	46.7833	130.3000	82.0	1909565.05439	5306100.31153	66.5	201606	30	30
ÒÀÀ¼	50877	46.3000	129.5833	100.1	1869788.22691	5240328.48352	58.0	201606	30	30
±¦Çå	50888	46.3881	132.1653	79.6	2058836.31005	5300904.11750	83.9	201606	30	30
¶«ÎÚÖéÄÂÇßÆì	50915	45.5167	116.9667	838.9	927832.36370	4976217.39660	179.0	201606	30	30
°×³Ç	50936	45.6333	122.8333	155.3	1376281.40408	5057198.66604	146.1	201606	30	30
´ó°²	50945	45.5061	124.2389	138.1	1486184.13176	5063498.35428	140.1	201606	30	30
Ç¬°²	50948	45.0000	124.0167	146.3	1480005.17030	5004632.43760	122.0	201606	30	30
Ç°¹ù	50949	45.0833	124.8667	136.2	1543439.03401	5026717.79634	121.4	201606	30	30
ÕØÖÝ	50950	45.7031	125.2503	148.7	1558797.31783	5100580.94465	121.0	201606	30	30
¹þ¶û±õ	50953	45.9347	126.5739	118.3	1653551.13203	5147277.21251	77.9	201606	30	30
Ë«³Ç	50955	45.3939	126.3186	168.3	1647156.94187	5084038.41123	193.7	201606	30	30
Í¨ºÓ	50963	45.9667	128.7333	108.6	1815197.51641	5188480.41944	68.8	201606	30	30
ÉÐÖ¾	50968	45.2167	127.9667	189.7	1776841.94897	5093136.91540	75.2	201606	30	30
²ªÀû	50973	45.7528	130.6061	234.4	1961454.50712	5200960.03224	101.9	201606	30	30
¼¦Î÷	50978	45.3050	130.9089	272.5	1997032.77210	5158637.95084	78.6	201606	30	30
»¢ÁÖ	50983	45.7606	132.8831	98.1	2131218.14846	5248734.29003	55.8	201606	30	30
¹þ°ÍºÓ	51053	48.0500	86.4000	532.6	-1384707.30189	5332147.81244	149.4	201606	30	30
°¢¿Ë´ïÀ­	51058	47.1000	87.9667	563.3	-1287262.33396	5207378.49633	360.7	201606	30	30
¼ªÄ¾ÄË	51059	47.4500	85.8833	968.2	-1435430.71824	5274176.45967	187.1	201606	30	30
²¼¶û½ò	51060	47.7000	86.8667	473.9	-1357398.17822	5287589.14751	130.3	201606	30	30
¸£º£	51068	47.1167	87.4833	497.0	-1323094.16761	5215561.25771	182.0	201606	30	30
°¢ÀÕÌ©¹ú¼Ò»ù×¼ÆøºòÕ¾	51076	47.7333	88.0833	735.3	-1266616.88602	5275145.73579	137.5	201606	30	30
¸»ÔÌ	51087	47.0167	89.5000	860.4	-1173815.68309	5179238.63846	187.7	201606	30	30
Ëþ³Ç¹ú¼Ò»ù×¼ÆøºòÕ¾	51133	46.7333	83.0000	534.9	-1666119.32396	5241261.34295	139.6	201606	30	30
ºÍ²¼¿ËÈü¶û	51156	46.8167	85.7500	1322.1	-1458873.56231	5207059.49204	176.6	201606	30	30
ÇàºÓ	51186	46.6650	90.3778	1218.2	-1113577.02161	5130452.88635	130.5	201606	30	30
°¢À­É½¿Ú¹ú¼Ò»ù±¾ÆøÏóÕ¾	51232	45.1833	82.5500	369.8	-1738396.18956	5080351.26641	278.5	201606	30	30
²©ÀÖ¹ú¼Ò»ù±¾ÆøÏóÕ¾	51238	44.9000	82.0667	532.2	-1782416.64907	5058046.30252	119.7	201606	30	30
ÍÐÀï	51241	45.9333	83.6000	1094.2	-1640463.75122	5144239.73515	147.0	201606	30	30
¿ËÀ­ÂêÒÀ¹ú¼Ò»ù±¾ÆøÏóÕ¾	51243	45.6258	84.8592	450.3	-1552224.06625	5090410.12195	212.1	201606	30	30
±±ËþÉ½¹ú¼Ò»ù×¼ÆøºòÕ¾	51288	45.3667	90.5333	1653.7	-1122848.66081	4985420.89031	162.5	201606	30	30
ÎÂÈª	51330	44.9667	81.0167	1357.8	-1860680.69860	5084569.46261	145.8	201606	30	30
¾«ºÓ¹ú¼Ò»ù±¾ÆøÏóÕ¾	51334	44.5667	82.8167	329.2	-1733386.27475	5008400.13121	206.8	201606	30	30
ÎÚËÕ	51346	44.4333	84.6667	478.7	-1593989.89179	4962790.32873	170.3	201606	30	30
ÎÚÀ¼ÎÚËÕ	51358	44.2833	85.8167	468.5	-1508225.74863	4928340.05809	152.8	201606	30	30
²Ì¼Òºþ¹ú¼Ò»ù±¾ÆøÏóÕ¾	51365	44.2000	87.5333	440.5	-1376363.38963	4894219.43015	190.5	201606	30	30
ºôÍ¼±Ú	51367	44.1667	86.8500	575.1	-1430296.16983	4900203.28629	230.1	201606	30	30
ÆæÌ¨	51379	44.0167	89.5667	793.5	-1220695.20962	4847343.05451	149.8	201606	30	30
ÒÁÄþ¹ú¼Ò»ù×¼ÆøºòÕ¾	51431	43.9500	81.3333	662.5	-1863492.78123	4967957.52396	136.2	201606	30	30
ÄáÀÕ¿Ë	51433	43.8000	82.5167	1105.3	-1775734.42228	4929885.74663	104.5	201606	30	30
ÕÑËÕ	51437	43.1500	81.1333	1851.0	-1900329.46777	4884461.03452	88.0	201606	30	30
ÎÚÂ³Ä¾Æë¹ú¼Ò»ù±¾ÆøÏóÕ¾	51463	43.7833	87.6500	935.0	-1375390.60103	4846565.63193	186.0	201606	30	30
°ÍÂØÌ¨	51467	42.7667	86.3333	1732.4	-1499934.57850	4753261.14163	137.0	201606	30	30
ÎÚÂ³Ä¾ÆëÄÁÊÔÕ¾	51469	43.4500	87.1833	1930.0	-1418675.52740	4816289.75043	93.6	201606	30	30
Ìì³Ø¹ú¼Ò»ù×¼ÆøºòÕ¾	51470	43.8833	88.1167	1942.5	-1336856.57023	4851248.50482	114.9	201606	30	30
´ïÛà³Ç¹ú¼Ò»ù±¾ÆøÏóÕ¾	51477	43.3500	88.3167	1103.5	-1331186.70674	4789527.17779	177.3	201606	30	30
Ê®Èý¼ä·¿	51495	43.2167	91.7333	721.4	-1062402.62997	4733525.09301	524.7	201606	30	30
¿âÃ×Ê²¹ú¼Ò»ù±¾ÆøÏóÕ¾	51526	42.2333	88.2167	922.4	-1360223.73658	4667049.33119	269.3	201606	30	30
°ÍÒô²¼Â³¿Ë	51542	43.0333	84.1500	2458.0	-1666670.93668	4817474.33929	139.2	201606	30	30
ÑÉêÈ	51567	42.0500	86.6000	1055.3	-1493618.56650	4669965.65480	213.9	201606	30	30
ÍÂÂ³·¬	51573	42.9500	89.2333	39.3	-1265794.40236	4733174.07288	376.3	201606	30	30
Û·ÉÆ	51581	42.8500	90.2333	398.6	-1187791.43211	4709703.22527	220.4	201606	30	30
°¢¿ËËÕ¹ú¼Ò»ù×¼ÆøºòÕ¾	51628	41.1167	80.3833	1107.1	-2015031.29085	4677065.75878	262.5	201606	30	30
°Ý³Ç	51633	41.7833	81.9000	1229.2	-1875876.23352	4720336.91243	261.1	201606	30	30
É³ÑÅ	51639	41.2503	82.7692	982.5	-1819840.16092	4645634.59499	199.1	201606	30	30
ÂÖÌ¨	51642	41.8167	84.2667	982.0	-1685869.65012	4681554.02544	257.6	201606	30	30
¿â³µ¹ú¼Ò»ù±¾ÆøÏóÕ¾	51644	41.7167	82.9667	1081.9	-1792367.12724	4693318.34033	200.1	201606	30	30
Î¾Àç	51655	41.3500	86.2667	884.9	-1535152.18205	4597538.40218	229.7	201606	30	30
¿â¶ûÀÕ¹ú¼Ò»ù±¾ÆøÏóÕ¾	51656	41.7333	85.8167	899.8	-1563277.51446	4646981.36192	250.1	201606	30	30
°¢Í¼Ê²¹ú¼Ò»ù±¾ÆøÏóÕ¾	51704	39.7306	76.2219	1267.6	-2391508.75018	4618567.64597	252.3	201606	30	30
ÎÚÇ¡	51705	39.7167	75.2500	2175.7	-2470348.03693	4640862.94393	190.9	201606	30	30
¿¦Ê²¹ú¼Ò»ù×¼ÆøºòÕ¾	51709	39.4833	75.7500	1385.6	-2437704.10740	4603295.03124	289.1	201606	30	30
°¢ºÏÆæ	51711	40.9333	78.4500	1985.1	-2175102.30398	4697859.17397	153.0	201606	30	30
°Í³þ	51716	39.8000	78.5667	1116.5	-2199428.46193	4571888.68990	223.3	201606	30	30
¿ÂÆº¹ú¼Ò»ù±¾ÆøÏóÕ¾	51720	40.5000	79.0500	1161.8	-2139720.18929	4637626.26334	186.2	201606	30	30
°¢À­¶û¹ú¼Ò»ù±¾ÆøÏóÕ¾	51730	40.5500	81.2667	1012.2	-1959267.93846	4597331.85871	192.5	201606	30	30
ËþÖÐ	51747	39.0000	83.6667	1099.3	-1801700.96134	4381294.39333	320.3	201606	30	30
Ìú¸ÉÀï¿Ë	51765	40.6333	87.7000	846.0	-1432954.26695	4496592.58930	196.8	201606	30	30
ÈôÇ¼	51777	39.0236	88.1833	888.2	-1423956.99581	4310527.30581	240.5	201606	30	30
ËþÊ²¿â¶û¸É	51804	37.7667	75.2333	3090.1	-2536778.29142	4430743.91857	182.5	201606	30	30
Âó¸ÇÌá	51810	38.9167	77.6333	1178.2	-2302311.53996	4496899.94670	223.4	201606	30	30
É¯³µ	51811	38.4333	77.2667	1231.2	-2347415.45975	4452942.27465	241.6	201606	30	30
Æ¤É½	51818	37.6167	78.2833	1375.4	-2288037.82482	4340349.10263	238.5	201606	30	30
ºÍÌï¹ú¼Ò»ù×¼ÆøºòÕ¾	51828	37.1333	79.9333	1375.0	-2163500.01582	4250555.39473	250.0	201606	30	30
Ãñ·á	51839	37.0667	82.5667	1409.5	-1942014.17550	4188788.01520	233.3	201606	30	30
ÇÒÄ©	51855	38.1500	85.5500	1247.2	-1663488.25797	4254374.58604	293.3	201606	30	30
Ã£ÑÂ	51886	38.2500	90.8500	2944.8	-1212249.57240	4188743.25493	222.2	201606	30	30
ÓÚÌï	51931	36.8500	81.6500	1422.0	-2025640.85425	4183256.58407	191.9	201606	30	30
°ÍÀïÀ¤	52101	43.6000	93.0500	1679.4	-952327.96928	4762881.87409	179.0	201606	30	30
Ä×Ã«ºþ	52112	43.7500	94.9833	479.0	-797135.55909	4762587.76521	377.3	201606	30	30
ÒÁÎá	52118	43.2667	94.7000	1728.6	-825222.78777	4710900.51052	179.9	201606	30	30
¹þÃÜ¹ú¼Ò»ù×¼ÆøºòÕ¾	52203	42.8167	93.5167	737.2	-925465.05810	4671041.95807	223.1	201606	30	30
¶î¼ÃÄÉÆì	52267	41.9569	101.0611	939.0	-321909.28929	4527059.13462	272.3	201606	30	30
ºìÁøºÓ	52313	41.5333	94.6667	1573.8	-848152.60943	4517116.28516	307.9	201606	30	30
Âí××É½	52323	41.8047	97.0319	1770.4	-652044.97629	4529704.95717	239.6	201606	30	30
¹Õ×Óºþ	52378	41.3667	102.3667	960.0	-217003.53281	4457033.99050	328.6	201606	30	30
¶Ø»Í	52418	40.1500	94.6833	1139.0	-862983.24204	4361751.42749	264.3	201606	30	30
¹ÏÖÝ	52424	40.5339	95.7783	1170.9	-767647.18835	4395886.33785	220.4	201606	30	30
ÓñÃÅ	52436	40.2694	97.0269	1526.0	-666345.51774	4357124.02260	200.4	201606	30	30
¶¦ÐÂ	52446	40.3055	99.5189	1177.4	-458113.56474	4347077.33618	236.5	201606	30	30
½ðËþ	52447	39.9969	98.8894	1270.5	-512807.67856	4315372.10922	210.5	201606	30	30
°ÍÑåÅµÈÕ¹«	52495	40.1622	104.8008	1290.8	-16690.16294	4318266.99787	283.3	201606	30	30
¾ÆÈª	52533	39.7667	98.4833	1477.2	-548545.75711	4291598.38829	199.4	201606	30	30
¸ßÌ¨	52546	39.3739	99.8292	1332.2	-437679.79020	4240618.93905	196.7	201606	30	30
°¢À­ÉÆÓÒÆì	52576	39.2167	101.6833	1510.1	-281408.36097	4216159.10738	322.5	201606	30	30
Àäºþ	52602	38.7500	93.3333	2770.0	-993961.63611	4217189.57489	275.6	201606	30	30
ÍÐÀÕ	52633	38.8167	98.4167	3367.0	-561255.50054	4184874.04730	126.9	201606	30	29
Ò°Å£¹µ	52645	38.4333	99.6000	3314.0	-462840.05004	4135517.57061	175.3	201606	30	30
ÕÅÒ´	52652	39.0792	100.2750	1461.1	-401559.17785	4205479.34006	261.6	201606	30	30
ÆîÁ¬	52657	38.1833	100.2500	2787.4	-408524.71573	4104443.84294	136.1	201606	30	30
É½µ¤	52661	38.7933	101.0839	1765.5	-334127.32346	4170204.99627	209.9	201606	30	30
ÓÀ²ý	52674	38.2178	101.9319	2093.9	-263810.75162	4102645.58622	204.6	201606	30	30
ÎäÍþ	52679	37.8858	102.8739	1540.2	-183631.58222	4063006.08803	199.2	201606	30	30
ÃñÇÚ	52681	38.6319	103.0886	1367.5	-163466.79284	4146947.32540	261.8	201606	30	30
Ð¡Ôî»ð	52707	36.7981	93.6781	2767.0	-989822.71266	3994579.01683	217.6	201606	30	30
´ó²ñµ©	52713	37.8522	95.3528	3173.2	-832351.59674	4097713.55134	192.6	201606	30	30
µÂÁî¹þ	52737	37.3744	97.3758	2981.5	-662341.84676	4028672.13726	167.7	201606	30	30
¸Õ²ì	52754	37.3333	100.1333	3301.5	-423261.88653	4008957.39869	114.9	201606	30	30
ÃÅÔ´	52765	37.3789	101.6103	2850.0	-294690.51378	4008767.52012	121.1	201606	30	30
ÎÚÇÊÁë	52787	37.1986	102.8681	3045.1	-185800.51510	3985348.56097	125.8	201606	30	30
¾°Ì©	52797	37.1833	104.0500	1630.9	-82816.56980	3982020.18478	191.2	201606	30	30
¸ñ¶ûÄ¾	52818	36.4208	94.9083	2807.6	-886993.06880	3940548.09979	187.0	201606	30	30
ÅµÄ¾ºé	52825	36.4406	96.4292	2790.4	-753484.98906	3930210.72832	168.0	201606	30	30
ÎÚÀ¼	52833	36.9300	98.4886	2950.0	-569111.98100	3971658.56943	140.2	201606	30	30
¶¼À¼	52836	36.2958	98.0964	3189.0	-608318.50203	3902458.19600	161.5	201606	30	30
²è¿¨	52842	36.7881	99.0750	3087.6	-518879.84433	3952435.77712	151.8	201606	30	30
¹²ºÍ	52856	36.2742	100.6183	2835.0	-386392.04745	3887386.14118	148.7	201606	30	30
Î÷Äþ	52866	36.6644	101.7331	2434.2	-286675.93695	3927681.71568	134.1	201606	30	30
¹óµÂ	52868	36.0164	101.3694	2273.0	-321255.57770	3855595.13635	148.9	201606	30	30
ÃñºÍ	52876	36.3250	102.8389	1813.9	-190494.42480	3886673.47636	139.2	201606	30	30
¸ÞÀ¼	52884	36.3483	103.9436	1668.5	-93096.03700	3887729.03039	140.4	201606	30	30
¾¸Ô¶	52895	36.5694	104.6867	1398.2	-27531.40354	3912269.30967	164.6	201606	30	30
ÎåµÀÁº	52908	35.2156	93.0806	4612.2	-1063234.87771	3823133.57888	200.4	201606	30	30
ÐËº£	52943	35.5833	99.9833	3323.2	-446287.50909	3812054.58657	105.8	201606	30	30
¹óÄÏ	52955	35.5833	100.7333	3120.0	-379611.92414	3808935.00961	120.0	201606	30	30
Í¬ÈÊ	52974	35.5444	102.0325	2475.0	-264194.32478	3800329.79028	134.8	201606	30	30
ÓÜÖÐ	52983	35.8664	104.1431	1874.4	-75985.52935	3833096.08065	153.2	201606	30	30
ÁÙÏÄ¶«	52984	35.5797	103.1764	1917.2	-162295.54131	3801860.41549	119.8	201606	30	30
ÁÙä¬	52986	35.3622	103.8608	1893.8	-101671.22425	3776377.94047	122.4	201606	30	30
»ª¼ÒÁë	52996	35.3861	105.0083	2450.6	740.54820	3778494.95251	216.6	201606	30	30
¶þÁ¬ºÆÌØ	53068	43.6303	111.9369	963.1	553469.19400	4728245.08025	198.3	201606	30	30
ÄÇÈÊ±¦Á¦¸ñ	53083	44.6167	114.1500	1181.6	719422.43003	4852713.32801	183.0	201606	30	30
Âú¶¼À­	53149	42.5333	110.1333	1225.2	416091.33798	4596333.48063	168.9	201606	30	30
°¢°Í¸ÂÆì	53192	44.0167	115.0033	1147.7	793062.08646	4792259.69198	195.7	201606	30	30
ËÕÄáÌØ×óÆì	53195	43.8500	113.6333	1036.7	686368.77228	4763427.65108	173.9	201606	30	30
º£Á¦ËØ	53231	41.4000	106.4000	1510.2	115327.19010	4458723.56438	237.4	201606	30	30
ÖìÈÕºÍ	53276	42.4000	112.9000	1150.8	641154.69431	4596093.01147	172.9	201606	30	30
ÎÚÀ­ÌØÖÐÆì	53336	41.5667	108.5167	1288.0	288977.16977	4481821.27424	189.4	201606	30	30
´ï¶ûº±Ã¯Ã÷°²ÁªºÏÆì	53352	41.7000	110.4333	1376.6	445518.31128	4503920.44684	155.3	201606	30	30
ËÄ×ÓÍõÆì	53362	41.5500	111.6500	1445.2	546280.95369	4493122.56874	128.8	201606	30	30
Ï£À­ÄÂÈÊ	53367	41.3167	111.2333	1602.3	513746.85839	4464651.28609	139.1	201606	30	30
»¯µÂ	53391	41.9000	114.0000	1482.7	735297.17744	4547613.29692	127.5	201606	30	30
ÕÅ±±	53399	41.1500	114.7000	1393.3	800558.38753	4468859.17210	129.0	201606	30	30
°üÍ·	53446	40.5294	109.8808	1004.7	406741.09431	4369701.33641	145.5	201606	30	30
ºôºÍºÆÌØ	53463	40.8558	111.5714	1153.5	545011.69219	4414577.03312	145.0	201606	30	30
Èüº±	53466	40.7500	111.7000	1045.4	556466.32325	4403379.75058	114.8	201606	30	30
ÓÒÓñ	53478	40.0000	112.4667	1345.8	626391.53218	4323501.77922	128.2	201606	30	30
¼¯Äþ	53480	41.0333	113.0667	1419.3	667154.43874	4443675.61930	115.6	201606	30	30
´óÍ¬	53487	40.0833	113.4167	1052.6	705111.65365	4339248.26356	145.6	201606	30	30
ÌìÕò	53490	40.4333	114.0667	1014.7	755816.13680	4383390.64909	136.4	201606	30	30
¼ªÀ¼Ì©	53502	39.7833	105.7500	1031.8	63162.13431	4275702.29135	253.9	201606	30	30
ÁÙºÓ	53513	40.7253	107.3733	1041.1	197311.19030	4384167.32070	191.5	201606	30	30
»ÝÅ©	53519	39.2069	106.7644	1092.2	149741.73189	4211681.48806	188.6	201606	30	30
¶õÍÐ¿ËÆì	53529	39.0883	107.9625	1381.4	251798.24710	4200707.27860	170.4	201606	30	30
¶«Ê¤	53543	39.8153	110.0122	1462.2	421750.68159	4289726.11444	136.9	201606	30	30
ÎÚÉóÕÙ	53547	39.1000	109.0333	1312.2	342713.97860	4205234.61514	147.1	201606	30	30
ºÓÇú	53564	39.3667	111.2167	1036.0	526154.38951	4244883.78309	139.6	201606	30	30
¸®¹È	53567	39.0167	111.0000	1024.3	510225.05110	4204282.02389	297.1	201606	30	30
Ë·ÖÝ	53578	39.3667	112.4333	1114.8	628945.42055	4251961.25194	146.7	201606	30	30
´úÏØ	53579	39.0500	112.9167	859.7	672613.03574	4219453.99103	138.6	201606	30	30
ÎµÏØ	53593	39.8333	114.5667	909.5	803889.04007	4319872.07305	145.1	201606	30	30
ÁéÇð	53594	39.4500	114.2167	938.7	778578.21955	4273981.28653	137.5	201606	30	30
°¢À­ÉÆ×óÆì	53602	38.8333	105.6667	1561.4	56867.77972	4168325.70758	190.1	201606	30	30
ÎâÖÒ	53612	37.9858	106.1833	1127.2	102072.46504	4072952.32156	163.9	201606	30	30
Òø´¨	53614	38.4714	106.2078	1111.6	103518.01005	4127863.24920	184.9	201606	30	30
ÌÕÀÖ	53615	38.8081	106.6958	1101.0	144690.03376	4166522.66559	163.6	201606	30	30
ÓÜÁÖ	53646	38.2667	109.7833	1157.0	410932.46190	4113997.52114	167.2	201606	30	30
ÉñÄ¾	53651	38.8233	110.4669	1098.0	466142.46179	4179842.00328	127.1	201606	30	30
¼ÑÏØ	53658	38.0333	110.4833	894.4	472468.48037	4090764.06917	290.2	201606	30	30
ÎåÕ¯	53663	38.9333	111.8167	1401.0	580219.13733	4199362.40068	140.7	201606	30	30
ÐËÏØ	53664	38.4667	111.1333	1012.6	525383.75847	4142935.92031	156.5	201606	30	30
Ô­Æ½	53673	38.7333	112.7167	828.2	658434.38625	4182435.25444	163.8	201606	30	30
Æ½¶¨	53687	37.7833	113.6333	753.0	745783.29357	4081899.26100	143.7	201606	30	30
Ê¯¼Ò×¯	53698	38.0197	114.3989	89.3	809203.52494	4114508.38819	158.5	201606	30	30
ÖÐÎÀ	53704	37.5253	105.1775	1226.7	15404.72678	4020300.36435	143.9	201606	30	30
ÖÐÄþ	53705	37.4842	105.6825	1181.3	59263.76476	4015844.01039	178.2	201606	30	30
ÑÎ³Ø	53723	37.7925	107.2439	1350.9	194042.65869	4052685.65910	164.4	201606	30	30
¶¨±ß	53725	37.5833	107.5833	1360.3	224001.58822	4029757.82159	171.7	201606	30	30
¾¸±ß	53735	37.6167	108.8000	1336.7	329315.60544	4036922.26791	177.5	201606	30	30
ÎâÆð	53738	36.9167	108.1667	1331.4	276976.68825	3955903.20379	118.6	201606	30	30
ºáÉ½	53740	37.9333	109.2333	1111.0	365319.03678	4074199.04985	170.1	201606	30	30
×Ó³¤	53748	37.1833	109.7000	1063.3	409577.30909	3991320.56617	253.0	201606	30	30
Ã×Ö¬	53750	37.7642	110.1772	931.0	447703.58898	4058969.41280	233.4	201606	30	30
×ÓÖÞ	53751	37.6022	110.0325	996.5	436129.29404	4040035.95966	241.5	201606	30	30
ËçµÂÉÁµç¶¨Î»ÒÇ	53754	37.5000	110.2167	929.7	452684.90112	4029322.36383	169.0	201606	30	30
Îâ±¤	53756	37.5167	110.7167	744.0	495918.44269	4033596.11095	255.7	201606	30	30
Çå½§	53757	37.1167	110.1167	938.0	446247.26978	3985596.77023	230.3	201606	30	30
ÂÀÁº	53764	37.5000	111.1167	950.8	530691.83653	4033779.65106	120.1	201606	30	28
Ì«Ô­	53772	37.6206	112.5764	776.3	656075.45962	4056105.72835	152.9	201606	30	30
Ì«¹È	53775	37.4233	112.5933	785.8	659240.30571	4033978.33138	138.8	201606	30	30
ÓÜÉçÏØ	53787	37.0667	112.9833	1041.4	696266.51138	3996451.53133	124.1	201606	30	30
ÎÞÃûÕ¾	53798	37.1808	114.3589	183.0	814696.49470	4019769.31878	156.7	201606	30	30
º£Ô­	53806	36.5733	105.6417	1855.6	56386.57914	3912848.94789	162.1	201606	30	30
Í¬ÐÄ	53810	36.9725	105.8928	1336.4	78044.57595	3958144.43750	193.6	201606	30	30
¹ÌÔ­	53817	36.0342	106.2353	1835.5	109302.69422	3852412.22926	148.3	201606	30	30
»·ÏØ	53821	36.5733	107.3044	1255.6	202472.29340	3915016.61361	169.4	201606	30	30
Ö¾µ¤	53832	36.8114	108.7731	1297.1	330444.50462	3945861.83717	235.0	201606	30	30
°²Èû	53841	36.8833	109.3167	1068.3	377671.07282	3955921.64124	204.4	201606	30	30
ÑÓ°²	53845	36.5833	109.4500	1180.5	390845.42879	3922557.89295	141.1	201606	30	30
¸ÊÈª	53848	36.2667	109.3500	1005.5	383635.56872	3886416.30760	221.6	201606	30	30
ÑÓ´¨	53850	36.8833	110.1833	804.9	453427.37262	3959548.90485	227.8	201606	30	30
ÚôÏØ	53853	36.7000	110.9500	1052.7	521663.09477	3942625.52797	136.5	201606	30	30
ÑÓ³¤	53854	36.5833	110.0667	804.8	444966.29039	3925153.79923	119.5	201606	30	30
ÒË´¨	53857	36.0667	110.1833	840.3	458244.26368	3867370.23531	218.7	201606	30	30
¼ªÏØ	53859	36.0833	110.6667	851.3	500829.13959	3871578.47755	140.7	201606	30	30
½éÐÝ	53863	37.0628	111.9450	746.0	605900.43505	3989202.64466	149.9	201606	30	30
ÁÙ·Ú	53868	36.0667	111.5000	449.5	574501.34998	3874218.67708	146.7	201606	30	30
°²Ôó	53877	36.1333	112.2500	1011.3	640129.00878	3886315.87921	163.3	201606	30	30
ÉÏµ³	53882	36.0667	113.0333	1046.9	709754.21698	3884135.95381	145.0	201606	30	30
ÏåÔ«	53884	36.5000	113.0333	877.9	705795.67240	3932951.38057	116.4	201606	30	30
°²Ñô	53898	36.0536	114.1392	194.8	807338.87555	3891110.52303	155.7	201606	30	30
Î÷¼ª	53903	35.9658	105.7139	1916.5	63224.48070	3844229.09287	129.2	201606	30	30
ÁùÅÌÉ½	53910	35.6633	106.2000	2845.2	106686.02905	3810461.29037	169.5	201606	30	30
áÇá¼	53915	35.5311	106.6600	1467.6	147828.81677	3796114.19335	143.2	201606	30	30
Î÷·å	53923	35.7267	107.6283	1421.0	233457.82744	3820071.30176	152.0	201606	30	30
³¤Îä	53929	35.2000	107.8000	1206.5	250383.26307	3761000.73395	117.9	201606	30	30
¸»ÏØ	53931	36.0000	109.3667	984.0	386432.81229	3856366.65260	210.3	201606	30	30
Ñ®ÒØ	53938	35.1667	108.3000	1277.0	295204.36009	3758614.44253	223.7	201606	30	30
°×Ë®	53941	35.1833	109.5833	804.4	409846.39358	3765045.09832	244.9	201606	30	30
Âå´¨	53942	35.7872	109.3608	1087.7	386967.02135	3832317.70765	186.6	201606	30	30
»ÆÁê	53944	35.5739	109.2372	940.5	377034.20173	3807761.40583	246.8	201606	30	30
ÒË¾ý	53945	35.4333	109.0667	1395.2	362522.00807	3791253.63243	221.2	201606	30	30
»ÆÁú	53946	35.6000	109.8167	1091.0	428418.17021	3813058.27915	215.4	201606	30	30
Í­´¨	53947	35.0833	109.0667	978.9	364141.23495	3751745.42030	225.5	201606	30	30
ÆÑ³Ç	53948	34.8911	109.6258	387.2	415181.40677	3732250.48057	152.6	201606	30	30
³Î³Ç	53949	35.1833	109.9167	679.1	439636.03286	3766471.44669	242.4	201606	30	30
ºÏÑô	53950	35.2539	110.1853	752.7	463215.75387	3775658.32531	192.2	201606	30	30
º«³Ç	53955	35.5231	110.4597	461.6	486032.72001	3807341.81331	130.6	201606	30	30
ÔË³Ç	53959	35.1197	111.0667	375.0	542788.35184	3764987.48697	161.7	201606	30	30
ºîÂí	53963	35.6500	111.3667	433.8	565753.82191	3826460.24861	153.6	201606	30	30
Ô«Çú	53968	35.2833	111.6667	505.0	595153.20633	3786870.28699	114.8	201606	30	30
Ñô³Ç	53975	35.4833	112.4167	659.5	660302.81538	3814152.50998	142.0	201606	30	30
ÐÂÏçÉÐ´å	53986	35.3219	113.9119	73.2	794726.37335	3806934.62610	122.1	201606	30	30
Î÷ÎÚÖéÄÂÇßÆì	54012	44.5667	117.6333	1001.7	992734.50032	4877183.54798	120.8	201606	30	30
ÔúÂ³ÌØÆì	54026	44.5667	120.9000	265.0	1247463.90198	4914042.25765	164.4	201606	30	30
°ÍÁÖ×óÆì	54027	43.9581	119.3175	587.8	1134022.82137	4827609.36650	168.8	201606	30	30
Í¨ÓÜ	54041	44.8000	123.0667	150.0	1410961.19055	4968802.49846	160.9	201606	30	30
³¤Áë	54049	44.2500	123.9667	188.9	1492114.11576	4921402.11703	133.0	201606	30	30
·öÓà	54063	44.9667	126.0000	196.8	1632943.27955	5032075.30446	106.2	201606	30	30
Å©°²	54064	44.3833	125.1500	170.2	1580948.84087	4954371.29944	100.3	201606	30	30
Äµµ¤½­	54094	44.5039	129.6683	305.7	1925487.58337	5047351.30193	91.1	201606	30	30
Ëç·ÒºÓ	54096	44.3925	131.1758	567.8	2043751.45602	5065408.66050	66.0	201606	30	30
ÎýÁÖºÆÌØ	54102	43.9500	116.1167	1003.0	881818.09769	4794209.72414	135.2	201606	30	30
ÁÖÎ÷	54115	43.6339	118.0283	825.0	1037289.24850	4777463.55468	165.0	201606	30	30
¿ªÂ³	54134	43.6000	121.2833	241.0	1294975.00896	4811933.62849	171.1	201606	30	30
Í¨ÁÉ	54135	43.6000	122.2667	178.7	1372415.32458	4825144.31950	141.4	201606	30	30
Ë«ÁÉ	54142	43.5114	123.4425	117.9	1466667.13681	4832165.87836	145.6	201606	30	30
ËÄÆ½	54157	43.1217	124.3858	179.5	1549248.68972	4803494.91211	155.1	201606	30	30
ÎÞÃûÕ¾	54161	43.9000	125.2167	236.8	1597071.60501	4902349.01780	106.9	201606	30	30
Ë«Ñô	54165	43.5500	125.6333	219.5	1637619.48809	4870670.05187	121.5	201606	30	30
ÓÀ¼ª	54171	43.7000	126.5167	229.5	1703032.81522	4901998.99492	115.6	201606	30	30
òÔºÓ	54181	43.7000	127.3333	295.0	1766592.72068	4916268.19530	100.9	201606	30	30
¶Ø»¯	54186	43.3667	128.2000	524.9	1842589.84719	4895566.26504	94.9	201606	30	30
ÍôÇåÆøÏó¹Û²âÕ¾	54195	43.3000	129.7833	244.8	1967653.38370	4918671.96951	84.9	201606	30	30
¶àÂ×	54208	42.1936	116.4658	1245.4	932141.99171	4601217.96509	111.2	201606	30	30
ÎÌÅ£ÌØÆì	54213	42.9333	119.0167	634.3	1126557.49010	4710231.78608	166.1	201606	30	30
³à·å	54218	42.3075	118.8344	668.6	1121781.83766	4638441.79951	158.3	201606	30	30
±¦¹úÍÂ	54226	42.3333	120.7000	400.5	1271411.93411	4663800.64191	167.8	201606	30	30
ÕÃÎä	54236	42.3842	122.5492	79.4	1418676.07801	4694504.38574	135.5	201606	30	30
¸·ÐÂ	54237	42.0672	121.7458	167.8	1360353.57063	4648095.97017	139.9	201606	30	30
²ýÍ¼	54243	42.7847	124.0933	165.1	1533407.52321	4761766.50178	142.3	201606	30	30
¿ªÔ­	54254	42.5269	124.0461	98.2	1535194.14008	4732563.64933	111.7	201606	30	30
ÇåÔ­	54259	42.0667	124.8667	224.0	1610770.37169	4694743.25956	58.1	201606	30	30
ÁÉÔ´	54260	42.9167	125.0833	252.9	1608872.62933	4791992.53870	103.6	201606	30	30
ÅÍÊ¯	54263	42.9597	126.0781	351.2	1686374.99280	4813234.15597	103.6	201606	30	30
Ã·ºÓ¿Ú	54266	42.5333	125.6333	340.5	1661205.49445	4758820.56994	123.5	201606	30	30
èëµé	54273	42.9833	126.7500	263.3	1738705.15548	4827416.44840	97.0	201606	30	30
¾¸Óî	54276	42.4000	126.8000	570.0	1756932.51247	4764242.36856	91.6	201606	30	30
¶«¸Ú	54284	42.1500	127.5000	774.2	1818718.79999	4749397.11577	75.1	201606	30	30
¶þµÀ	54285	42.4044	128.1247	731.7	1861699.14508	4788867.07475	77.1	201606	30	30
ºÍÁú	54286	42.5333	129.0000	475.6	1927341.46600	4819671.87274	87.2	201606	30	30
ÑÓ±ßÅ©ÊÔÕ¾	54292	42.8744	129.5042	257.3	1957638.86085	4866773.77581	86.6	201606	30	30
·áÄþ	54308	41.2000	116.6333	735.1	958788.00715	4491596.29913	131.6	201606	30	30
Î§³¡	54311	41.9667	117.7667	892.7	1040625.58479	4588776.89896	125.9	201606	30	30
³¯Ñô	54324	41.5478	120.4292	174.3	1263357.34051	4572939.46261	172.9	201606	30	30
½¨Æ½	54326	41.4100	119.6203	462.2	1199896.11386	4547547.56892	149.9	201606	30	30
ÐÂÃñ	54333	41.9592	122.8531	30.9	1451540.37200	4651795.70853	113.4	201606	30	30
ÒåÏØ	54334	41.5122	121.2422	74.2	1330000.24004	4579595.83933	143.2	201606	30	30
ºÚÉ½	54335	41.6856	122.0889	37.5	1395316.28466	4610486.96011	116.2	201606	30	30
½õÖÝ	54337	41.1403	121.1222	65.9	1327040.56000	4536612.17694	117.8	201606	30	30
°°É½	54339	41.0903	122.9994	77.3	1480965.34984	4557603.35308	141.8	201606	30	30
ÉòÑô	54342	41.7325	123.5100	51.0	1509074.95022	4636474.77645	115.6	201606	30	30
±¾Ïª	54346	41.3067	123.7753	185.4	1539470.72029	4593393.30315	107.8	201606	30	30
±¾ÏªÏØ	54349	41.2961	124.1317	258.9	1568563.26510	4597798.41842	101.1	201606	30	30
ÕÂµ³	54351	41.9097	124.0686	118.5	1550251.90937	4664691.07454	113.1	201606	30	30
ÐÂ±ö	54353	41.7225	125.0364	328.4	1632116.04140	4659516.73580	88.9	201606	30	30
Í¨»¯	54363	41.6833	125.9000	402.9	1702365.61946	4669695.28378	94.7	201606	30	30
»¸ÈÊ	54365	41.2825	125.3444	245.5	1666948.52279	4616055.95906	83.3	201606	30	30
ÁÙ½­	54374	41.8000	126.8833	379.7	1778311.55963	4699779.03500	88.2	201606	30	30
¼¯°²	54377	41.1500	126.2167	225.1	1740522.21070	4616409.12816	95.4	201606	30	30
³¤°×	54386	41.4167	128.1833	775.0	1892078.95041	4681714.75858	90.8	201606	30	30
ÕÅ¼Ò¿Ú	54401	40.7694	114.9194	772.8	822888.82814	4427927.67508	151.1	201606	30	30
»³À´	54405	40.4167	115.5000	570.9	875081.10581	4393298.66995	149.3	201606	30	30
ÑÓÇì	54406	40.4500	115.9667	487.9	913407.08907	4401239.13508	112.3	201606	30	30
ÃÜÔÆ	54416	40.3833	116.8667	71.8	988921.39553	4402382.49317	126.0	201606	30	30
³ÐµÂ	54423	40.9667	117.9167	422.3	1067408.98808	4478578.98901	118.5	201606	30	30
×ñ»¯	54429	40.2000	117.9500	54.9	1081399.60770	4393146.06226	124.1	201606	30	30
ÇàÁú	54436	40.4167	118.9500	254.3	1160948.97594	4428678.21129	132.2	201606	30	30
ÇØ»Êµº	54449	39.8500	119.5167	2.4	1217103.40227	4372137.22853	104.0	201606	30	30
½¨²ý	54452	40.8000	119.7944	367.0	1224293.74008	4481626.35365	139.5	201606	30	30
ËçÖÐ	54454	40.3281	120.3058	29.0	1274462.05570	4435414.58206	120.2	201606	30	30
ÐË³Ç	54455	40.6244	120.6500	20.5	1297637.31439	4472910.85941	132.9	201606	30	30
´óÍÝ	54470	41.0086	122.0564	5.5	1405738.36999	4534821.55757	147.5	201606	30	30
Óª¿Ú	54471	40.6656	122.1733	3.8	1421937.64770	4498361.12425	117.0	201606	30	30
º£³Ç	54472	40.8797	122.7489	25.3	1464800.69334	4530514.34040	130.0	201606	30	30
ÐÜÔÀ	54476	40.1767	122.1497	20.4	1429488.32845	4443659.84670	118.2	201606	30	30
á¶ÑÒ	54486	40.3381	123.2767	97.7	1519062.03422	4478327.62941	109.7	201606	30	30
¿íµé	54493	40.7200	124.7800	260.1	1633884.09372	4544513.23064	75.6	201606	30	30
µ¤¶«	54497	40.0317	124.3275	13.8	1612015.35972	4460922.62142	97.3	201606	30	30
±±¾©	54511	39.8000	116.4667	31.3	963327.91010	4333042.86195	162.3	201606	30	30
°ÔÖÝ	54518	39.1686	116.3928	8.9	965313.86349	4261470.83233	132.4	201606	30	30
±¦Ûæ	54525	39.7289	117.2786	5.1	1032190.44800	4333229.46922	115.6	201606	30	30
Î÷Çà	54527	39.0833	117.0500	3.5	1021899.28227	4258477.00189	136.6	201606	30	30
ÌÆÉ½	54534	39.6500	118.1000	23.2	1102024.71983	4333219.17051	127.3	201606	30	30
²Üåúµé	54535	39.2858	118.4658	3.2	1138174.17219	4296571.16062	123.4	201606	30	30
ÀÖÍ¤	54539	39.4292	118.8867	8.5	1171262.61779	4317513.86812	129.6	201606	30	30
Íß·¿µê	54563	39.6286	122.0108	118.7	1428578.09800	4380677.61243	118.6	201606	30	30
³¤º£	54579	39.2719	122.5867	35.5	1483544.82307	4349437.95242	116.9	201606	30	30
×¯ºÓ	54584	39.7125	122.9533	34.8	1505183.86595	4403933.37787	104.6	201606	30	30
±£¶¨	54602	38.7333	115.4833	16.8	893735.33331	4204063.38046	144.4	201606	30	30
ÈÄÑô	54606	38.2231	115.7431	17.9	922026.44451	4149102.71692	147.7	201606	30	30
²´Í·	54618	38.0833	116.5500	13.2	992811.18632	4141180.92386	183.5	201606	30	30
ÌÁ¹Á	54623	39.0442	117.7181	4.8	1078819.81996	4261161.49646	137.2	201606	30	30
»Ææè	54624	38.4081	117.3214	4.5	1054244.19267	4185582.42321	160.9	201606	30	30
ÂÃË³	54660	38.8117	121.2383	66.7	1379325.37356	4278746.78110	111.4	201606	30	30
´óÁ¬	54662	38.9083	121.6400	91.5	1411309.55084	4295159.63026	127.5	201606	30	30
ÄÏ¹¬	54705	37.3667	115.3833	27.4	901367.80005	4049535.00433	146.1	201606	30	30
Áê³Ç	54715	37.3167	116.5167	17.6	999991.91019	4054770.00682	142.6	201606	30	30
»ÝÃñ	54725	37.5000	117.5333	11.7	1085203.75698	4086016.22483	124.0	201606	30	30
ÕÂÇð	54727	36.6500	117.5167	263.0	1095856.38433	3990507.93333	259.3	201606	30	30
¿ÑÀû	54744	37.5833	118.5500	8.5	1171427.54583	4106906.92213	156.3	201606	30	30
³¤µº	54751	37.9392	120.7256	39.7	1351701.39723	4174352.26122	209.7	201606	30	30
Áú¿Ú	54753	37.6333	120.3333	4.8	1323572.62022	4134908.28273	150.8	201606	30	30
¸£É½	54764	37.4833	121.2333	53.9	1403346.94462	4130524.88108	147.5	201606	30	30
Íþº£	54774	37.4667	122.1333	65.4	1480719.65818	4141747.10996	147.1	201606	30	30
³ÉÉ½Í·	54776	37.4000	122.7000	47.7	1530521.49829	4142916.65763	112.5	201606	30	30
Ý·ÏØ	54808	36.2156	115.6267	38.7	936318.69859	3922392.92939	132.0	201606	30	30
¼ÃÄÏ	54823	36.6019	117.0081	170.3	1052205.69289	3979609.99747	162.0	201606	30	30
Ì©É½	54826	36.2500	117.1000	1533.7	1065054.51025	3941105.95882	167.6	201606	30	30
ÒÊÔ´	54836	36.1833	118.1667	305.1	1159414.81620	3945578.16793	142.1	201606	30	30
Æ½¶È	54842	36.7833	120.0000	62.2	1309486.64383	4035517.05192	228.8	201606	30	30
Î«·»	54843	36.7500	119.2000	22.2	1240674.39104	4021518.70866	150.9	201606	30	30
Çàµº	54857	36.0667	120.3333	76.0	1350814.55026	3959925.77969	90.8	201606	30	30
º£Ñô	54863	36.7833	121.1833	40.9	1411905.02010	4051735.01333	130.4	201606	30	30
¶¨ÌÕ	54909	35.0833	115.5167	51.5	940191.15567	3794129.81571	130.2	201606	30	30
ÙðÖÝ	54916	35.5667	116.8500	51.7	1052350.19279	3861779.06181	136.7	201606	30	30
·ÑÏØ	54929	35.2667	117.9667	121.2	1155394.16744	3840563.49803	136.8	201606	30	30
ÜìÏØ	54936	35.5667	118.8333	107.4	1227420.14963	3884550.95623	112.7	201606	30	30
ÈÕÕÕ	54945	35.4681	119.5550	64.4	1292635.69646	3882683.04413	101.1	201606	30	30
Ê¨ÈªºÓ	55228	32.5000	80.0833	4278.6	-2280752.55707	3740523.89630	232.6	201606	30	30
¸ÄÔò	55248	32.1500	84.4167	4414.9	-1898523.73511	3610898.80713	195.5	201606	30	30
°à¸ê	55279	31.3833	90.0167	4700.0	-1399647.06932	3432914.59593	106.7	201606	30	30
°²¶à	55294	32.3500	91.1000	4800.0	-1283955.04064	3525939.63772	103.9	201606	30	30
ÄÇÇú	55299	31.4833	92.0667	4507.0	-1207858.78045	3417131.29742	97.4	201606	30	30
ÆÕÀ¼	55437	30.2833	81.2500	3900.0	-2235130.19701	3472117.39215	198.5	201606	30	28
ÉêÔú	55472	30.9592	88.6425	4672.0	-1534723.11620	3406130.10910	125.5	201606	30	30
µ±ÐÛ	55493	30.4833	91.1000	4200.0	-1313255.68829	3318029.10627	94.1	201606	30	30
À­×Î	55569	29.0833	87.6000	4000.0	-1668259.77781	3215509.25743	153.5	201606	30	30
ÄÏÄ¾ÁÖ	55572	29.6833	89.1000	4000.0	-1515013.46247	3257751.76658	159.1	201606	30	30
ÈÕ¿¦Ôò	55578	29.2500	88.8833	3836.0	-1543329.61296	3213158.13639	145.5	201606	30	30
ÄáÄ¾	55585	29.4500	90.1667	3807.3	-1418051.92766	3216154.88766	162.3	201606	30	30
¹±¸Â	55589	29.2964	90.9719	3564.2	-1344027.05260	3187924.44211	158.3	201606	30	30
À­Èø	55591	29.6667	91.1333	3648.9	-1322886.83724	3226849.75865	145.1	201606	30	30
Ä«Öñ¹¤¿¨	55593	29.8500	91.7333	3804.3	-1263256.95085	3239398.99885	121.8	201606	30	30
Çí½á	55597	29.0333	91.6833	3740.0	-1280229.03393	3149333.69471	127.6	201606	30	30
Ôóµ±	55598	29.2667	91.7667	3560.0	-1268784.93312	3174169.86158	157.5	201606	30	30
ÄôÀ­Ä¾	55655	28.1892	85.9703	3810.0	-1841730.11130	3145972.79781	133.6	201606	30	30
¶¨ÈÕ	55664	28.6333	87.0833	4300.0	-1726308.41180	3174770.97329	158.8	201606	30	30
½­×Î	55680	28.9167	89.6000	4040.0	-1481029.20108	3165387.51789	122.9	201606	30	30
ÀË¿¨×Ó	55681	28.9667	90.4000	4431.7	-1403843.24817	3159297.93050	146.9	201606	30	30
´íÄÇ	55690	27.9833	91.9500	4280.3	-1270129.32549	3029515.89061	114.6	201606	30	30
Â¡×Ó	55696	28.4167	92.4667	3860.0	-1214014.84066	3071084.35616	148.2	201606	30	30
ÅÁÀï	55773	27.7333	89.0833	4300.0	-1551418.74278	3042632.81672	101.6	201606	30	30
ãûãûºÓ	56004	34.2161	92.4383	4533.1	-1134474.88059	3718223.55520	200.7	201606	30	30
ÔÓ¶à	56018	32.8833	95.2833	4066.4	-893170.00777	3539747.85040	178.9	201606	30	30
ÇúÂéÀ³	56021	34.1258	95.8092	4175.0	-832014.35115	3674702.48683	230.0	201606	30	30
ÓñÊ÷	56029	33.0014	96.9642	3716.9	-737956.36159	3539200.23725	179.6	201606	30	30
Âê¶à	56033	34.9167	98.2167	4272.3	-608373.61251	3746259.40673	226.1	201606	30	30
ÇåË®ºÓ	56034	33.8000	97.1333	4415.4	-715330.33266	3627749.26600	158.3	201606	30	30
Ê¯Çþ	56038	32.9833	98.1000	4200.0	-633975.33062	3529317.68029	99.0	201606	30	30
ÂêÇß	56043	34.4833	100.2333	3719.0	-430028.35467	3686848.72000	154.6	201606	30	30
´ïÈÕ	56046	33.7500	99.6500	3967.5	-487060.84378	3606878.68923	176.7	201606	30	30
ºÓÄÏ	56065	34.7333	101.6000	3500.0	-305822.65258	3709991.45085	154.7	201606	30	30
¾ÃÖÎ	56067	33.4333	101.4833	3628.5	-321511.63110	3563718.27432	150.4	201606	30	30
ÂêÇú	56074	34.0000	102.0833	3471.4	-264796.28024	3625854.44372	111.0	201606	30	30
Èô¶û¸Ç	56079	33.5833	102.9667	3441.4	-185572.27150	3576844.65474	103.2	201606	30	30
ºÏ×÷	56080	34.9911	102.9047	2909.4	-187876.08821	3735854.23028	107.5	201606	30	30
áºÏØ	56093	34.4331	104.0175	2315.0	-88725.05056	3671294.35284	105.9	201606	30	30
Îä¶¼	56096	33.4000	104.9167	1079.1	-7620.38270	3554270.56254	161.2	201606	30	30
Ë÷ÏØ	56106	31.8833	93.7833	4022.8	-1043203.74357	3442351.57510	119.0	201606	30	30
±ÈÈç	56109	31.4833	93.7833	3940.0	-1048278.42469	3397626.08689	121.6	201606	30	30
¶¡Çà	56116	31.4167	95.6000	3873.1	-879760.42518	3372533.60809	121.7	201606	30	30
ÄÒÇ«	56125	32.2000	96.4667	3643.7	-791286.34074	3453043.48105	162.5	201606	30	30
ÀàÎÚÆë	56128	31.2167	96.6000	3810.0	-788306.50191	3341729.86730	77.9	201606	30	30
²ý¶¼	56137	31.1500	97.1667	3315.0	-735829.49607	3329905.22376	113.0	201606	30	30
µÂ¸ñ	56144	31.8000	98.5833	3184.0	-598242.85050	3393321.76283	85.4	201606	30	30
¸Ê×Î	56146	31.6167	100.0000	3393.5	-467326.79704	3365124.75172	103.3	201606	30	30
°àÂê	56151	32.9333	100.7500	3530.0	-390928.46154	3510010.22018	157.8	201606	30	30
É«´ï	56152	32.2833	100.3333	3893.9	-432672.41818	3438568.98897	104.4	201606	30	30
µÀæÚ	56167	30.9714	101.1186	3008.6	-365673.83633	3287932.94097	128.3	201606	30	30
Âí¶û¿µ	56172	31.9000	102.2333	2664.4	-257778.06617	3388830.32156	109.9	201606	30	30
ºìÔ­	56173	32.8000	102.5500	3491.6	-225775.48177	3489401.83092	77.3	201606	30	30
Ð¡½ð	56178	30.9958	102.3561	2438.0	-249047.67175	3286842.90215	142.5	201606	30	30
ËÉÅË	56182	32.6667	103.6000	2881.3	-129235.21987	3472504.06455	99.3	201606	30	30
ÎÂ½­	56187	30.7489	103.8611	547.7	-107609.67382	3256397.41694	76.3	201606	30	30
¶¼½­Ñß	56188	30.9958	103.6736	689.1	-124954.06481	3284361.27905	84.5	201606	30	30
Æ½Îä	56193	32.4167	104.5167	893.2	-44752.26872	3443533.67871	97.4	201606	30	30
ÃàÑô	56196	31.4500	104.7333	522.7	-24988.10246	3334633.50602	126.5	201606	30	30
¼ÎÀè	56202	30.6667	93.2833	4488.8	-1105603.21105	3311860.54935	96.2	201606	30	30
ÂåÂ¡	56223	30.7500	95.8333	3640.0	-864898.82167	3295860.71651	134.8	201606	30	30
²¨ÃÜ	56227	29.8667	95.7667	2736.0	-880373.48487	3197710.70452	74.4	201606	30	30
°ËËÞ	56228	30.0478	96.8367	3454.0	-776927.98694	3209019.04089	160.7	201606	30	30
°ÍÌÁ	56247	30.0000	99.1000	2589.2	-562143.24936	3188404.89396	89.1	201606	30	30
ÐÂÁú	56251	30.9333	100.3167	3000.0	-441372.99606	3286913.95943	168.4	201606	30	30
ÀíÌÁ	56257	30.0000	100.2667	3948.9	-451076.43512	3182451.38487	86.6	201606	30	30
ÑÅ°²	56287	29.9833	103.0000	627.6	-190694.08825	3171743.79148	76.0	201606	30	30
¼Ó²é	56307	29.1500	92.5833	3260.0	-1192543.56176	3151084.46390	148.0	201606	30	30
ÁÖÖ¥	56312	29.6667	94.3333	2991.8	-1018959.14058	3189105.48131	70.9	201606	30	30
Ã×ÁÖ	56317	29.2167	94.2167	2950.0	-1035520.68251	3140175.68219	66.2	201606	30	30
×ó¹±	56331	29.6667	97.8333	3780.0	-685337.55205	3159061.08828	100.6	201606	30	30
Ã¢¿µ	56342	29.6500	98.6000	3846.0	-612247.82748	3152182.71438	153.5	201606	30	30
µ¾³Ç	56357	29.0500	100.3000	3727.7	-452944.39021	3075938.23389	96.0	201606	30	30
¿µ¶¨	56374	30.0500	101.9667	2615.7	-288962.14298	3181721.28981	95.6	201606	30	30
ÀÖÉ½	56386	29.5647	103.7553	424.2	-119271.90929	3123627.02028	88.7	201606	30	30
²ìÓç	56434	28.6667	97.4667	2366.0	-728819.41934	3049978.40021	117.6	201606	30	30
µÂÇÕ	56444	28.4883	98.9056	3319.0	-591030.81632	3020505.60595	87.4	201606	30	30
Ä¾Àï	56459	27.9333	101.2750	2426.5	-363716.78603	2947158.78505	85.9	201606	30	30
¾ÅÁú	56462	29.0000	101.5000	2925.0	-337552.46679	3065567.17732	93.1	201606	30	30
Ô½Î÷	56475	28.6500	102.5167	1659.5	-240502.60770	3023453.84870	76.8	201606	30	30
ÕÑ¾õ	56479	28.0000	102.8500	2132.4	-209802.02670	2950056.25093	73.6	201606	30	30
À×²¨	56485	28.2667	103.5833	1255.8	-137825.79186	2978567.80135	74.0	201606	30	30
ÒË±ö	56492	28.7689	104.6053	502.8	-38176.89753	3033825.12963	84.4	201606	30	30
¹±É½	56533	27.7500	98.6667	1583.3	-619427.05082	2939631.98506	74.8	201606	30	30
Ïã¸ñÀïÀ­	56543	27.8500	99.7500	3341.5	-512994.00422	2944599.37612	82.2	201606	30	30
Î¬Î÷	56548	27.1764	99.2853	2326.1	-562676.46761	2872081.85906	96.6	201606	30	30
ÑÎÔ´	56565	27.4378	101.4858	2516.8	-345099.85511	2891138.96216	87.1	201606	30	30
Î÷²ý	56571	27.9000	102.2667	1590.9	-267016.40246	2940291.68524	80.8	201606	30	30
ÕÑÍ¨	56586	27.3517	103.7189	1949.5	-125952.68548	2876240.53485	100.1	201606	30	30
ºÕÕÂ	56598	27.0919	104.6900	1629.6	-30569.20450	2846513.08477	148.0	201606	30	30
Áù¿â	56643	25.8667	98.8500	949.9	-614505.20891	2729193.95781	93.5	201606	30	30
Àö½­	56651	26.8469	100.2175	2380.9	-472736.63605	2830559.37228	121.7	201606	30	30
»ªÆº	56664	26.6333	101.2667	1230.8	-369975.99717	2802346.40713	128.5	201606	30	30
ÅÊÖ¦»¨	56666	26.5761	101.7200	1224.8	-325281.00125	2794397.02820	146.5	201606	30	30
»áÀí	56671	26.6500	102.2500	1787.3	-272507.29520	2801022.58481	96.5	201606	30	30
»áÔó	56684	26.4022	103.2486	2188.3	-174052.04504	2771210.40165	101.2	201606	30	30
ÍþÄþ	56691	26.8628	104.2803	2238.6	-71154.37595	2821199.66615	83.9	201606	30	30
Ë®³Ç	56693	26.5833	104.8667	1815.9	-13220.82454	2789833.43005	136.6	201606	30	30
ÌÚ³å	56739	24.9844	98.5056	1695.9	-655266.79632	2633731.68619	78.2	201606	30	30
±£É½	56748	25.1167	99.1833	1652.2	-586113.29874	2644124.49459	105.2	201606	30	30
´óÀí	56751	25.7075	100.1767	1977.7	-482919.08748	2704210.74885	95.6	201606	30	30
ÔªÄ±	56763	25.7333	101.8667	1120.6	-313693.64700	2700292.45189	152.8	201606	30	30
³þÐÛ	56768	25.0333	101.5500	1824.1	-348085.42112	2623757.67879	108.6	201606	30	30
À¥Ã÷	56778	25.0000	102.6500	1888.1	-237214.55627	2616827.69745	89.7	201606	30	30
Õ´Òæ	56786	25.6000	103.8167	1891.5	-118660.54188	2681253.03044	90.6	201606	30	30
ÆÕ°²	56792	25.7833	104.9667	1649.4	-3332.55619	2700893.92452	172.5	201606	30	30
ÅÌÖÝ	56793	25.7506	104.5280	2125.9	-47253.31585	2697374.97571	95.6	201606	30	30
ÈðÀö	56838	24.0006	97.8467	762.9	-729470.99026	2529777.52181	98.6	201606	30	30
¾°¶«	56856	24.4375	100.8606	1162.3	-420353.72515	2560528.47786	96.8	201606	30	30
Ì«»ªÉ½	56872	24.9622	102.6242	2358.3	-239918.56178	2612703.83538	76.1	201606	30	30
ÓñÏª	56875	24.3333	102.5500	1716.9	-249127.21700	2543317.82718	96.7	201606	30	30
ãòÎ÷	56886	24.5333	103.7667	1704.3	-125142.37564	2563136.46312	102.5	201606	30	30
¹¢Âí	56946	23.5275	99.3897	1144.1	-575259.50274	2467545.38038	96.1	201606	30	30
Ë«½­	56950	23.4708	99.8214	1044.1	-531362.28259	2458898.25162	107.0	201606	30	30
ÁÙ²×	56951	23.8831	100.1208	1636.1	-498433.02546	2502764.82665	72.2	201606	30	30
À½²×	56954	22.5667	99.9333	1054.8	-524966.22581	2358936.64194	81.0	201606	30	30
¾°ºé	56959	22.0128	100.7822	582.0	-439651.26183	2294078.58116	97.9	201606	30	30
Ë¼Ã©	56964	22.7869	100.9647	1302.1	-417184.61823	2378222.12968	88.4	201606	30	30
Ôª½­	56966	23.6322	101.9683	506.8	-310624.03875	2467575.20225	136.9	201606	30	30
ÛÂÀ°	56969	21.4744	101.5772	633.4	-358852.38160	2231945.38409	109.2	201606	30	30
½­³Ç	56977	22.6081	101.8558	1269.8	-325716.86378	2355245.52973	79.6	201606	30	30
ÃÉ×Ô	56985	23.4444	103.3278	1313.6	-171698.68769	2443573.04908	134.3	201606	30	30
ÆÁ±ß	56986	22.9833	103.6833	1414.1	-135872.41911	2392248.01495	77.4	201606	30	30
ÑâÉ½	56991	23.6036	104.3378	1561.1	-67879.23037	2459904.48064	118.5	201606	30	30
Â¤ÏØ	57003	34.9000	106.8333	924.2	164576.59413	3725101.22968	109.3	201606	30	30
Ó¦ÓÃÕ¾	57014	34.5667	105.8667	1085.2	78136.27964	3686281.65312	133.1	201606	30	30
±¦¼¦	57016	34.3500	107.1333	612.4	192838.40550	3663544.95353	193.2	201606	30	30
³Â²Ö	57020	34.3667	107.4000	563.0	216896.58692	3665980.23675	225.4	201606	30	30
Ç§Ñô	57021	34.6500	107.1333	751.6	192110.59030	3697411.20564	202.6	201606	30	30
÷ëÓÎ	57022	34.6833	107.7833	1026.3	250526.24452	3702619.60074	212.1	201606	30	30
±òÏØ	57023	35.0156	108.1114	919.9	278873.51302	3741009.27887	204.4	201606	30	30
áªÉ½	57024	34.4500	107.6500	669.6	239233.86064	3675956.48205	244.7	201606	30	30
·ïÏè	57025	34.5167	107.3833	781.1	214981.11268	3682875.22353	155.8	201606	30	30
·ö·ç	57026	34.3667	107.8833	585.9	260562.88630	3667142.37922	243.3	201606	30	30
Ã¼ÏØ	57027	34.3019	107.7342	490.8	247293.71895	3659448.17894	223.7	201606	30	30
Ì«°×	57028	34.0606	107.3233	1576.0	210774.76154	3631270.54811	102.5	201606	30	30
ÀñÈª	57029	34.4875	108.4517	542.6	311435.91958	3682412.03537	234.2	201606	30	30
ÓÀÊÙ	57030	34.7000	108.1500	994.6	283462.83821	3705490.87389	162.1	201606	30	30
´¾»¯	57031	34.8167	108.5500	1012.7	318972.47224	3719876.72215	239.1	201606	30	30
ÖÜÖÁ	57032	34.1442	108.2056	436.0	290490.29462	3642930.62252	184.8	201606	30	30
ãþÑô	57033	34.5500	108.8167	428.1	344082.02290	3690669.52331	265.6	201606	30	30
Îä¹¦	57034	34.3097	108.2375	471.0	292770.91142	3661697.28650	127.8	201606	30	30
Ç¬ÏØ	57035	34.5500	108.2333	636.8	291507.79094	3688802.06975	240.0	201606	30	30
Ò«ÖÝ	57037	34.9328	108.9722	723.3	356364.05394	3734416.39903	156.7	201606	30	30
ÐËÆ½	57038	34.2833	108.4500	410.9	312083.58563	3659365.88709	215.4	201606	30	30
³¤°²	57039	34.0833	108.8833	445.0	352143.43964	3638254.20859	210.8	201606	30	30
¸ßÁê	57040	34.5447	109.0711	385.0	367028.69692	3690982.61598	262.3	201606	30	30
ÈýÔ­	57041	34.6333	108.9167	424.0	352721.58200	3700419.72958	274.3	201606	30	30
¸»Æ½	57042	34.7833	109.1881	474.9	376434.31191	3718342.13787	328.4	201606	30	30
´óÀó	57043	34.8000	109.9667	351.4	446268.22030	3723452.24199	270.6	201606	30	30
ÁÙäü	57044	34.4000	109.2333	424.5	382339.53812	3675270.80714	217.0	201606	30	30
Î¼ÄÏ	57045	34.4014	109.4933	640.8	405799.27132	3676460.72493	267.4	201606	30	30
»ªÉ½	57046	34.4833	110.0833	2064.9	458566.27254	3688265.55791	161.2	201606	30	30
À¶Ìï	57047	34.1667	109.3167	540.2	391012.08858	3649282.18914	232.7	201606	30	30
ÇØ¶¼¹ú¼Ò»ù±¾ÆøÏóÕ¾	57048	34.4000	108.7167	472.8	335705.01961	3673402.65611	163.4	201606	30	30
»ªÖÝ	57049	34.5167	109.7333	341.5	426837.72849	3690471.58827	129.1	201606	30	30
Î÷ÕÅ	57051	34.7225	111.2428	575.6	561342.75021	3721189.11559	133.5	201606	30	30
ÓÀ¼Ã	57052	34.8833	110.4500	354.1	489135.82490	3735124.32967	141.3	201606	30	30
äü¹Ø	57054	34.5656	110.2503	542.2	473126.36261	3698329.56273	239.8	201606	30	30
»ªÒõ	57055	34.5936	110.1267	342.1	461835.07672	3700905.04287	228.0	201606	30	30
ÂåÄÏ	57057	34.1000	110.1500	963.4	466821.58858	3645361.84075	172.0	201606	30	30
Â¬ÊÏ	57067	34.0803	111.0728	658.5	550508.28501	3647869.77649	119.3	201606	30	30
ÃÏ½ò	57071	34.8019	112.4672	329.1	670574.43813	3737731.66098	144.6	201606	30	30
èï´¨	57077	33.7808	111.6553	742.4	605501.22368	3617530.15688	114.0	201606	30	30
Ö£ÖÝ	57083	34.7064	113.6628	110.4	778628.64531	3735707.81352	148.9	201606	30	30
áÔÉ½	57084	34.4922	113.0503	1178.4	725660.48840	3706964.99867	106.3	201606	30	30
Ðí²ý	57089	34.0733	113.9258	67.2	808622.41058	3666611.66174	110.9	201606	30	30
¿ª·â	57091	34.8022	114.2947	73.7	834253.20073	3751615.80154	119.9	201606	30	29
ÂÔÑô	57106	33.3167	106.1500	794.2	105309.84709	3545482.13512	118.3	201606	30	30
·ïÏØ	57113	33.9261	106.5425	984.0	140181.89093	3614713.25389	206.3	201606	30	30
ÃãÏØ	57119	33.1667	106.7000	548.1	155960.93742	3529291.74316	210.7	201606	30	30
ÑîÁè	57123	34.2833	108.0667	506.0	277422.36486	3658227.91199	207.5	201606	30	30
Áô°Ó	57124	33.6217	106.9197	1039.1	175121.95973	3580969.62682	108.6	201606	30	30
ÑóÏØ	57126	33.2167	107.5500	468.6	233782.31464	3536597.18407	179.2	201606	30	30
ººÖÐ	57127	33.0667	107.0333	509.5	186765.44043	3518593.49886	110.8	201606	30	30
³Ç¹Ì	57128	33.1667	107.3333	486.4	214051.72821	3530471.88106	190.1	201606	30	30
Î÷Ïç	57129	32.9833	107.7167	446.0	249781.59340	3510695.89524	156.3	201606	30	30
ãþºÓ	57131	34.4333	108.9667	410.0	358124.05513	3678033.17788	157.0	201606	30	30
»§ÏØ	57132	34.1333	108.5833	411.0	324747.64772	3642871.26652	230.9	201606	30	30
·ðÆº	57134	33.5167	107.9833	827.2	272479.28222	3571525.27810	103.9	201606	30	30
ÄþÉÂ	57137	33.3167	108.3167	802.4	303673.05546	3549945.12992	165.1	201606	30	30
×õË®	57140	33.6667	109.1167	818.2	375245.55636	3592134.43926	191.9	201606	30	30
ÉÌÖÝ¹ú¼Ò»ù±¾ÆøÏóÕ¾£¨ÍÁÈÀË®·Ö¹Û²â£©	57143	33.8511	109.9656	747.2	451525.25986	3616454.48434	132.5	201606	30	30
Õò°²	57144	33.4333	109.1500	693.7	379379.45241	3565953.73329	108.9	201606	30	30
µ¤·ï	57153	33.7000	110.3333	639.0	485844.86833	3601163.42700	217.2	201606	30	30
ÉÌÄÏ	57154	33.5333	110.9000	523.0	538528.37266	3585310.09650	123.5	201606	30	30
É½Ñô	57155	33.5322	109.9156	813.2	448763.22219	3580291.49225	199.6	201606	30	30
Î÷Ï¿	57156	33.3086	111.4867	250.3	593662.01689	3563359.62459	125.2	201606	30	30
ÄÏÑô	57178	33.1008	112.4869	180.6	686803.67518	3546434.42880	137.4	201606	30	30
±¦·á	57181	33.8725	113.0383	136.4	730238.74631	3637153.57290	114.1	201606	30	30
Î÷»ª	57193	33.7836	114.5192	52.6	865351.07504	3639061.02818	118.7	201606	30	30
¹ãÔª	57206	32.4244	105.8997	545.4	83301.10698	3444669.63313	151.3	201606	30	30
ÄþÇ¿	57211	32.8333	106.2500	836.1	115152.96547	3491094.18119	113.4	201606	30	30
ÄÏÖ£	57213	33.0000	106.9333	536.5	177727.72375	3510891.42284	207.1	201606	30	30
×ÏÑô	57231	32.5333	108.5333	503.8	326638.81154	3462374.15480	138.6	201606	30	30
Ê¯Èª	57232	33.0500	108.2667	484.9	300086.15264	3519735.46078	104.2	201606	30	30
ººÒõ	57233	32.9189	108.5133	552.6	323253.15140	3505738.39474	196.8	201606	30	30
ÍòÔ´	57237	32.0667	108.0333	674.0	282036.93180	3408314.70780	124.3	201606	30	30
Õò°Í	57238	32.5228	107.8922	892.2	267424.88172	3459273.65433	104.5	201606	30	30
Ñ®Ñô	57242	32.8500	109.3667	285.5	402068.93331	3501095.22195	195.0	201606	30	30
°²¿µ	57245	32.6931	109.0417	290.8	372881.08277	3482158.96041	113.4	201606	30	30
á°¸Þ	57247	32.3167	108.9000	438.5	361480.36024	3439261.06312	179.3	201606	30	30
Æ½Àû	57248	32.4006	109.3411	570.3	401926.87034	3450399.68568	146.2	201606	30	30
ÖñÏª	57249	32.3244	109.6889	448.2	434510.60556	3443290.12352	104.9	201606	30	30
ÔÇÎ÷	57251	33.0028	110.4078	317.3	496905.95314	3523013.11832	146.1	201606	30	30
ÔÇÑô	57253	32.8400	110.8669	244.8	540127.90620	3507088.27245	76.1	201606	30	30
°×ºÓ	57254	32.8167	110.1167	322.5	471262.73902	3500644.78301	213.8	201606	30	30
Ê®Ñß	57256	32.6500	110.7833	286.5	533686.83566	3485259.48804	115.8	201606	30	30
ÖñÉ½	57257	32.2300	110.2300	307.0	485169.07116	3435177.18861	92.2	201606	30	30
·¿ÏØ	57259	32.0333	110.7667	426.9	536189.33563	3415821.82944	110.7	201606	30	30
µ¤½­¿Ú	57260	32.5486	111.5125	133.4	601635.73888	3478024.83615	117.5	201606	30	30
ÀÏºÓ¿Ú	57265	32.4319	111.7319	132.1	622764.55276	3466259.00820	126.5	201606	30	30
¹È³Ç	57268	32.2722	111.6214	120.0	613756.41398	3447622.44425	104.9	201606	30	30
ÏåÑô	57278	32.0028	112.0761	163.4	657995.13799	3420270.06021	113.4	201606	30	30
ÔæÑô	57279	32.1411	112.7553	125.5	719814.79027	3440511.96829	116.0	201606	30	30
Í©°Ø	57285	32.3569	113.3992	183.6	777388.00319	3469591.71684	109.5	201606	30	30
×¤Âíµê	57290	32.9403	113.9131	106.2	818933.66078	3539215.95740	97.2	201606	30	30
ÐÅÑô	57297	32.1372	114.0433	114.5	839094.38290	3450186.60925	97.3	201606	30	30
ãÏÖÐ	57306	31.5842	105.9775	382.6	91435.54832	3350147.78970	123.2	201606	30	30
°ÍÖÐ	57313	31.8872	106.7850	556.7	166349.90661	3385292.88160	117.5	201606	30	30
´ï´¨	57328	31.2075	107.5067	344.9	235525.79652	3310300.21899	96.6	201606	30	30
ÕòÆº	57343	31.9000	109.5333	995.8	422283.03995	3394880.98268	95.3	201606	30	30
·î½Ú	57348	31.0333	109.4833	299.8	422029.88738	3297272.42832	86.8	201606	30	30
°Í¶«	57355	31.0483	110.3500	337.5	503452.21536	3302996.21984	81.6	201606	30	30
ïö¹é	57358	30.8333	110.9667	295.5	562870.78903	3282182.77317	88.8	201606	30	30
ÐËÉ½	57359	31.3500	110.7333	336.8	537525.25406	3338876.84617	110.7	201606	30	30
±£¿µ	57361	31.8833	111.2667	327.7	583685.38618	3401785.93405	89.6	201606	30	30
ÉñÅ©¼Ü	57362	31.7483	110.6600	935.2	528107.18069	3383221.34446	92.7	201606	30	30
ÄÏÕÄ	57363	31.8000	111.8333	151.0	637023.89315	3395913.46958	106.7	201606	30	30
Ô¶°²	57368	31.0503	111.6375	141.5	624432.06348	3310534.10576	85.8	201606	30	30
ÒË³Ç¹ú¼ÒÆøÏó¹Û²âÕ¾£¨ÍÁÈÀË®·Ö¹Û²â£©	57370	31.7333	112.2167	67.8	673249.66134	3390955.42151	91.0	201606	30	30
¾£ÃÅ	57377	30.9928	112.2122	191.9	678875.55104	3307858.50776	88.6	201606	30	30
ÖÓÏé	57378	31.1983	112.6325	108.0	716587.70261	3333850.71751	94.5	201606	30	30
ËæÖÝ	57381	31.6192	113.3386	106.5	778759.81649	3386359.06143	82.4	201606	30	30
Ð¢²ý	57386	31.2519	113.9997	51.6	844078.55691	3350603.09704	82.1	201606	30	30
¾©É½	57387	30.9997	113.1317	84.6	765180.85028	3315318.98407	79.8	201606	30	30
°²Â½	57388	31.2639	113.6933	53.7	815298.18549	3349386.60407	95.7	201606	30	30
ÔÆÃÎ	57389	31.0269	113.7486	32.2	822816.13297	3323299.10396	89.6	201606	30	30
´óÎò	57395	31.5883	114.1675	120.0	856283.00302	3389721.32449	160.9	201606	30	29
ºì°²	57398	31.2803	114.6206	74.3	901827.06122	3359242.26179	75.2	201606	30	30
Âé³Ç	57399	31.1308	114.9547	74.3	934724.78422	3345603.70427	84.5	201606	30	30
ËìÄþ	57405	30.5000	105.5500	355.0	52122.85151	3227965.90212	99.7	201606	30	30
¸ßÆº	57411	30.7456	106.1319	347.0	106952.53025	3256019.10889	116.8	201606	30	30
ÁºÆ½	57426	30.6833	107.8000	454.5	264738.29806	3252143.61586	111.7	201606	30	30
ÍòÖÝ	57432	30.7667	108.4000	186.7	321126.88816	3263279.37352	91.4	201606	30	30
Àû´¨	57439	30.2833	108.9333	1074.1	373622.30436	3210892.42454	76.0	201606	30	30
½¨Ê¼	57445	30.6000	109.7200	609.2	446608.87704	3249671.21660	76.1	201606	30	30
¶÷Ê©	57447	30.2861	109.4711	454.4	424661.05925	3213368.60708	79.2	201606	30	30
ÒÄÁê	57453	30.7619	111.4164	188.1	605754.53666	3276822.24561	78.0	201606	30	30
Îå·å	57458	30.1511	111.0683	243.2	577123.22229	3206294.99595	75.5	201606	30	30
µ±Ñô	57460	30.8214	111.7842	91.8	639968.42588	3285800.56873	82.5	201606	30	30
ÒË²ý	57461	30.7367	111.3592	256.5	600543.09415	3273649.27197	86.5	201606	30	30
³¤Ñô	57464	30.4717	111.1819	177.9	585673.63071	3242883.36082	72.6	201606	30	30
ÒË¶¼	57465	30.3622	111.4319	120.1	610122.14099	3232118.44037	88.0	201606	30	30
Ö¦½­	57466	30.4619	111.7461	66.4	639121.85530	3245265.37575	83.8	201606	30	30
ËÉ×Ì	57469	30.1769	111.7736	69.5	643904.41127	3213521.70251	78.0	201606	30	30
Ç±½­	57475	30.4036	112.9011	31.2	748852.19247	3246810.33142	72.8	201606	30	30
¾£ÖÝ	57476	30.3500	112.1500	31.8	678226.90677	3235411.25833	92.2	201606	30	30
¹«°²	57477	30.0708	112.2158	38.4	686733.20058	3204607.74274	78.2	201606	30	30
Ó¦³Ç	57481	30.9561	113.5753	30.4	807244.54962	3313948.58618	74.4	201606	30	30
Ð¢¸Ð	57482	30.9031	113.9458	25.5	842565.47138	3311093.47858	84.1	201606	30	30
ÌìÃÅ	57483	30.6694	113.1344	31.9	768472.00778	3278348.02625	93.0	201606	30	30
É³Ñó	57484	30.7364	112.5489	57.2	712697.73183	3281484.15375	103.1	201606	30	30
ÏÉÌÒ	57485	30.2953	113.4828	24.3	804892.70318	3239244.47501	99.5	201606	30	30
ºº´¨	57486	30.6500	113.8500	25.0	836098.19965	3281959.43080	70.5	201606	30	30
²Ìµé	57489	30.5233	114.0064	23.6	852123.01555	3269115.59618	90.6	201606	30	30
»ÆÚé	57491	30.8667	114.4000	31.4	885606.49472	3310973.34668	79.2	201606	30	30
ÐÂÖÞ	57492	30.8383	114.8381	40.7	927064.98007	3311796.28427	81.8	201606	30	30
½­ÏÄ	57493	30.3500	114.3333	73.5	884789.16835	3252598.23824	86.9	201606	30	30
Îäºº	57494	30.5978	114.0506	23.6	855531.60809	3277828.67152	76.8	201606	30	30
ÍÅ·ç	57495	30.6667	114.8833	28.1	933226.37456	3293034.65127	67.5	201606	30	30
¶õÖÝ	57496	30.2500	114.6167	35.3	912658.12356	3243988.66471	92.0	201606	30	30
»Æ¸Ô	57498	30.5156	114.9369	26.2	939966.52704	3276652.91974	73.7	201606	30	30
´óÒ±	57499	30.0744	114.8750	40.3	939048.86880	3226784.55978	83.1	201606	30	30
´ó×ãÍÁÈÀ	57502	29.7108	105.6931	541.0	66302.34077	3139490.51963	85.2	201606	30	30
¶«ÐËÇø	57503	29.6167	105.1167	349.7	11176.07812	3128715.23191	104.5	201606	30	30
ºÏ´¨	57512	29.9667	106.2667	364.5	120804.75372	3168731.28873	94.0	201606	30	30
É³Æº°Ó	57516	29.5833	106.4667	259.1	140512.56535	3126002.30779	94.2	201606	30	30
½­½ò	57517	29.2833	106.2500	261.4	120176.77597	3092101.35765	78.7	201606	30	30
³¤ÊÙ	57520	29.8333	107.0667	377.6	197403.07430	3155051.45123	82.9	201606	30	30
·á¶¼	57523	29.9006	107.7594	393.5	263342.37889	3164205.37409	84.4	201606	30	30
Ç­½­	57536	29.5167	108.7667	786.9	361066.53343	3124349.23016	61.2	201606	30	30
ÏÌ·á	57540	29.6844	109.1436	776.9	396390.79845	3144572.05537	68.4	201606	30	30
Ðû¶÷	57541	29.9986	109.4753	571.8	426513.63379	3181154.18621	66.7	201606	30	30
º×·å	57543	29.8839	110.0253	539.8	479539.49690	3170811.25778	72.0	201606	30	30
À´·ï	57545	29.5278	109.4208	502.8	423673.18051	3128177.43269	60.0	201606	30	30
É£Ö²	57554	29.4014	110.1622	322.2	495403.02741	3117459.55230	72.9	201606	30	30
Ê¯ÃÅ	57562	29.5833	111.3633	116.9	609220.73476	3144494.76766	84.8	201606	30	30
Ê¯Ê×	57571	29.6592	112.4125	37.4	708862.68515	3159948.34776	92.0	201606	30	30
¼àÀû	57573	29.8753	112.9044	26.2	753879.70048	3187734.13496	80.3	201606	30	30
ÄÏÏØ	57574	29.3517	112.4317	40.3	713272.87484	3125716.83230	86.3	201606	30	30
ºéºþ	57581	29.8122	113.4422	24.7	805653.55941	3184904.73715	86.9	201606	30	30
³à±ÚÕ¾	57582	29.7200	113.8667	46.9	846981.33664	3178137.55052	77.7	201606	30	30
¼ÎÓã	57583	29.9167	113.9667	61.7	854518.12923	3200966.35885	86.9	201606	30	30
ÔÀÑô	57584	29.3806	113.0878	53.0	775846.23891	3133865.65718	108.2	201606	30	30
³çÑô¹ú¼ÒÆøÏó¹Û²âÕ¾	57586	29.5400	114.0386	78.5	865191.60051	3159521.75832	86.1	201606	30	30
Í¨³Ç	57589	29.2739	113.8786	146.2	852580.45304	3128439.98638	84.0	201606	30	30
ÏÌÄþ	57590	29.8514	114.3669	98.8	893236.05322	3197195.47647	82.0	201606	30	30
Í¨É½	57595	29.6108	114.4578	99.9	904444.52683	3171159.99353	85.0	201606	30	30
ÐÞË®	57598	29.0333	114.5833	146.8	922644.81232	3107909.83722	86.8	201606	30	30
ÄÉÏª	57604	28.7872	105.3928	368.8	37985.02097	3035872.23981	75.2	201606	30	30
Í©è÷	57606	28.1333	106.8333	972.0	178626.53895	2964325.74258	90.9	201606	30	30
ÐðÓÀ	57608	28.1653	105.4317	377.5	42049.15301	2966343.56279	76.8	201606	30	30
³àË®	57609	28.5631	105.7122	354.6	69051.46985	3010972.82795	88.0	201606	30	30
ôë½­	57612	29.0000	106.6500	474.7	159157.51686	3060939.18754	91.3	201606	30	30
Ï°Ë®	57614	28.3331	106.2164	1180.2	118249.42440	2985731.06381	73.5	201606	30	30
µÀÕæ	57623	28.8792	107.6000	685.6	251130.64582	3049382.14609	151.1	201606	30	30
Õý°²	57625	28.5364	107.4583	816.4	238396.51247	3010690.49368	129.9	201606	30	30
ÓÏÑô	57633	28.8167	108.7667	826.5	364040.32855	3046005.11844	55.9	201606	30	30
Îñ´¨	57634	28.5244	107.8869	660.3	279988.67256	3010467.83360	142.4	201606	30	30
ÑØºÓ	57636	28.5644	108.5042	503.2	339677.53896	3016865.78999	124.2	201606	30	30
µÂ½­	57637	28.2458	108.1047	629.5	302079.47245	2979972.14202	133.1	201606	30	30
±£¾¸	57642	28.6808	109.6481	438.1	449880.36012	3034424.75443	113.9	201606	30	30
ËÉÌÒ	57647	28.1603	109.1950	406.1	408511.59692	2974325.31801	134.3	201606	30	30
¼ªÊ×	57649	28.2381	109.6819	254.6	455483.02256	2985129.73316	80.2	201606	30	30
ãäÁêÏØ	57655	28.4667	110.4000	151.6	523890.38588	3014195.09880	85.9	201606	30	30
³£µÂ	57662	29.1169	111.6764	150.6	642664.29016	3094323.44138	83.1	201606	30	30
°²»¯	57669	28.3833	111.2167	128.3	603610.72860	3009523.25790	85.3	201606	30	30
ãä½­	57671	28.8500	112.3667	37.0	711210.85133	3069223.64834	99.6	201606	30	30
ÏæÒõ	57673	28.7283	112.9253	63.0	766115.81374	3059800.90631	187.7	201606	30	30
Æ½½­ÍÁÈÀË®·ÖÕ¾	57682	28.7119	113.5714	106.3	828581.27317	3063161.24349	82.6	201606	30	30
³¤É³ÊÐ	57687	28.1086	112.7864	119.0	758145.22230	2989661.86381	98.1	201606	30	30
ÒË·á	57696	28.3833	114.7667	91.7	947388.30813	3037255.90753	85.9	201606	30	30
±Ï½Ú	57707	27.2975	105.2886	1510.6	28392.32699	2869425.31248	81.8	201606	30	30
´ó·½	57708	27.1314	105.5989	1721.5	59030.91308	2851045.60031	87.6	201606	30	30
ÈÊ»³	57710	27.8000	106.4000	890.3	136936.36164	2926415.48733	161.4	201606	30	30
»ã´¨	57712	27.7328	106.9494	983.5	190815.46164	2919821.48469	88.9	201606	30	30
½ðÉ³	57714	27.4667	106.2333	942.0	121094.09427	2889006.48906	86.8	201606	30	30
²¥ÖÝ	57717	27.5333	106.8333	974.1	179863.53477	2897344.97455	88.8	201606	30	30
Ï¢·é	57718	27.1042	106.7225	1112.3	169824.27897	2849309.36449	157.0	201606	30	30
¿ªÑô	57719	27.0858	106.9075	1298.9	188101.01128	2847592.63493	171.9	201606	30	30
ËçÑô	57720	27.9614	107.1811	889.3	212931.06249	2945812.07754	85.7	201606	30	30
äØÌ¶	57722	27.7772	107.5081	807.6	245367.82579	2926004.03693	85.7	201606	30	30
·ï¸Ô	57723	27.9833	107.7167	710.2	265140.61127	2949546.95825	139.7	201606	30	30
ÎÍ°²	57728	27.0422	107.4625	1128.6	242940.80687	2843940.08735	134.4	201606	30	30
ÓàÇì	57729	27.2328	107.8828	622.1	283778.43333	2866290.77008	89.0	201606	30	30
Ë¼ÄÏ	57731	27.9311	108.2450	574.9	316874.53839	2945267.98005	82.2	201606	30	30
Ó¡½­	57732	28.0114	108.3983	521.5	331531.64485	2954732.43338	90.1	201606	30	30
Ê¯Úä	57734	27.5667	108.2333	467.5	317056.97791	2904574.14898	176.5	201606	30	30
á¯¹®	57735	27.1850	108.8236	423.0	376554.36222	2864093.91143	130.6	201606	30	30
½­¿Ú	57736	27.7161	108.8492	493.7	376777.94112	2923388.87637	128.4	201606	30	30
Ê©±ü	57737	27.0308	108.1217	547.3	307995.71518	2844499.37945	137.0	201606	30	30
ÕòÔ¶	57738	27.0500	108.4167	516.3	337016.63927	2847595.90487	85.6	201606	30	30
ÓñÆÁ	57739	27.2375	108.9181	394.8	385625.19248	2870304.75025	83.2	201606	30	30
Í­ÈÊ	57741	27.7303	109.1764	353.2	408721.01630	2926267.02403	78.6	201606	30	30
ÍòÉ½	57742	27.5211	109.2061	884.3	412614.62634	2903064.80151	128.6	201606	30	30
ÜÆ½­	57745	27.4547	109.6811	272.2	459528.04689	2897751.16933	77.3	201606	30	30
»³»¯	57749	27.5653	110.0036	257.8	490539.25851	2911618.48705	151.2	201606	30	30
äÓÆÖ	57752	27.9167	110.6000	204.0	546738.56122	2953904.48592	96.7	201606	30	30
¶´¿Ú	57758	27.0253	110.6064	339.5	552974.97461	2854661.42406	92.7	201606	30	30
ÐÂ»¯	57761	27.7500	111.3000	211.9	616174.53574	2939424.76686	91.4	201606	30	30
ÉÛÑô	57766	27.1833	111.4500	311.0	634929.01711	2877284.46735	98.3	201606	30	30
Ë«·åÏØÍÁÈÀË®·Ö×Ô¶¯Õ¾	57774	27.4486	112.1733	100.0	703876.39362	2911674.87846	124.6	201606	30	30
ÄÏÔÀ	57776	27.2961	112.6936	1265.9	756148.43378	2898540.87601	83.0	201606	30	30
ØüÏØ	57779	27.0556	113.3531	115.2	823071.81257	2877065.71267	143.4	201606	30	30
ÖêÖÞ	57780	27.8689	113.1736	74.6	797964.61285	2966009.01312	116.6	201606	30	30
Á«»¨	57789	27.1333	113.9500	194.5	880953.66406	2890814.52831	100.7	201606	30	30
ÒË´º	57793	27.7833	114.3667	131.3	915020.13410	2966781.66659	102.9	201606	30	30
¼ª°²ÏØ	57799	27.0500	114.9167	71.2	976731.04916	2890617.41976	110.5	201606	30	30
ÄÉÓº	57800	26.7667	105.3667	1457.1	36294.18725	2810307.14257	128.8	201606	30	30
Ç­Î÷	57803	27.0164	106.0178	1322.0	100450.25289	2838567.22342	107.6	201606	30	30
Ö¯½ð	57805	26.6833	105.7667	1319.3	75955.36932	2801248.28317	77.1	201606	30	30
°²Ë³	57806	26.2500	105.9000	1431.1	89597.77799	2753155.17930	90.6	201606	30	30
ÁùÖ¦	57807	26.2167	105.4631	1407.3	46120.76823	2749154.32514	80.1	201606	30	30
ÆÕ¶¨	57808	26.3056	105.7375	1281.8	73374.80659	2759204.00243	98.0	201606	30	30
ÕòÄþ	57809	26.0667	105.7500	1251.0	74819.04580	2732656.65194	155.1	201606	30	30
ÐÞÎÄ	57811	26.8383	106.6000	1296.8	158225.25618	2819488.19019	133.0	201606	30	30
ÇåÕò	57813	26.5800	106.4692	1300.1	145716.85468	2790535.51326	140.5	201606	30	30
Æ½°Ó	57814	26.4167	106.2667	1298.2	125865.67226	2772091.01612	78.0	201606	30	30
¹óÑô	57816	26.5897	106.7275	1227.3	171314.15486	2792027.29576	88.7	201606	30	30
³¤Ë³	57818	26.0117	106.4431	1186.7	144046.95129	2727309.43040	139.6	201606	30	30
¸£Èª	57821	26.7031	107.5044	924.8	248026.24102	2806287.63903	87.0	201606	30	30
»ÆÆ½	57822	26.9000	107.9000	825.0	286554.20906	2829270.51645	122.3	201606	30	30
¹ó¶¨	57824	26.5883	107.2489	1056.2	223016.49356	2792906.98981	86.9	201606	30	30
¿­Àï	57825	26.6000	107.9833	720.3	295786.33785	2796127.52358	84.1	201606	30	30
¶¼ÔÈ	57827	26.3228	107.5139	967.7	250038.23296	2764010.00562	77.7	201606	30	30
Âé½­	57828	26.5000	107.5833	983.8	256426.55216	2783891.55501	86.4	201606	30	30
µ¤Õ¯	57829	26.2000	107.8000	963.2	278872.26440	2751122.93685	75.5	201606	30	30
ÈýËë	57832	26.9667	108.6667	626.9	362008.01877	2839200.84793	81.4	201606	30	30
Ì¨½­	57834	26.6833	108.3000	641.3	326867.16731	2806387.88121	121.0	201606	30	30
½£ºÓ	57835	26.7333	108.4333	527.2	339873.00211	2812398.64848	110.3	201606	30	30
À×É½	57837	26.4000	108.0667	839.0	304739.89223	2774137.39106	147.4	201606	30	30
ÀèÆ½	57839	26.2333	109.1333	568.8	411446.82870	2759458.31954	93.3	201606	30	30
ÌìÖù	57840	26.9000	109.2000	401.4	414944.77275	2833863.36167	116.9	201606	30	30
¾¸ÖÝ	57841	26.5617	109.6733	320.3	463444.57001	2798330.33162	196.9	201606	30	30
½õÆÁ	57844	26.5139	109.2556	476.2	422276.39243	2791153.51119	133.5	201606	30	30
Í¨µÀ	57845	26.1667	109.7833	397.5	476460.59432	2754968.44754	96.9	201606	30	30
Îä¸Ô	57853	26.7333	110.6333	341.0	557469.73597	2822341.34107	107.1	201606	30	30
³Ç²½	57857	26.3667	110.3167	477.7	528353.54840	2779877.19308	112.3	201606	30	30
ÉÛÑôÏØ	57860	27.0000	111.2833	283.3	619833.45336	2855845.71248	174.9	201606	30	30
ÓÀÖÝ	57866	26.2258	111.6167	172.6	658413.57944	2772007.03509	124.8	201606	30	30
ºâÑô	57872	26.8892	112.5958	104.9	750021.20888	2852587.57618	135.8	201606	30	30
³£Äþ	57874	26.4086	112.3942	116.6	734132.74225	2797737.95587	120.0	201606	30	30
¹ð¶«	57889	26.0797	113.9447	835.9	890983.70734	2773982.51924	79.4	201606	30	30
¾®¸ÔÉ½	57894	26.5833	114.1667	843.0	907871.33207	2831766.75511	65.7	201606	30	30
Ëì´¨	57896	26.3333	114.5167	126.1	945093.05214	2807343.28963	34.5	201606	30	30
ÇçÂ¡	57900	25.8333	105.2167	1552.7	21674.49875	2706469.24536	112.8	201606	30	30
ÐËÈÊ	57902	25.4333	105.1833	1378.5	18415.77487	2662067.70397	103.9	201606	30	30
¹ØÁë	57903	25.9403	105.5961	1142.0	59550.70809	2718508.84773	82.8	201606	30	30
Õê·á	57905	25.4025	105.6125	1184.9	61557.33853	2658824.37389	147.4	201606	30	30
ÍûÚÓ	57906	25.1833	106.0833	566.8	109137.28889	2634926.29365	116.4	201606	30	30
ÐËÒå	57907	25.0833	104.9000	1299.6	-10085.88180	2623253.91133	161.0	201606	30	30
°²Áú	57908	25.1167	105.4833	1394.5	48726.86591	2627068.45402	105.6	201606	30	30
²áºà	57909	24.9833	105.8167	584.8	82461.61521	2612509.38259	99.0	201606	30	30
×ÏÔÆ	57910	25.7667	106.0833	1197.6	108431.11862	2699641.78466	169.9	201606	30	30
°×ÔÆ	57911	26.6711	106.6536	1299.0	163835.37469	2800961.35640	50.0	201606	30	30
»ÝË®	57912	26.1433	106.6581	991.6	165261.65494	2742267.41436	149.4	201606	30	30
ÁúÀï	57913	26.4544	106.9792	1093.1	196571.95802	2777441.37655	163.5	201606	30	30
»¨Ïª	57914	26.4097	106.6711	1149.0	166058.65686	2771906.99178	181.4	201606	30	30
ÎÚµ±	57915	26.6306	106.7583	1103.5	174287.62371	2796632.26452	89.2	201606	30	30
ÂÞµé	57916	25.4286	106.7636	450.3	177185.31560	2663103.15909	98.2	201606	30	30
Æ½ÌÁ	57921	25.8461	107.3456	821.2	234553.47520	2710637.99330	165.8	201606	30	30
¶ÀÉ½	57922	25.8325	107.5481	1013.8	254837.40177	2709627.20771	92.6	201606	30	30
Èý¶¼	57923	25.9814	107.8733	447.8	286873.73277	2727047.54473	139.7	201606	30	30
Àó²¨	57926	25.4103	107.8803	429.9	289411.40420	2663698.05414	87.8	201606	30	30
éÅ½­	57932	25.9333	108.5167	285.7	351276.39279	2723774.53838	92.8	201606	30	30
´Ó½­	57936	25.7564	108.9094	258.1	391256.58258	2705610.90290	91.4	201606	30	30
ÈÚ°²	57947	25.2333	109.4000	161.5	442897.08500	2649689.08696	82.3	201606	30	30
¹ðÁÖ	57957	25.3167	110.3000	164.4	532917.53627	2663347.57152	103.7	201606	30	30
ÑãÉ½	57958	25.0833	110.3167	151.3	535979.89863	2637603.71536	87.4	201606	30	30
µÀÏØ	57965	25.5336	111.5961	192.2	661470.85115	2695159.55757	117.0	201606	30	30
³»ÖÝ	57972	25.7353	112.9739	368.8	797572.00906	2727610.40841	123.5	201606	30	30
¼ÎºÌ	57974	25.5814	112.3653	214.5	738080.57328	2705872.19472	197.1	201606	30	30
¸ÓÖÝ	57993	25.8667	115.0167	137.5	999806.25482	2760634.34739	126.9	201606	30	30
ÄÏÐÛ	57996	25.0806	114.2550	149.7	932124.99855	2666427.75336	122.4	201606	30	30
ÉÌÇð	58005	34.4372	115.5353	50.8	949576.34506	3721748.34789	115.1	201606	30	30
í¸É½	58015	34.4500	116.3333	44.2	1021036.09141	3731104.58366	92.0	201606	30	30
ÚüÖÝ	58026	34.3942	118.0189	25.7	1172903.79982	3743476.44865	104.3	201606	30	30
ÐìÖÝ	58027	34.2872	117.1586	41.2	1097274.73629	3721657.20620	111.0	201606	30	30
Û°³Ç	58034	34.6000	118.3167	36.2	1196466.47645	3770063.51118	203.2	201606	30	30
ãðÑô	58038	34.0833	118.7833	10.4	1246196.71446	3718011.37003	93.5	201606	30	30
¸ÓÓÜ	58040	34.8564	119.1269	5.3	1264676.47370	3808786.30925	117.1	201606	30	30
¹àÔÆ	58047	34.2575	119.2361	4.8	1284049.49171	3743249.85490	94.4	201606	30	30
ÙñÖÝ	58102	33.7833	115.7333	39.1	975317.66143	3650282.22784	118.1	201606	30	30
ÓÀ³Ç	58111	33.8558	116.4247	32.1	1036935.58406	3665419.29164	105.0	201606	30	30
ÃÉ³Ç	58118	33.2667	116.5167	26.0	1052940.29590	3600373.14342	109.0	201606	30	30
ËÞÖÝ	58122	33.6378	117.0825	25.7	1099338.45691	3648070.55322	108.2	201606	30	30
î¡Äþ	58130	33.9406	117.9583	23.8	1174139.41832	3691995.04913	104.0	201606	30	30
ãôºé	58135	33.4833	118.2167	16.9	1204264.28096	3643940.58036	68.9	201606	30	30
íìíô	58138	32.9486	118.5072	43.1	1238750.16078	3587762.89318	85.8	201606	30	30
»´°²	58141	33.6378	118.9269	12.5	1266124.42718	3670043.53267	100.9	201606	30	30
¸·Äþ	58143	33.8000	119.8500	4.8	1346711.08953	3700300.09877	83.3	201606	30	30
ÉäÑô	58150	33.7486	120.2997	1.8	1388065.01906	3700760.66203	88.3	201606	30	30
´ó·á	58158	33.1697	120.4569	3.1	1412337.55346	3638459.96622	77.5	201606	30	30
¸·Ñô	58203	32.8667	115.7333	32.7	986471.91449	3547510.08924	90.6	201606	30	30
¹ÌÊ¼	58208	32.1717	115.6239	42.9	984819.11882	3468571.91279	76.2	201606	30	30
ÊÙÏØ	58215	32.4333	116.7833	25.7	1088324.64095	3509955.58009	88.1	201606	30	30
°ö²º	58221	32.8500	117.3000	26.8	1130005.97669	3562340.16866	90.6	201606	30	30
¶¨Ô¶	58225	32.5333	117.6667	69.6	1168055.74263	3531175.44502	79.9	201606	30	30
³üÖÝ	58236	32.3500	118.2500	33.5	1224279.70740	3517728.78438	80.0	201606	30	30
ÄÏ¾©	58238	31.9333	118.9000	35.2	1290503.31999	3479474.58151	75.7	201606	30	30
¸ßÓÊ	58241	32.7569	119.4864	6.5	1331078.22502	3579042.05218	78.2	201606	30	30
¶«Ì¨	58251	32.8500	120.2833	3.3	1402128.08186	3600387.26433	73.2	201606	30	30
µ¤Í½	58252	32.1511	119.4969	18.0	1341966.38299	3511660.61050	66.9	201606	30	30
Èç¸Þ	58255	32.3811	120.6103	8.0	1440156.48774	3552869.01192	59.5	201606	30	30
ÄÏÍ¨	58259	32.0833	120.9833	4.8	1479650.23033	3525238.11771	69.3	201606	30	30
ÂÀËÄ¸Û	58265	32.0994	121.5444	3.8	1530819.78116	3535533.81893	63.8	201606	30	30
Áù°²	58311	31.7333	116.5000	74.1	1071386.67670	3428595.97369	77.4	201606	30	30
»ôÉ½	58314	31.4000	116.3167	86.4	1058649.56029	3389377.21592	94.6	201606	30	30
Í©³Ç	58319	31.0667	116.9500	85.4	1122114.81217	3359110.23553	75.9	201606	30	30
ºÏ·Ê	58321	31.9556	117.0572	49.8	1120016.82824	3459591.62924	78.2	201606	30	30
³²ºþ	58326	31.5833	117.8333	30.9	1197121.70148	3427075.95761	92.2	201606	30	30
Âí°°É½	58336	31.7000	118.5667	80.0	1263331.46339	3449179.58888	109.2	201606	30	30
Íå›b	58338	31.1167	118.6000	40.0	1275372.54149	3384608.09307	80.3	201606	30	30
³£ÖÝ	58343	31.8667	119.9781	4.4	1390990.11015	3486615.98997	74.5	201606	30	30
äàÑô	58345	31.4308	119.5000	5.9	1354049.49495	3431496.15977	50.9	201606	30	30
ÎÞÎý	58354	31.6167	120.3500	3.2	1429588.30663	3464090.98207	62.5	201606	30	30
À¥É½	58356	31.4000	121.0000	3.2	1493522.28377	3449584.30672	67.6	201606	30	30
¶«É½	58358	31.0797	120.4344	16.7	1446737.06991	3405641.44261	69.5	201606	30	30
±¦É½	58362	31.3908	121.4447	5.5	1534828.37135	3455345.61239	87.1	201606	30	30
ÂÞÌï	58401	30.7500	115.4000	123.1	980862.88258	3307325.21745	16.1	201606	30	22
Ó¢É½	58402	30.7333	115.6667	123.8	1006121.91552	3308128.31623	73.0	201606	30	30
ä»Ë®	58404	30.4667	115.2167	61.8	966905.71245	3273876.68596	65.5	201606	30	30
»ÆÊ¯	58407	30.2333	115.0333	32.2	952252.14464	3246036.04383	71.6	201606	30	30
Þ­´º	58408	30.2378	115.4736	71.7	993835.60136	3250853.82507	89.2	201606	30	30
»ÆÃ·	58409	30.0978	115.9314	32.0	1038830.61379	3239918.96242	72.0	201606	30	30
Ì«ºþ	58414	30.4333	116.3167	105.1	1071006.79255	3281437.92800	76.0	201606	30	30
¶«ÖÁ	58419	30.2283	117.0044	115.0	1138558.07246	3266234.19569	79.2	201606	30	30
°²Çì	58424	30.6167	116.9667	62.0	1129755.74390	3309098.26966	75.4	201606	30	30
Í­Áê	58429	30.9833	117.8500	11.0	1207379.79019	3360366.99438	70.5	201606	30	30
Äþ¹ú	58436	30.6167	118.9833	87.3	1318970.54585	3333968.51937	70.9	201606	30	30
»ÆÉ½	58437	30.1333	118.1500	1840.4	1248012.47809	3269426.59817	53.3	201606	30	30
³¤ÐË	58443	31.0208	119.8939	25.0	1397450.72496	3391355.19042	61.5	201606	30	30
°²¼ª	58446	30.6333	119.7000	72.2	1385815.40543	3345576.64012	76.7	201606	30	30
ÁÙ°²	58448	30.2167	119.7000	117.6	1392716.43994	3299309.61146	70.0	201606	30	30
¸»Ñô	58449	30.0500	119.9500	46.5	1419030.76656	3284350.06187	75.7	201606	30	30
ºþÖÝ¹ú¼Ò»ù±¾ÆøÏóÕ¾	58450	30.8667	120.0500	7.4	1414600.82466	3376442.67261	65.7	201606	30	30
¼ÎÉÆ	58451	30.8333	120.9333	2.6	1497530.97348	3385689.62258	61.0	201606	30	30
¼ÎÐË	58452	30.7333	120.7667	4.8	1483782.13033	3372094.95211	56.7	201606	30	30
¿ÂÇÅ	58453	30.0667	120.5000	7.9	1470527.31662	3294205.83461	80.7	201606	30	30
µÂÇå	58454	30.5253	119.9839	102.0	1414201.83200	3337584.82899	63.1	201606	30	30
º£Äþ	58455	30.4667	120.4833	5.3	1461981.57523	3338315.08828	65.6	201606	30	30
Í©Ïç	58456	30.6333	120.5167	6.0	1462197.07289	3357290.82568	64.6	201606	30	30
º¼ÖÝ	58457	30.2333	120.1667	41.7	1436310.13621	3307801.21587	62.3	201606	30	30
º£ÑÎ	58458	30.5333	120.9000	4.8	1499802.46494	3351916.86455	69.4	201606	30	30
ÏôÉ½	58459	30.1833	120.2833	96.5	1448125.82560	3303948.83010	64.3	201606	30	30
Æ½ºþ	58464	30.6500	121.1167	4.0	1517945.97231	3368148.26235	71.9	201606	30	30
´ÈÏª	58467	30.2000	121.3000	5.4	1543314.22698	3321116.85646	70.8	201606	30	30
ÓàÒ¦	58468	30.0167	121.1333	38.0	1530998.60434	3298239.84357	90.5	201606	30	30
áÓãô	58472	30.7333	122.4500	79.6	1640640.36004	3398582.81317	76.5	201606	30	30
¶¨º£	58477	30.0333	122.1000	35.7	1621533.19567	3315424.65883	62.5	201606	30	30
á·É½	58484	30.2500	122.2000	37.1	1626728.84931	3341018.11096	68.9	201606	30	30
ÑôÐÂ	58500	29.9000	115.2167	57.0	973439.45337	3210609.39749	87.2	201606	30	30
ÎäÑ¨	58501	29.9167	115.6333	23.5	1012783.62942	3216639.68927	72.8	201606	30	30
Â®É½	58506	29.5667	115.9833	1164.5	1050319.04609	3181260.61021	65.4	201606	30	30
ÎäÄþ	58507	29.2500	115.1167	116.0	971356.67285	3137147.83021	75.0	201606	30	30
Û¶Ñô	58519	29.0000	116.6667	40.1	1122822.83125	3125665.35063	96.8	201606	30	30
ÆîÃÅ	58520	29.8678	117.6922	191.0	1208603.58962	3234226.60214	72.4	201606	30	30
¾°µÂÕò	58527	29.3000	117.2000	61.5	1169777.19342	3165179.70729	86.3	201606	30	30
ÍÍÏª	58531	29.7167	118.2833	142.7	1266822.33314	3224794.80564	84.1	201606	30	30
¿ª»¯	58537	29.1333	118.4000	153.6	1286681.88916	3161507.43311	81.9	201606	30	30
Í©Â®	58542	29.8167	119.6833	46.1	1397759.17399	3254685.83925	64.5	201606	30	30
´¾°²	58543	29.6167	119.0167	171.4	1337890.98738	3223309.27299	65.1	201606	30	30
½¨µÂ	58544	29.4833	119.2667	88.9	1363731.80308	3211909.02147	62.2	201606	30	30
ÆÖ½­	58546	29.4667	119.8833	115.8	1422516.56565	3218720.84430	75.7	201606	30	30
ÁúÓÎ	58547	29.0403	119.1947	66.2	1363967.76323	3161802.17947	77.8	201606	30	30
À¼Ïª	58548	29.2167	119.4833	50.2	1388632.54646	3185352.66983	81.3	201606	30	30
½ð»ª	58549	29.1167	119.6500	62.6	1406146.64867	3176619.20354	83.7	201606	30	30
Öîôß	58550	29.7000	120.2500	39.1	1453290.84333	3249884.36260	81.3	201606	30	30
ÉÏÓÝ	58553	30.0500	120.8167	6.4	1500618.73299	3297094.11225	75.4	201606	30	30
ÐÂ²ý	58555	29.5167	120.8833	115.1	1516411.05139	3239058.96209	76.2	201606	30	30
áÓÖÝ	58556	29.6000	120.8167	104.3	1508625.31438	3247263.07737	74.6	201606	30	30
ÒåÎÚ	58557	29.3333	120.0833	90.0	1443748.19123	3206829.32267	86.3	201606	30	30
¶«Ñô	58558	29.2667	120.2167	89.9	1457556.45372	3201403.78405	87.8	201606	30	30
ÌìÌ¨	58559	29.1500	120.9667	107.6	1530883.92885	3199780.72907	91.9	201606	30	30
ÅÍ°²	58560	29.0500	120.4333	304.5	1481895.29376	3180628.60751	80.6	201606	30	30
Õòº£	58561	29.9833	121.6000	4.0	1575502.98636	3301844.86603	73.6	201606	30	30
Û´ÖÝ	58562	29.8000	121.5000	6.2	1569501.24900	3279985.01469	72.4	201606	30	30
±±ÂØ	58563	29.8833	121.8333	5.0	1599327.29729	3294515.72534	71.4	201606	30	30
·î»¯	58565	29.7000	121.3833	41.5	1560344.03642	3267085.03583	78.3	201606	30	30
ÏóÉ½	58566	29.3833	121.9167	4.5	1616679.83813	3240618.34774	60.5	201606	30	30
Äþº£	58567	29.3167	121.4333	39.3	1572141.22402	3225497.86464	77.2	201606	30	30
ÈýÃÅ	58568	29.1167	121.3833	34.5	1571081.52340	3202608.95313	77.7	201606	30	30
Ê¯ÆÖ	58569	29.2000	121.9500	128.4	1623320.22997	3220924.31516	76.2	201606	30	30
ÆÕÍÓ	58570	29.9500	122.3000	85.2	1641927.57335	3309505.93964	87.8	201606	30	30
¾¸°²	58600	28.8500	115.3667	78.9	999942.50858	3095078.88060	68.0	201606	30	30
ÄÏ²ý	58606	28.5833	115.9000	47.2	1054450.98577	3070926.72304	98.2	201606	30	30
ÕÁÊ÷	58608	27.9833	115.5500	66.2	1027835.40028	3000581.68769	102.3	201606	30	30
µÂÐË	58622	28.9500	117.5833	88.5	1211290.00543	3130884.10008	11.8	201606	30	30
¹óÏª	58626	28.3167	117.2333	60.8	1186479.01906	3056364.54231	146.5	201606	30	29
³£É½	58631	28.9000	118.5000	137.0	1299765.94723	3136928.07635	99.6	201606	30	30
½­É½	58632	28.7167	118.6000	126.3	1312135.04051	3117920.72353	81.5	201606	30	30
áéÖÝ	58633	29.0000	118.9000	82.4	1336466.99074	3153327.14186	82.0	201606	30	30
ÓñÉ½	58634	28.6833	118.2500	116.3	1279067.51396	3109650.41615	83.1	201606	30	30
ÉÏÈÄ	58637	28.4500	117.9833	118.2	1256873.29209	3080376.91546	83.9	201606	30	30
ÎäÒå	58642	28.8833	119.8000	105.1	1424318.86780	3152912.79795	91.1	201606	30	30
ÓÀ¿µ	58643	28.9000	120.0333	102.9	1446318.65103	3158133.88740	86.5	201606	30	30
Ëì²ý	58644	28.6000	119.2833	237.8	1379487.52968	3114256.04567	87.8	201606	30	30
ÀöË®	58646	28.4667	119.9333	59.7	1444035.10896	3108751.51454	117.1	201606	30	30
ÁúÈª	58647	28.0833	119.1333	222.1	1373294.14477	3055004.41016	85.4	201606	30	30
ÏÉ¾Ó	58652	28.8667	120.7167	83.0	1512116.50280	3164633.41748	79.5	201606	30	30
çÆÔÆ	58654	28.6667	120.0833	184.7	1455043.21476	3133056.55573	79.7	201606	30	30
ÀÖÇå	58656	28.0667	120.9667	60.8	1550288.33424	3080166.46629	69.8	201606	30	30
ÇàÌï	58657	28.1333	120.2833	57.8	1483329.44254	3077074.54809	87.6	201606	30	30
ÓÀ¼Î	58658	28.1500	120.6833	34.3	1521538.82734	3084971.22012	85.5	201606	30	30
ÎÂÖÝ	58659	28.0333	120.6500	28.3	1520381.78285	3071584.79373	51.2	201606	30	30
ÁÙº£	58660	28.8667	121.2000	6.6	1558208.01013	3172106.62668	86.4	201606	30	30
ÎÂÁë	58664	28.3667	121.3667	35.3	1583276.16932	3119563.03430	76.0	201606	30	30
ºé¼Ò	58665	28.6167	121.4167	4.6	1583467.00220	3147938.00290	71.9	201606	30	30
´ó³Â	58666	28.4500	121.9000	86.2	1632797.30258	3137384.17779	86.5	201606	30	30
Óñ»·	58667	28.0833	121.2667	95.9	1578855.67578	3086724.36817	78.5	201606	30	30
ÓÀ·á	58705	27.3333	115.4167	85.7	1022494.01182	2927066.18216	75.9	201606	30	30
ÄÏ³Ç	58715	27.5833	116.6500	80.8	1139762.21096	2968212.11504	108.8	201606	30	30
ÄÏ·á	58718	27.2167	116.5333	111.5	1133135.85598	2926267.14460	89.1	201606	30	30
ÉÛÎä	58725	27.3333	117.4667	218.0	1222749.02837	2950247.48591	84.4	201606	30	30
ÎäÒÄÉ½	58730	27.7667	118.0333	222.1	1271679.36136	3005323.74719	88.4	201606	30	30
ÆÖ³Ç	58731	27.9167	118.5333	276.9	1317892.25516	3028443.40972	70.2	201606	30	30
½¨Ñô	58734	27.3333	118.1167	196.9	1286139.72112	2958460.48016	80.6	201606	30	30
½¨ê±	58737	27.0500	118.3167	154.9	1309856.75248	2929774.87450	82.3	201606	30	30
ÔÆºÍ	58742	28.1000	119.5667	163.0	1414835.58579	3062936.42305	88.8	201606	30	30
ÊÙÄþ	58744	27.4550	119.5022	845.2	1419096.37697	2990779.53183	76.6	201606	30	30
ÇìÔª	58745	27.6167	119.0833	400.8	1375834.24407	3002737.49491	86.6	201606	30	30
Ì©Ë³	58746	27.5500	119.7000	538.9	1436747.67201	3004108.32321	86.1	201606	30	30
ÎÄ³É	58750	27.7833	120.0833	105.4	1469985.00443	3035465.15510	101.9	201606	30	30
Æ½Ñô	58751	27.6667	120.5667	254.0	1518747.85206	3029880.64460	73.6	201606	30	30
Èð°²	58752	27.7914	120.6503	37.6	1524651.53207	3044909.97039	76.8	201606	30	30
¸£¶¦	58754	27.3333	120.2000	36.2	1488926.81800	2987577.46217	55.0	201606	30	30
¶´Í·	58760	27.8342	121.1503	68.6	1572163.91184	3057425.52842	75.2	201606	30	30
Äþ¶¼	58806	26.4833	116.0167	209.1	1091638.67791	2839326.34516	88.3	201606	30	30
¹ã²ý	58813	26.8333	116.3000	166.3	1115166.20510	2881188.34929	75.0	201606	30	30
Äþ»¯	58818	26.2333	116.6333	358.9	1155715.41278	2818680.86018	70.8	201606	30	30
Ì©Äþ	58820	26.9000	117.1667	342.9	1199377.12282	2898668.12593	83.3	201606	30	30
ÄÏÆ½	58834	26.6333	118.1667	152.2	1301326.04688	2881807.64371	95.3	201606	30	30
ÓÈÏª	58837	26.1500	118.1500	204.8	1306784.68070	2828302.43367	86.5	201606	30	30
Ï¼ÆÖ	58843	26.8833	120.0167	56.8	1478666.21974	2935266.50003	57.1	201606	30	30
ÄþµÂ	58846	26.6667	119.5167	32.4	1433303.57881	2904082.16686	74.0	201606	30	30
¸£ÖÝ	58847	26.0833	119.2833	84.0	1419722.57433	2836521.54308	94.2	201606	30	30
³¤Í¡	58911	25.8500	116.3667	310.0	1134212.85434	2773299.55219	112.2	201606	30	30
ÉÏº¼	58918	25.0500	116.4167	198.0	1149362.29787	2685717.16804	97.0	201606	30	30
ÓÀ°²	58921	25.9458	117.3678	257.8	1232288.09912	2795796.04344	104.1	201606	30	30
ÕÄÆ½	58926	25.3000	117.4167	205.3	1246075.53162	2725290.82294	94.5	201606	30	30
ÁúÑÒ	58927	25.0500	117.0167	376.0	1209478.71792	2692844.98354	101.4	201606	30	30
¾ÅÏÉÉ½	58931	25.7167	118.1000	1653.5	1308177.53863	2779930.94063	72.3	201606	30	30
ÆÁÄÏ	58933	26.9167	118.9833	869.5	1377085.91917	2924084.49101	76.5	201606	30	30
ÏÉÓÎ	58936	25.3667	118.7000	77.7	1373063.63117	2749551.01127	93.8	201606	30	30
Æ½Ì¶	58944	25.5167	119.7833	32.4	1478393.57391	2781575.93302	97.8	201606	30	30
¹ãÄÏ	59007	24.0536	105.0519	1249.6	5294.12065	2509340.72449	101.8	201606	30	30
·ïÉ½¹ú¼Ò»ù±¾ÆøÏóÕ¾	59021	24.5500	107.0333	509.4	206271.05544	2566318.77219	107.5	201606	30	30
ºÓ³Ø	59023	24.7000	108.0333	260.2	307184.14046	2585496.19515	98.6	201606	30	30
°ÍÂí	59027	24.1333	107.2500	254.9	229294.77342	2520740.98800	110.6	201606	30	30
¶¼°²	59037	23.9333	108.1000	170.8	316582.48637	2500998.93463	118.5	201606	30	30
ÁøÖÝ	59046	24.3667	109.4667	306.0	453921.31965	2554148.86151	103.9	201606	30	30
ÃÉÉ½	59058	24.2000	110.5167	181.9	561549.77901	2541117.49789	94.4	201606	30	30
ºØÖÝ	59065	24.4167	111.5000	148.7	659941.47697	2571075.36864	101.0	201606	30	30
Á¬ÖÝ	59072	24.8108	112.3708	131.7	744966.21204	2620734.26936	149.5	201606	30	30
ÉØ¹Ø	59082	24.6667	113.6000	121.3	870292.63967	2614835.31948	123.1	201606	30	30
·ð¸Ô	59087	23.8814	113.5228	97.2	869941.01587	2527690.05207	131.6	201606	30	30
Ó¢µÂ	59088	24.1906	113.4133	74.4	855900.87065	2560760.45827	126.1	201606	30	30
ÁúÄÏ	59092	24.8667	114.8000	250.2	989176.63469	2648117.37456	92.4	201606	30	30
Á¬Æ½	59096	24.3886	114.4958	283.9	963618.90580	2592475.54857	100.5	201606	30	30
ÐÂ·á	59097	24.0408	114.2139	269.3	938657.15465	2551513.79175	127.6	201606	30	30
Ñ°ÎÚ	59102	24.9500	115.6500	303.9	1073668.75689	2666124.16317	105.5	201606	30	30
Áú´¨	59107	24.1142	115.2758	179.6	1045633.07999	2570193.89655	125.1	201606	30	30
ÓÀ¶¨	59113	24.7333	116.7167	226.9	1183555.17571	2654409.04142	102.7	201606	30	30
´óÆÒ	59116	24.3439	116.6997	80.1	1186910.09959	2611432.07148	124.5	201606	30	30
Ã·ÖÝ	59117	24.2811	116.0692	116.0	1123992.39045	2597198.15688	112.2	201606	30	30
ÕÄÖÝ	59126	24.5000	117.6500	28.9	1280620.19995	2640372.61106	114.6	201606	30	30
³çÎä	59133	24.9000	118.9167	21.8	1401866.88609	2701359.08327	122.3	201606	30	30
ÏÃÃÅ	59134	24.4833	118.0667	139.4	1322807.18877	2644004.64131	112.6	201606	30	30
ÄÇÆÂ¹ú¼Ò»ù±¾ÆøÏóÕ¾	59209	23.4167	105.8167	855.8	83885.51647	2439419.24624	104.8	201606	30	30
°ÙÉ«	59211	23.9000	106.6000	174.7	163476.13248	2493697.25106	129.1	201606	30	30
¾¸Î÷	59218	23.1000	106.4500	724.7	149439.34569	2405282.57771	116.8	201606	30	30
Æ½¹û¹ú¼Ò»ù±¾ÆøÏóÕ¾	59228	23.2833	107.5667	146.4	263986.40880	2427788.82450	120.6	201606	30	30
À´±ö¹ú¼Ò»ù±¾ÆøÏóÕ¾	59242	23.7667	109.1500	96.7	424525.85013	2486542.94700	80.5	201606	30	30
¹ðÆ½	59254	23.3333	110.0333	130.3	517234.26280	2442998.52023	105.5	201606	30	30
ÎàÖÝ	59265	23.4833	111.3000	114.8	646198.04570	2466924.30759	127.3	201606	30	30
¹ãÄþ	59271	23.6372	112.4242	92.7	760042.04623	2491814.74150	110.6	201606	30	30
¸ßÒª	59278	22.9906	112.4786	60.0	770961.44450	2421201.47377	115.5	201606	30	30
ÇåÔ¶	59280	23.7106	113.0850	79.2	826888.45495	2505167.44262	129.5	201606	30	30
ÂÜ¸Ú	59287	23.2100	113.4822	70.7	872123.65559	2453581.20311	107.4	201606	30	30
¶«Ý¸	59289	22.9661	113.7389	56.0	900810.08104	2429125.61435	114.2	201606	30	30
ºÓÔ´	59293	23.7936	114.7297	71.1	993709.98931	2529368.84456	125.3	201606	30	30
Ôö³Ç·çÀªÏßÀ×´ïÕ¾	59294	23.3353	113.8275	30.7	906309.40137	2470423.39369	110.1	201606	30	30
»ÝÖÝ	59298	23.0711	114.3744	108.5	965040.06424	2446604.94894	109.6	201606	30	30
Îå»ªÍÁÈÀË®·Ö¹Û²â	59303	23.9114	115.7514	135.9	1096263.93232	2553055.25881	152.2	201606	30	30
×Ï½ð	59304	23.6286	115.1761	176.6	1041007.69896	2515832.60355	77.6	201606	30	30
½ÒÎ÷	59306	23.4497	115.8492	80.9	1111750.69021	2503516.68186	113.0	201606	30	30
·áË³	59310	23.7700	116.1744	45.3	1140968.93785	2542310.98751	126.3	201606	30	30
ÉÇÍ·	59316	23.3853	116.6792	2.3	1197257.64298	2506116.89233	136.3	201606	30	30
»ÝÀ´	59317	22.9836	116.3014	42.0	1163723.27569	2457686.57581	133.2	201606	30	30
¶«É½	59321	23.7833	117.5000	53.3	1275458.10730	2559900.47230	122.3	201606	30	30
ÄÏ°Ä	59324	23.4275	117.0292	8.0	1232401.56126	2515016.99325	119.0	201606	30	30
ÁúÖÝ	59417	22.3333	106.8500	128.8	192230.26630	2321694.63728	113.6	201606	30	30
ÄÏÄþ	59431	22.7833	108.5500	152.0	367049.46327	2375909.81572	118.5	201606	30	30
ÁéÉ½	59446	22.4167	109.3000	66.6	446295.15573	2338727.37835	99.7	201606	30	30
ÓñÁÖ	59453	22.6667	110.1167	121.6	529576.08115	2370177.43616	122.0	201606	30	30
ÐÅÒË	59456	22.3469	110.9250	141.4	615237.55752	2339760.59842	151.3	201606	30	30
ÂÞ¶¨	59462	22.7100	111.6000	60.0	682579.99868	2383984.30014	145.7	201606	30	30
Ì¨É½	59478	22.2472	112.7858	33.1	808967.06470	2342189.30653	131.5	201606	30	30
ÖÐÉ½	59485	22.5000	113.4000	33.7	870291.71714	2375049.26861	108.5	201606	30	30
Öéº£	59488	22.2750	113.5669	51.4	889670.32847	2351912.32755	111.0	201606	30	30
ÉîÛÚ	59493	22.5417	114.0033	63.0	932216.76526	2385089.51061	109.3	201606	30	30
ÉÇÎ²	59501	22.8000	115.3667	16.7	1069946.72361	2427094.91434	124.7	201606	30	30
¶«ÐË¹ú¼Ò»ù±¾ÆøÏóÕ¾	59626	21.5667	107.9500	56.8	308998.81475	2240452.53496	125.1	201606	30	30
·À³Ç	59631	21.7833	108.3500	32.4	350081.73086	2265489.84736	116.7	201606	30	30
ÇÕÖÝ	59632	21.9833	108.6000	49.2	375401.49493	2288310.45819	115.9	201606	30	30
±±º£	59644	21.4500	109.1333	12.8	433414.24290	2232112.15558	138.7	201606	30	30
ä¶ÖÞµº	59647	21.0333	109.1000	55.2	431805.41307	2186445.56152	136.0	201606	30	30
Õ¿½­	59658	21.1547	110.3022	53.4	557604.30409	2205687.37314	159.4	201606	30	30
Ñô½­	59663	21.8453	111.9783	90.3	728307.21276	2291982.95710	141.1	201606	30	30
µç°×	59664	21.5458	110.9886	31.8	627127.92671	2252493.43233	134.0	201606	30	30
ÉÏ´¨µº	59673	21.7358	112.7731	21.9	812035.93409	2286184.28811	130.0	201606	30	30
ÐìÎÅ¹ú¼Ò»ù±¾ÆøÏóÕ¾	59754	20.2428	110.1650	11.4	548362.59525	2105568.64303	176.7	201606	30	30
º£¿ÚÇíÉ½	59757	20.0000	110.3667	9.9	571184.37689	2080313.50242	138.7	201606	30	30
º£¿Ú	59758	20.0000	110.2500	63.5	558775.56297	2079649.39374	153.1	201606	30	30
¶«·½	59838	19.1000	108.6167	7.6	388591.78452	1974213.72577	197.5	201606	30	30
ÁÙ¸ß	59842	19.9000	109.6833	31.7	499020.12410	2065766.26818	132.7	201606	30	30
³ÎÂõ	59843	19.7369	110.0164	31.4	535379.32368	2049790.73525	114.2	201606	30	30
ÙÙÖÝ	59845	19.5167	109.5833	169.0	490294.68357	2023660.69119	140.2	201606	30	30
²ý½­	59847	19.2667	109.0500	98.1	434385.56766	1994071.42405	164.7	201606	30	30
°×É³	59848	19.2333	109.4333	215.6	475632.23889	1992208.83557	116.5	201606	30	30
ÇíÖÐ	59849	19.0353	109.8419	300.8	520482.52707	1972817.41475	129.1	201606	30	30
¶¨°²	59851	19.6672	110.3378	53.3	570055.95452	2044016.31475	138.7	201606	30	30
ÍÍ²ý	59854	19.3667	110.1000	118.3	546358.11259	2010095.40455	124.0	201606	30	30
Çíº£	59855	19.2089	110.4819	23.3	588175.25485	1995183.99438	125.3	201606	30	30
ÎÄ²ý	59856	19.6167	110.7500	21.7	614347.38953	2040997.34056	121.9	201606	30	30
ÀÖ¶«	59940	18.7494	109.1639	155.0	448944.95704	1938577.37137	114.2	201606	30	30
ÎåÖ¸É½	59941	18.7667	109.5167	328.5	486872.90637	1942110.74887	121.3	201606	30	30
±£Í¤	59945	18.6500	109.7000	68.6	507214.65419	1930414.03580	105.8	201606	30	30
ÈýÑÇ	59948	18.2244	109.5897	419.4	497445.64952	1883906.97348	126.1	201606	30	30
ÍòÄþ	59951	18.8000	110.3333	39.9	574625.70255	1950076.39977	128.0	201606	30	30
ÁêË®	59954	18.5500	110.0333	35.2	543702.02877	1921375.24558	123.5	201606	30	30
Î÷É³	59981	16.8333	112.3333	4.7	805416.18899	1752425.11633	163.7	201606	30	30
ÈýÉ³Éºº÷	59985	16.5333	111.6167	4.0	728977.13002	1714799.85700	178.4	201606	30	30
