# Supplementary material for: Spatial distribution patterns and risk factors of hookworm disease in China: A study based on successive national surveillance
Source: PLoS Negl Trop Dis. 2025 Sep 30;19(9):e0013526. doi: 10.1371/journal.pntd.0013526 (PMC12483247; doi:10.1371/journal.pntd.0013526)
Supplement: S1 Data — (ZIP) [file pntd.0013526.s003.zip › EVP_relevant data/EVP202002.TXT]

Name	StationId	Lat	Lon	Alti	X	Y	EVP	Year_month	Days_month	Days_GC
ºôºÍºÆÌØ	53463	40.8558	111.5714	1153.5	545011.69219	4414577.03312	85.3	202002	29	29
ÓÒÓñ	53478	40.0000	112.4667	1345.8	626391.53218	4323501.77922	55.8	202002	29	29
´óÍ¬	53487	40.0833	113.4167	1052.6	705111.65365	4339248.26356	62.8	202002	29	29
ÌìÕò	53490	40.4333	114.0667	1014.7	755816.13680	4383390.64909	70.1	202002	29	29
»ÝÅ©	53519	39.2069	106.7644	1092.2	149741.73189	4211681.48806	71.7	202002	29	29
ºÓÇú	53564	39.3667	111.2167	1036.0	526154.38951	4244883.78309	60.5	202002	29	29
¸®¹È	53567	39.0167	111.0000	1024.3	510225.05110	4204282.02389	46.0	202002	29	29
Ë·ÖÝ	53578	39.3667	112.4333	1114.8	628945.42055	4251961.25194	65.8	202002	29	29
´úÏØ	53579	39.0500	112.9167	859.7	672613.03574	4219453.99103	63.8	202002	29	29
ÁéÇð	53594	39.4500	114.2167	938.7	778578.21955	4273981.28653	44.9	202002	29	29
ÎâÖÒ	53612	37.9858	106.1833	1127.2	102072.46504	4072952.32156	77.1	202002	29	29
Òø´¨	53614	38.4714	106.2078	1111.6	103518.01005	4127863.24920	70.8	202002	29	29
ÌÕÀÖ	53615	38.8081	106.6958	1101.0	144690.03376	4166522.66559	65.5	202002	29	29
ÓÜÁÖ	53646	38.2667	109.7833	1157.0	410932.46190	4113997.52114	79.7	202002	29	29
ÉñÄ¾	53651	38.8233	110.4669	1098.0	466142.46179	4179842.00328	57.5	202002	29	29
¼ÑÏØ	53658	38.0333	110.4833	894.4	472468.48037	4090764.06917	62.6	202002	29	29
ÎåÕ¯	53663	38.9333	111.8167	1401.0	580219.13733	4199362.40068	49.3	202002	29	29
ÐËÏØ	53664	38.4667	111.1333	1012.6	525383.75847	4142935.92031	63.5	202002	29	29
Ô­Æ½	53673	38.7333	112.7167	828.2	658434.38625	4182435.25444	69.7	202002	29	29
Æ½¶¨	53687	37.7833	113.6333	753.0	745783.29357	4081899.26100	68.4	202002	29	29
ÖÐÎÀ	53704	37.5253	105.1775	1226.7	15404.72678	4020300.36435	87.5	202002	29	29
ÖÐÄþ	53705	37.4842	105.6825	1181.3	59263.76476	4015844.01039	90.1	202002	29	29
ÑÎ³Ø	53723	37.7925	107.2439	1350.9	194042.65869	4052685.65910	64.7	202002	29	29
¶¨±ß	53725	37.5833	107.5833	1360.3	224001.58822	4029757.82159	78.2	202002	29	29
¾¸±ß	53735	37.6167	108.8000	1336.7	329315.60544	4036922.26791	72.1	202002	29	29
ÎâÆð	53738	36.9167	108.1667	1331.4	276976.68825	3955903.20379	39.1	202002	29	29
ºáÉ½	53740	37.9333	109.2333	1111.0	365319.03678	4074199.04985	69.1	202002	29	29
×Ó³¤	53748	37.1833	109.7000	1063.3	409577.30909	3991320.56617	59.2	202002	29	28
Ã×Ö¬	53750	37.7642	110.1772	931.0	447703.58898	4058969.41280	49.2	202002	29	29
×ÓÖÞ	53751	37.6022	110.0325	996.5	436129.29404	4040035.95966	43.7	202002	29	29
ËçµÂÉÁµç¶¨Î»ÒÇ	53754	37.5000	110.2167	929.7	452684.90112	4029322.36383	52.0	202002	29	29
Îâ±¤	53756	37.5167	110.7167	744.0	495918.44269	4033596.11095	26.4	202002	29	29
Çå½§	53757	37.1167	110.1167	938.0	446247.26978	3985596.77023	44.2	202002	29	28
ÂÀÁº	53764	37.5000	111.1167	950.8	530691.83653	4033779.65106	59.8	202002	29	29
Ì«Ô­	53772	37.6206	112.5764	776.3	656075.45962	4056105.72835	68.5	202002	29	29
Ì«¹È	53775	37.4233	112.5933	785.8	659240.30571	4033978.33138	68.3	202002	29	29
ÓÜÉçÏØ	53787	37.0667	112.9833	1041.4	696266.51138	3996451.53133	59.1	202002	29	29
º£Ô­	53806	36.5733	105.6417	1855.6	56386.57914	3912848.94789	81.7	202002	29	29
Í¬ÐÄ	53810	36.9725	105.8928	1336.4	78044.57595	3958144.43750	101.5	202002	29	29
¹ÌÔ­	53817	36.0342	106.2353	1835.5	109302.69422	3852412.22926	82.0	202002	29	29
Ö¾µ¤	53832	36.8114	108.7731	1297.1	330444.50462	3945861.83717	52.6	202002	29	29
°²Èû	53841	36.8833	109.3167	1068.3	377671.07282	3955921.64124	67.8	202002	29	29
ÑÓ°²	53845	36.5833	109.4500	1180.5	390845.42879	3922557.89295	34.5	202002	29	17
¸ÊÈª	53848	36.2667	109.3500	1005.5	383635.56872	3886416.30760	73.1	202002	29	29
ÑÓ´¨	53850	36.8833	110.1833	804.9	453427.37262	3959548.90485	47.9	202002	29	29
ÚôÏØ	53853	36.7000	110.9500	1052.7	521663.09477	3942625.52797	30.2	202002	29	29
ÑÓ³¤	53854	36.5833	110.0667	804.8	444966.29039	3925153.79923	53.8	202002	29	29
ÒË´¨	53857	36.0667	110.1833	840.3	458244.26368	3867370.23531	67.5	202002	29	29
¼ªÏØ	53859	36.0833	110.6667	851.3	500829.13959	3871578.47755	83.5	202002	29	29
½éÐÝ	53863	37.0628	111.9450	746.0	605900.43505	3989202.64466	72.4	202002	29	29
ÁÙ·Ú	53868	36.0667	111.5000	449.5	574501.34998	3874218.67708	72.1	202002	29	29
°²Ôó	53877	36.1333	112.2500	1011.3	640129.00878	3886315.87921	79.1	202002	29	29
ÉÏµ³	53882	36.0667	113.0333	1046.9	709754.21698	3884135.95381	98.1	202002	29	29
ÏåÔ«	53884	36.5000	113.0333	877.9	705795.67240	3932951.38057	56.1	202002	29	29
°²Ñô	53898	36.0536	114.1392	194.8	807338.87555	3891110.52303	0.2	202002	29	2
Î÷¼ª	53903	35.9658	105.7139	1916.5	63224.48070	3844229.09287	51.0	202002	29	29
ÁùÅÌÉ½	53910	35.6633	106.2000	2845.2	106686.02905	3810461.29037	53.1	202002	29	29
³¤Îä	53929	35.2000	107.8000	1206.5	250383.26307	3761000.73395	48.7	202002	29	29
¸»ÏØ	53931	36.0000	109.3667	984.0	386432.81229	3856366.65260	56.9	202002	29	29
Ñ®ÒØ	53938	35.1667	108.3000	1277.0	295204.36009	3758614.44253	38.5	202002	29	21
°×Ë®	53941	35.1833	109.5833	804.4	409846.39358	3765045.09832	71.5	202002	29	29
Âå´¨	53942	35.7872	109.3608	1087.7	386967.02135	3832317.70765	97.2	202002	29	29
»ÆÁê	53944	35.5739	109.2372	940.5	377034.20173	3807761.40583	70.2	202002	29	29
ÒË¾ý	53945	35.4333	109.0667	1395.2	362522.00807	3791253.63243	90.6	202002	29	29
»ÆÁú	53946	35.6000	109.8167	1091.0	428418.17021	3813058.27915	71.5	202002	29	29
Í­´¨	53947	35.0833	109.0667	978.9	364141.23495	3751745.42030	74.9	202002	29	29
ÆÑ³Ç	53948	34.8911	109.6258	387.2	415181.40677	3732250.48057	66.5	202002	29	29
³Î³Ç	53949	35.1833	109.9167	679.1	439636.03286	3766471.44669	84.5	202002	29	29
ºÏÑô	53950	35.2539	110.1853	752.7	463215.75387	3775658.32531	88.3	202002	29	29
º«³Ç	53955	35.5231	110.4597	461.6	486032.72001	3807341.81331	46.7	202002	29	29
ÔË³Ç	53959	35.1197	111.0667	375.0	542788.35184	3764987.48697	75.8	202002	29	29
ºîÂí	53963	35.6500	111.3667	433.8	565753.82191	3826460.24861	64.8	202002	29	29
Ô«Çú	53968	35.2833	111.6667	505.0	595153.20633	3786870.28699	96.1	202002	29	29
Ñô³Ç	53975	35.4833	112.4167	659.5	660302.81538	3814152.50998	81.7	202002	29	29
±¦Ûæ	54525	39.7289	117.2786	5.1	1032190.44800	4333229.46922	51.8	202002	29	29
Î÷Çà	54527	39.0833	117.0500	3.5	1021899.28227	4258477.00189	54.0	202002	29	28
ÌÁ¹Á	54623	39.0442	117.7181	4.8	1078819.81996	4261161.49646	54.1	202002	29	29
ÎÂ½­	56187	30.7489	103.8611	547.7	-107609.67382	3256397.41694	37.4	202002	29	29
¶¼½­Ñß	56188	30.9958	103.6736	689.1	-124954.06481	3284361.27905	33.2	202002	29	29
ÃàÑô	56196	31.4500	104.7333	522.7	-24988.10246	3334633.50602	44.5	202002	29	29
²¨ÃÜ	56227	29.8667	95.7667	2736.0	-880373.48487	3197710.70452	42.9	202002	29	29
ÑÅ°²	56287	29.9833	103.0000	627.6	-190694.08825	3171743.79148	25.7	202002	29	29
ÀÖÉ½	56386	29.5647	103.7553	424.2	-119271.90929	3123627.02028	38.6	202002	29	29
²ìÓç	56434	28.6667	97.4667	2366.0	-728819.41934	3049978.40021	78.7	202002	29	29
µÂÇÕ	56444	28.4883	98.9056	3319.0	-591030.81632	3020505.60595	77.2	202002	29	29
Ä¾Àï	56459	27.9333	101.2750	2426.5	-363716.78603	2947158.78505	95.5	202002	29	29
Ô½Î÷	56475	28.6500	102.5167	1659.5	-240502.60770	3023453.84870	54.8	202002	29	29
ÕÑ¾õ	56479	28.0000	102.8500	2132.4	-209802.02670	2950056.25093	66.1	202002	29	29
À×²¨	56485	28.2667	103.5833	1255.8	-137825.79186	2978567.80135	33.1	202002	29	29
ÒË±ö	56492	28.7689	104.6053	502.8	-38176.89753	3033825.12963	50.1	202002	29	29
¹±É½	56533	27.7500	98.6667	1583.3	-619427.05082	2939631.98506	40.4	202002	29	29
Ïã¸ñÀïÀ­	56543	27.8500	99.7500	3341.5	-512994.00422	2944599.37612	103.0	202002	29	29
Î¬Î÷	56548	27.1764	99.2853	2326.1	-562676.46761	2872081.85906	57.4	202002	29	29
ÑÎÔ´	56565	27.4378	101.4858	2516.8	-345099.85511	2891138.96216	108.6	202002	29	29
Î÷²ý	56571	27.9000	102.2667	1590.9	-267016.40246	2940291.68524	71.8	202002	29	29
ÕÑÍ¨	56586	27.3517	103.7189	1949.5	-125952.68548	2876240.53485	63.3	202002	29	29
ºÕÕÂ	56598	27.0919	104.6900	1629.6	-30569.20450	2846513.08477	49.4	202002	29	29
Áù¿â	56643	25.8667	98.8500	949.9	-614505.20891	2729193.95781	82.5	202002	29	29
Àö½­	56651	26.8469	100.2175	2380.9	-472736.63605	2830559.37228	99.4	202002	29	29
»ªÆº	56664	26.6333	101.2667	1230.8	-369975.99717	2802346.40713	93.3	202002	29	29
ÅÊÖ¦»¨	56666	26.5761	101.7200	1224.8	-325281.00125	2794397.02820	89.4	202002	29	29
»áÀí	56671	26.6500	102.2500	1787.3	-272507.29520	2801022.58481	92.4	202002	29	29
»áÔó	56684	26.4022	103.2486	2188.3	-174052.04504	2771210.40165	70.5	202002	29	29
ÍþÄþ	56691	26.8628	104.2803	2238.6	-71154.37595	2821199.66615	42.6	202002	29	29
Ë®³Ç	56693	26.5833	104.8667	1815.9	-13220.82454	2789833.43005	38.2	202002	29	29
ÌÚ³å	56739	24.9844	98.5056	1695.9	-655266.79632	2633731.68619	65.7	202002	29	29
±£É½	56748	25.1167	99.1833	1652.2	-586113.29874	2644124.49459	80.2	202002	29	29
´óÀí	56751	25.7075	100.1767	1977.7	-482919.08748	2704210.74885	88.4	202002	29	29
ÔªÄ±	56763	25.7333	101.8667	1120.6	-313693.64700	2700292.45189	100.2	202002	29	29
³þÐÛ	56768	25.0333	101.5500	1824.1	-348085.42112	2623757.67879	91.3	202002	29	29
À¥Ã÷	56778	25.0000	102.6500	1888.1	-237214.55627	2616827.69745	82.2	202002	29	29
Õ´Òæ	56786	25.6000	103.8167	1891.5	-118660.54188	2681253.03044	74.1	202002	29	29
ÆÕ°²	56792	25.7833	104.9667	1649.4	-3332.55619	2700893.92452	45.9	202002	29	29
ÅÌÖÝ	56793	25.7506	104.5280	2125.9	-47253.31585	2697374.97571	77.2	202002	29	29
ÈðÀö	56838	24.0006	97.8467	762.9	-729470.99026	2529777.52181	75.5	202002	29	29
¾°¶«	56856	24.4375	100.8606	1162.3	-420353.72515	2560528.47786	70.6	202002	29	29
Ì«»ªÉ½	56872	24.9622	102.6242	2358.3	-239918.56178	2612703.83538	76.3	202002	29	29
ÓñÏª	56875	24.3333	102.5500	1716.9	-249127.21700	2543317.82718	72.4	202002	29	29
ãòÎ÷	56886	24.5333	103.7667	1704.3	-125142.37564	2563136.46312	72.9	202002	29	29
Î÷ÃË	56948	22.6428	99.6372	1245.4	-555164.93527	2368898.64165	92.6	202002	29	29
Ë«½­	56950	23.4708	99.8214	1044.1	-531362.28259	2458898.25162	101.2	202002	29	29
ÁÙ²×	56951	23.8831	100.1208	1636.1	-498433.02546	2502764.82665	72.2	202002	29	29
À½²×	56954	22.5667	99.9333	1054.8	-524966.22581	2358936.64194	84.5	202002	29	29
¾°ºé	56959	22.0128	100.7822	582.0	-439651.26183	2294078.58116	83.5	202002	29	29
Äþ¶ý	56961	23.0256	101.0528	1336.9	-407037.61424	2404094.59711	80.1	202002	29	29
Ä«½­	56962	23.4556	101.6706	1366.0	-341767.89993	2449092.64668	65.3	202002	29	29
Ë¼Ã©	56964	22.7869	100.9647	1302.1	-417184.61823	2378222.12968	75.7	202002	29	29
Ôª½­	56966	23.6322	101.9683	506.8	-310624.03875	2467575.20225	105.6	202002	29	29
ÛÂÀ°	56969	21.4744	101.5772	633.4	-358852.38160	2231945.38409	88.5	202002	29	29
½­³Ç	56977	22.6081	101.8558	1269.8	-325716.86378	2355245.52973	59.4	202002	29	29
ÃÉ×Ô	56985	23.4444	103.3278	1313.6	-171698.68769	2443573.04908	90.6	202002	29	29
ÆÁ±ß	56986	22.9833	103.6833	1414.1	-135872.41911	2392248.01495	31.4	202002	29	29
ÑâÉ½	56991	23.6036	104.3378	1561.1	-67879.23037	2459904.48064	68.4	202002	29	29
Â¤ÏØ	57003	34.9000	106.8333	924.2	164576.59413	3725101.22968	71.4	202002	29	29
±¦¼¦	57016	34.3500	107.1333	612.4	192838.40550	3663544.95353	60.2	202002	29	29
³Â²Ö	57020	34.3667	107.4000	563.0	216896.58692	3665980.23675	78.7	202002	29	29
Ç§Ñô	57021	34.6500	107.1333	751.6	192110.59030	3697411.20564	74.4	202002	29	29
÷ëÓÎ	57022	34.6833	107.7833	1026.3	250526.24452	3702619.60074	64.5	202002	29	29
±òÏØ	57023	35.0156	108.1114	919.9	278873.51302	3741009.27887	40.0	202002	29	29
áªÉ½	57024	34.4500	107.6500	669.6	239233.86064	3675956.48205	61.1	202002	29	29
·ïÏè	57025	34.5167	107.3833	781.1	214981.11268	3682875.22353	71.2	202002	29	29
·ö·ç	57026	34.3667	107.8833	585.9	260562.88630	3667142.37922	62.7	202002	29	29
Ã¼ÏØ	57027	34.3019	107.7342	490.8	247293.71895	3659448.17894	77.3	202002	29	29
Ì«°×	57028	34.0606	107.3233	1576.0	210774.76154	3631270.54811	69.8	202002	29	29
ÀñÈª	57029	34.4875	108.4517	542.6	311435.91958	3682412.03537	79.6	202002	29	29
ÓÀÊÙ	57030	34.7000	108.1500	994.6	283462.83821	3705490.87389	54.3	202002	29	29
´¾»¯	57031	34.8167	108.5500	1012.7	318972.47224	3719876.72215	95.1	202002	29	29
ÖÜÖÁ	57032	34.1442	108.2056	436.0	290490.29462	3642930.62252	49.6	202002	29	29
ãþÑô	57033	34.5500	108.8167	428.1	344082.02290	3690669.52331	71.9	202002	29	29
Îä¹¦	57034	34.3097	108.2375	471.0	292770.91142	3661697.28650	55.1	202002	29	29
Ç¬ÏØ	57035	34.5500	108.2333	636.8	291507.79094	3688802.06975	74.1	202002	29	29
Ò«ÖÝ	57037	34.9328	108.9722	723.3	356364.05394	3734416.39903	86.4	202002	29	29
ÐËÆ½	57038	34.2833	108.4500	410.9	312083.58563	3659365.88709	68.0	202002	29	29
³¤°²	57039	34.0833	108.8833	445.0	352143.43964	3638254.20859	60.7	202002	29	29
¸ßÁê	57040	34.5447	109.0711	385.0	367028.69692	3690982.61598	83.5	202002	29	29
ÈýÔ­	57041	34.6333	108.9167	424.0	352721.58200	3700419.72958	59.9	202002	29	29
¸»Æ½	57042	34.7833	109.1881	474.9	376434.31191	3718342.13787	91.3	202002	29	29
´óÀó	57043	34.8000	109.9667	351.4	446268.22030	3723452.24199	74.9	202002	29	29
ÁÙäü	57044	34.4000	109.2333	424.5	382339.53812	3675270.80714	70.8	202002	29	29
Î¼ÄÏ	57045	34.4014	109.4933	640.8	405799.27132	3676460.72493	58.2	202002	29	29
»ªÉ½	57046	34.4833	110.0833	2064.9	458566.27254	3688265.55791	51.4	202002	29	29
À¶Ìï	57047	34.1667	109.3167	540.2	391012.08858	3649282.18914	57.8	202002	29	28
ÇØ¶¼¹ú¼Ò»ù±¾ÆøÏóÕ¾	57048	34.4000	108.7167	472.8	335705.01961	3673402.65611	67.9	202002	29	29
»ªÖÝ	57049	34.5167	109.7333	341.5	426837.72849	3690471.58827	66.4	202002	29	29
ÓÀ¼Ã	57052	34.8833	110.4500	354.1	489135.82490	3735124.32967	84.0	202002	29	29
äü¹Ø	57054	34.5656	110.2503	542.2	473126.36261	3698329.56273	87.0	202002	29	29
»ªÒõ	57055	34.5936	110.1267	342.1	461835.07672	3700905.04287	63.0	202002	29	29
ÂåÄÏ	57057	34.1000	110.1500	963.4	466821.58858	3645361.84075	66.2	202002	29	29
áÔÉ½	57084	34.4922	113.0503	1178.4	725660.48840	3706964.99867	0.8	202002	29	2
ÂÔÑô	57106	33.3167	106.1500	794.2	105309.84709	3545482.13512	64.6	202002	29	29
·ïÏØ	57113	33.9261	106.5425	984.0	140181.89093	3614713.25389	94.4	202002	29	29
ÃãÏØ	57119	33.1667	106.7000	548.1	155960.93742	3529291.74316	66.2	202002	29	29
ÑîÁè	57123	34.2833	108.0667	506.0	277422.36486	3658227.91199	54.8	202002	29	29
Áô°Ó	57124	33.6217	106.9197	1039.1	175121.95973	3580969.62682	73.5	202002	29	29
ÑóÏØ	57126	33.2167	107.5500	468.6	233782.31464	3536597.18407	55.2	202002	29	29
ººÖÐ	57127	33.0667	107.0333	509.5	186765.44043	3518593.49886	46.3	202002	29	29
³Ç¹Ì	57128	33.1667	107.3333	486.4	214051.72821	3530471.88106	58.3	202002	29	29
Î÷Ïç	57129	32.9833	107.7167	446.0	249781.59340	3510695.89524	53.1	202002	29	29
ãþºÓ	57131	34.4333	108.9667	410.0	358124.05513	3678033.17788	84.7	202002	29	29
»§ÏØ	57132	34.1333	108.5833	411.0	324747.64772	3642871.26652	68.6	202002	29	29
·ðÆº	57134	33.5167	107.9833	827.2	272479.28222	3571525.27810	40.0	202002	29	29
ÄþÉÂ	57137	33.3167	108.3167	802.4	303673.05546	3549945.12992	69.2	202002	29	29
×õË®	57140	33.6667	109.1167	818.2	375245.55636	3592134.43926	82.5	202002	29	29
ÉÌÖÝ¹ú¼Ò»ù±¾ÆøÏóÕ¾£¨ÍÁÈÀË®·Ö¹Û²â£©	57143	33.8511	109.9656	747.2	451525.25986	3616454.48434	125.2	202002	29	29
Õò°²	57144	33.4333	109.1500	693.7	379379.45241	3565953.73329	66.6	202002	29	29
µ¤·ï	57153	33.7000	110.3333	639.0	485844.86833	3601163.42700	72.1	202002	29	29
ÉÌÄÏ	57154	33.5333	110.9000	523.0	538528.37266	3585310.09650	60.3	202002	29	29
É½Ñô	57155	33.5322	109.9156	813.2	448763.22219	3580291.49225	105.9	202002	29	29
¹ãÔª	57206	32.4244	105.8997	545.4	83301.10698	3444669.63313	50.3	202002	29	29
ÄþÇ¿	57211	32.8333	106.2500	836.1	115152.96547	3491094.18119	53.3	202002	29	29
ÄÏÖ£	57213	33.0000	106.9333	536.5	177727.72375	3510891.42284	65.9	202002	29	29
×ÏÑô	57231	32.5333	108.5333	503.8	326638.81154	3462374.15480	51.1	202002	29	29
Ê¯Èª	57232	33.0500	108.2667	484.9	300086.15264	3519735.46078	10.6	202002	29	29
ººÒõ	57233	32.9189	108.5133	552.6	323253.15140	3505738.39474	74.0	202002	29	29
ÍòÔ´	57237	32.0667	108.0333	674.0	282036.93180	3408314.70780	23.6	202002	29	29
Õò°Í	57238	32.5228	107.8922	892.2	267424.88172	3459273.65433	32.6	202002	29	29
Ñ®Ñô	57242	32.8500	109.3667	285.5	402068.93331	3501095.22195	103.1	202002	29	29
°²¿µ	57245	32.6931	109.0417	290.8	372881.08277	3482158.96041	36.7	202002	29	29
á°¸Þ	57247	32.3167	108.9000	438.5	361480.36024	3439261.06312	9.6	202002	29	29
Æ½Àû	57248	32.4006	109.3411	570.3	401926.87034	3450399.68568	38.4	202002	29	29
ÖñÏª	57249	32.3244	109.6889	448.2	434510.60556	3443290.12352	30.5	202002	29	29
ÔÇÎ÷	57251	33.0028	110.4078	317.3	496905.95314	3523013.11832	80.5	202002	29	29
ÔÇÑô	57253	32.8400	110.8669	244.8	540127.90620	3507088.27245	48.4	202002	29	29
°×ºÓ	57254	32.8167	110.1167	322.5	471262.73902	3500644.78301	38.6	202002	29	29
Ê®Ñß	57256	32.6500	110.7833	286.5	533686.83566	3485259.48804	39.3	202002	29	29
ÖñÉ½	57257	32.2300	110.2300	307.0	485169.07116	3435177.18861	23.6	202002	29	29
·¿ÏØ	57259	32.0333	110.7667	426.9	536189.33563	3415821.82944	44.5	202002	29	29
µ¤½­¿Ú	57260	32.5486	111.5125	133.4	601635.73888	3478024.83615	43.2	202002	29	29
ÀÏºÓ¿Ú	57265	32.4319	111.7319	132.1	622764.55276	3466259.00820	43.0	202002	29	29
¹È³Ç	57268	32.2722	111.6214	120.0	613756.41398	3447622.44425	36.8	202002	29	29
ÏåÑô	57278	32.0028	112.0761	163.4	657995.13799	3420270.06021	56.0	202002	29	29
ÔæÑô	57279	32.1411	112.7553	125.5	719814.79027	3440511.96829	39.6	202002	29	29
ãÏÖÐ	57306	31.5842	105.9775	382.6	91435.54832	3350147.78970	31.2	202002	29	29
°ÍÖÐ	57313	31.8872	106.7850	556.7	166349.90661	3385292.88160	41.4	202002	29	29
´ï´¨	57328	31.2075	107.5067	344.9	235525.79652	3310300.21899	28.0	202002	29	29
ÕòÆº	57343	31.9000	109.5333	995.8	422283.03995	3394880.98268	57.4	202002	29	29
·î½Ú	57348	31.0333	109.4833	299.8	422029.88738	3297272.42832	61.5	202002	29	29
°Í¶«	57355	31.0483	110.3500	337.5	503452.21536	3302996.21984	45.8	202002	29	29
ïö¹é	57358	30.8333	110.9667	295.5	562870.78903	3282182.77317	36.1	202002	29	29
ÐËÉ½	57359	31.3500	110.7333	336.8	537525.25406	3338876.84617	40.8	202002	29	29
±£¿µ	57361	31.8833	111.2667	327.7	583685.38618	3401785.93405	32.6	202002	29	29
ÉñÅ©¼Ü	57362	31.7483	110.6600	935.2	528107.18069	3383221.34446	39.4	202002	29	29
ÄÏÕÄ	57363	31.8000	111.8333	151.0	637023.89315	3395913.46958	77.0	202002	29	29
Ô¶°²	57368	31.0503	111.6375	141.5	624432.06348	3310534.10576	44.3	202002	29	29
ÒË³Ç¹ú¼ÒÆøÏó¹Û²âÕ¾£¨ÍÁÈÀË®·Ö¹Û²â£©	57370	31.7333	112.2167	67.8	673249.66134	3390955.42151	32.8	202002	29	29
¾£ÃÅ	57377	30.9928	112.2122	191.9	678875.55104	3307858.50776	47.7	202002	29	29
ÖÓÏé	57378	31.1983	112.6325	108.0	716587.70261	3333850.71751	45.1	202002	29	29
ËæÖÝ	57381	31.6192	113.3386	106.5	778759.81649	3386359.06143	42.1	202002	29	29
¹ãË®¹ú¼ÒÆøÏó¹Û²âÕ¾£¨ÍÁÈÀË®·Ö¹Û²â£©	57385	31.6278	113.8625	116.3	827475.52342	3391561.14208	47.4	202002	29	29
Ð¢²ý	57386	31.2519	113.9997	51.6	844078.55691	3350603.09704	34.3	202002	29	29
¾©É½	57387	30.9997	113.1317	84.6	765180.85028	3315318.98407	38.1	202002	29	29
°²Â½	57388	31.2639	113.6933	53.7	815298.18549	3349386.60407	59.4	202002	29	29
ÔÆÃÎ	57389	31.0269	113.7486	32.2	822816.13297	3323299.10396	29.9	202002	29	29
´óÎò	57395	31.5883	114.1675	120.0	856283.00302	3389721.32449	88.7	202002	29	29
ºì°²	57398	31.2803	114.6206	74.3	901827.06122	3359242.26179	43.8	202002	29	29
Âé³Ç	57399	31.1308	114.9547	74.3	934724.78422	3345603.70427	56.1	202002	29	29
ËìÄþ	57405	30.5000	105.5500	355.0	52122.85151	3227965.90212	53.6	202002	29	29
¸ßÆº	57411	30.7456	106.1319	347.0	106952.53025	3256019.10889	36.5	202002	29	29
ÁºÆ½	57426	30.6833	107.8000	454.5	264738.29806	3252143.61586	33.6	202002	29	29
ÍòÖÝ	57432	30.7667	108.4000	186.7	321126.88816	3263279.37352	30.2	202002	29	29
Àû´¨	57439	30.2833	108.9333	1074.1	373622.30436	3210892.42454	28.4	202002	29	29
½¨Ê¼	57445	30.6000	109.7200	609.2	446608.87704	3249671.21660	34.5	202002	29	29
¶÷Ê©	57447	30.2861	109.4711	454.4	424661.05925	3213368.60708	31.3	202002	29	29
ÒÄÁê	57453	30.7619	111.4164	188.1	605754.53666	3276822.24561	37.8	202002	29	29
Îå·å	57458	30.1511	111.0683	243.2	577123.22229	3206294.99595	42.1	202002	29	29
µ±Ñô	57460	30.8214	111.7842	91.8	639968.42588	3285800.56873	38.0	202002	29	29
ÒË²ý	57461	30.7367	111.3592	256.5	600543.09415	3273649.27197	47.7	202002	29	29
ÈýÏ¿	57462	30.8667	111.0833	139.9	573626.81924	3286596.55604	35.6	202002	29	29
³¤Ñô	57464	30.4717	111.1819	177.9	585673.63071	3242883.36082	33.3	202002	29	29
ÒË¶¼	57465	30.3622	111.4319	120.1	610122.14099	3232118.44037	43.3	202002	29	29
Ö¦½­	57466	30.4619	111.7461	66.4	639121.85530	3245265.37575	37.3	202002	29	29
ËÉ×Ì	57469	30.1769	111.7736	69.5	643904.41127	3213521.70251	28.5	202002	29	29
Ç±½­	57475	30.4036	112.9011	31.2	748852.19247	3246810.33142	30.9	202002	29	29
¾£ÖÝ	57476	30.3500	112.1500	31.8	678226.90677	3235411.25833	24.6	202002	29	29
¹«°²	57477	30.0708	112.2158	38.4	686733.20058	3204607.74274	28.5	202002	29	29
Ó¦³Ç	57481	30.9561	113.5753	30.4	807244.54962	3313948.58618	30.0	202002	29	29
Ð¢¸Ð	57482	30.9031	113.9458	25.5	842565.47138	3311093.47858	24.1	202002	29	29
ÌìÃÅ	57483	30.6694	113.1344	31.9	768472.00778	3278348.02625	39.5	202002	29	29
ÏÉÌÒ	57485	30.2953	113.4828	24.3	804892.70318	3239244.47501	34.9	202002	29	29
ºº´¨	57486	30.6500	113.8500	25.0	836098.19965	3281959.43080	73.1	202002	29	29
²Ìµé	57489	30.5233	114.0064	23.6	852123.01555	3269115.59618	51.3	202002	29	29
»ÆÚé	57491	30.8667	114.4000	31.4	885606.49472	3310973.34668	37.2	202002	29	29
ÐÂÖÞ	57492	30.8383	114.8381	40.7	927064.98007	3311796.28427	36.4	202002	29	29
½­ÏÄ	57493	30.3500	114.3333	73.5	884789.16835	3252598.23824	42.4	202002	29	29
Îäºº	57494	30.5978	114.0506	23.6	855531.60809	3277828.67152	33.2	202002	29	29
ÍÅ·ç	57495	30.6667	114.8833	28.1	933226.37456	3293034.65127	37.3	202002	29	29
¶õÖÝ	57496	30.2500	114.6167	35.3	912658.12356	3243988.66471	38.3	202002	29	29
»Æ¸Ô	57498	30.5156	114.9369	26.2	939966.52704	3276652.91974	30.5	202002	29	29
´óÒ±	57499	30.0744	114.8750	40.3	939048.86880	3226784.55978	41.9	202002	29	29
´ó×ãÍÁÈÀ	57502	29.7108	105.6931	541.0	66302.34077	3139490.51963	6.2	202002	29	29
¶«ÐËÇø	57503	29.6167	105.1167	349.7	11176.07812	3128715.23191	45.8	202002	29	29
ºÏ´¨	57512	29.9667	106.2667	364.5	120804.75372	3168731.28873	28.8	202002	29	29
É³Æº°Ó	57516	29.5833	106.4667	259.1	140512.56535	3126002.30779	26.0	202002	29	29
½­½ò	57517	29.2833	106.2500	261.4	120176.77597	3092101.35765	25.0	202002	29	29
³¤ÊÙ	57520	29.8333	107.0667	377.6	197403.07430	3155051.45123	55.5	202002	29	29
Ç­½­	57536	29.5167	108.7667	786.9	361066.53343	3124349.23016	18.3	202002	29	29
ÏÌ·á	57540	29.6844	109.1436	776.9	396390.79845	3144572.05537	55.6	202002	29	29
Ðû¶÷	57541	29.9986	109.4753	571.8	426513.63379	3181154.18621	43.0	202002	29	29
º×·å	57543	29.8839	110.0253	539.8	479539.49690	3170811.25778	63.6	202002	29	29
À´·ï	57545	29.5278	109.4208	502.8	423673.18051	3128177.43269	26.0	202002	29	29
É£Ö²	57554	29.4014	110.1622	322.2	495403.02741	3117459.55230	42.4	202002	29	29
Ê¯ÃÅ	57562	29.5833	111.3633	116.9	609220.73476	3144494.76766	39.5	202002	29	29
Ê¯Ê×	57571	29.6592	112.4125	37.4	708862.68515	3159948.34776	35.3	202002	29	29
¼àÀû	57573	29.8753	112.9044	26.2	753879.70048	3187734.13496	28.6	202002	29	29
ÄÏÏØ	57574	29.3517	112.4317	40.3	713272.87484	3125716.83230	58.4	202002	29	29
ºéºþ	57581	29.8122	113.4422	24.7	805653.55941	3184904.73715	29.8	202002	29	29
³à±ÚÕ¾	57582	29.7200	113.8667	46.9	846981.33664	3178137.55052	32.2	202002	29	29
¼ÎÓã	57583	29.9167	113.9667	61.7	854518.12923	3200966.35885	47.4	202002	29	29
ÔÀÑô	57584	29.3806	113.0878	53.0	775846.23891	3133865.65718	33.2	202002	29	29
³çÑô¹ú¼ÒÆøÏó¹Û²âÕ¾	57586	29.5400	114.0386	78.5	865191.60051	3159521.75832	34.6	202002	29	29
Í¨³Ç	57589	29.2739	113.8786	146.2	852580.45304	3128439.98638	56.9	202002	29	29
ÏÌÄþ	57590	29.8514	114.3669	98.8	893236.05322	3197195.47647	48.5	202002	29	29
Í¨É½	57595	29.6108	114.4578	99.9	904444.52683	3171159.99353	60.5	202002	29	29
½ðÉ³	57596	29.6347	114.2053	751.6	880120.19090	3171558.25422	38.5	202002	29	29
ÐÞË®	57598	29.0333	114.5833	146.8	922644.81232	3107909.83722	42.7	202002	29	29
ÄÉÏª	57604	28.7872	105.3928	368.8	37985.02097	3035872.23981	34.5	202002	29	29
Í©è÷	57606	28.1333	106.8333	972.0	178626.53895	2964325.74258	31.2	202002	29	29
ÐðÓÀ	57608	28.1653	105.4317	377.5	42049.15301	2966343.56279	28.0	202002	29	29
³àË®	57609	28.5631	105.7122	354.6	69051.46985	3010972.82795	44.6	202002	29	29
ôë½­	57612	29.0000	106.6500	474.7	159157.51686	3060939.18754	20.8	202002	29	29
Ï°Ë®	57614	28.3331	106.2164	1180.2	118249.42440	2985731.06381	26.5	202002	29	29
µÀÕæ	57623	28.8792	107.6000	685.6	251130.64582	3049382.14609	25.8	202002	29	29
Õý°²	57625	28.5364	107.4583	816.4	238396.51247	3010690.49368	46.4	202002	29	29
ÓÏÑô	57633	28.8167	108.7667	826.5	364040.32855	3046005.11844	19.3	202002	29	29
Îñ´¨	57634	28.5244	107.8869	660.3	279988.67256	3010467.83360	26.4	202002	29	29
ÑØºÓ	57636	28.5644	108.5042	503.2	339677.53896	3016865.78999	26.4	202002	29	29
µÂ½­	57637	28.2458	108.1047	629.5	302079.47245	2979972.14202	33.4	202002	29	29
±£¾¸	57642	28.6808	109.6481	438.1	449880.36012	3034424.75443	20.2	202002	29	29
ËÉÌÒ	57647	28.1603	109.1950	406.1	408511.59692	2974325.31801	24.6	202002	29	29
¼ªÊ×	57649	28.2381	109.6819	254.6	455483.02256	2985129.73316	29.2	202002	29	29
ãäÁêÏØ	57655	28.4667	110.4000	151.6	523890.38588	3014195.09880	34.8	202002	29	29
³£µÂ	57662	29.1169	111.6764	150.6	642664.29016	3094323.44138	36.3	202002	29	29
°²»¯	57669	28.3833	111.2167	128.3	603610.72860	3009523.25790	33.1	202002	29	29
ãä½­	57671	28.8500	112.3667	37.0	711210.85133	3069223.64834	36.6	202002	29	29
ÏæÒõ	57673	28.7283	112.9253	63.0	766115.81374	3059800.90631	61.9	202002	29	29
Æ½½­ÍÁÈÀË®·ÖÕ¾	57682	28.7119	113.5714	106.3	828581.27317	3063161.24349	31.6	202002	29	29
³¤É³ÊÐ	57687	28.1086	112.7864	119.0	758145.22230	2989661.86381	40.2	202002	29	29
ÒË·á	57696	28.3833	114.7667	91.7	947388.30813	3037255.90753	39.7	202002	29	29
±Ï½Ú	57707	27.2975	105.2886	1510.6	28392.32699	2869425.31248	27.2	202002	29	29
´ó·½	57708	27.1314	105.5989	1721.5	59030.91308	2851045.60031	38.3	202002	29	29
ÈÊ»³	57710	27.8000	106.4000	890.3	136936.36164	2926415.48733	25.5	202002	29	29
»ã´¨	57712	27.7328	106.9494	983.5	190815.46164	2919821.48469	27.8	202002	29	29
½ðÉ³	57714	27.4667	106.2333	942.0	121094.09427	2889006.48906	41.7	202002	29	29
²¥ÖÝ	57717	27.5333	106.8333	974.1	179863.53477	2897344.97455	33.5	202002	29	29
Ï¢·é	57718	27.1042	106.7225	1112.3	169824.27897	2849309.36449	37.6	202002	29	29
¿ªÑô	57719	27.0858	106.9075	1298.9	188101.01128	2847592.63493	38.6	202002	29	29
ËçÑô	57720	27.9614	107.1811	889.3	212931.06249	2945812.07754	25.2	202002	29	29
äØÌ¶	57722	27.7772	107.5081	807.6	245367.82579	2926004.03693	12.9	202002	29	29
·ï¸Ô	57723	27.9833	107.7167	710.2	265140.61127	2949546.95825	32.2	202002	29	29
ÎÍ°²	57728	27.0422	107.4625	1128.6	242940.80687	2843940.08735	38.3	202002	29	29
ÓàÇì	57729	27.2328	107.8828	622.1	283778.43333	2866290.77008	35.5	202002	29	29
Ë¼ÄÏ	57731	27.9311	108.2450	574.9	316874.53839	2945267.98005	37.6	202002	29	29
Ó¡½­	57732	28.0114	108.3983	521.5	331531.64485	2954732.43338	33.3	202002	29	29
Ê¯Úä	57734	27.5667	108.2333	467.5	317056.97791	2904574.14898	32.7	202002	29	29
á¯¹®	57735	27.1850	108.8236	423.0	376554.36222	2864093.91143	25.7	202002	29	29
½­¿Ú	57736	27.7161	108.8492	493.7	376777.94112	2923388.87637	20.1	202002	29	29
Ê©±ü	57737	27.0308	108.1217	547.3	307995.71518	2844499.37945	42.3	202002	29	29
ÕòÔ¶	57738	27.0500	108.4167	516.3	337016.63927	2847595.90487	41.9	202002	29	29
ÓñÆÁ	57739	27.2375	108.9181	394.8	385625.19248	2870304.75025	42.0	202002	29	29
Í­ÈÊ	57741	27.7303	109.1764	353.2	408721.01630	2926267.02403	66.2	202002	29	29
ÍòÉ½	57742	27.5211	109.2061	884.3	412614.62634	2903064.80151	28.0	202002	29	29
ÜÆ½­	57745	27.4547	109.6811	272.2	459528.04689	2897751.16933	25.9	202002	29	29
»³»¯	57749	27.5653	110.0036	257.8	490539.25851	2911618.48705	30.5	202002	29	29
äÓÆÖ	57752	27.9167	110.6000	204.0	546738.56122	2953904.48592	32.7	202002	29	29
¶´¿Ú	57758	27.0253	110.6064	339.5	552974.97461	2854661.42406	26.5	202002	29	29
ÐÂ»¯	57761	27.7500	111.3000	211.9	616174.53574	2939424.76686	27.1	202002	29	29
ÉÛÑô	57766	27.1833	111.4500	311.0	634929.01711	2877284.46735	40.0	202002	29	29
Ë«·åÏØÍÁÈÀË®·Ö×Ô¶¯Õ¾	57774	27.4486	112.1733	100.0	703876.39362	2911674.87846	36.6	202002	29	29
ØüÏØ	57779	27.0556	113.3531	115.2	823071.81257	2877065.71267	55.7	202002	29	29
ÖêÖÞ	57780	27.8689	113.1736	74.6	797964.61285	2966009.01312	47.7	202002	29	29
Á«»¨	57789	27.1333	113.9500	194.5	880953.66406	2890814.52831	37.9	202002	29	29
ÒË´º	57793	27.7833	114.3667	131.3	915020.13410	2966781.66659	50.0	202002	29	29
¼ª°²ÏØ	57799	27.0500	114.9167	71.2	976731.04916	2890617.41976	45.8	202002	29	29
ÄÉÓº	57800	26.7667	105.3667	1457.1	36294.18725	2810307.14257	42.1	202002	29	29
Ç­Î÷	57803	27.0164	106.0178	1322.0	100450.25289	2838567.22342	53.1	202002	29	29
Ö¯½ð	57805	26.6833	105.7667	1319.3	75955.36932	2801248.28317	85.4	202002	29	29
°²Ë³	57806	26.2500	105.9000	1431.1	89597.77799	2753155.17930	36.1	202002	29	29
ÁùÖ¦	57807	26.2167	105.4631	1407.3	46120.76823	2749154.32514	36.7	202002	29	29
ÆÕ¶¨	57808	26.3056	105.7375	1281.8	73374.80659	2759204.00243	42.9	202002	29	29
ÕòÄþ	57809	26.0667	105.7500	1251.0	74819.04580	2732656.65194	45.8	202002	29	29
ÐÞÎÄ	57811	26.8383	106.6000	1296.8	158225.25618	2819488.19019	32.9	202002	29	29
ÇåÕò	57813	26.5800	106.4692	1300.1	145716.85468	2790535.51326	43.4	202002	29	29
Æ½°Ó	57814	26.4167	106.2667	1298.2	125865.67226	2772091.01612	45.2	202002	29	29
¹óÑô	57816	26.5897	106.7275	1227.3	171314.15486	2792027.29576	35.2	202002	29	29
³¤Ë³	57818	26.0117	106.4431	1186.7	144046.95129	2727309.43040	41.8	202002	29	29
¸£Èª	57821	26.7031	107.5044	924.8	248026.24102	2806287.63903	73.3	202002	29	29
»ÆÆ½	57822	26.9000	107.9000	825.0	286554.20906	2829270.51645	38.5	202002	29	29
¹ó¶¨	57824	26.5883	107.2489	1056.2	223016.49356	2792906.98981	45.7	202002	29	29
¿­Àï	57825	26.6000	107.9833	720.3	295786.33785	2796127.52358	38.0	202002	29	29
¶¼ÔÈ	57827	26.3228	107.5139	967.7	250038.23296	2764010.00562	41.3	202002	29	29
Âé½­	57828	26.5000	107.5833	983.8	256426.55216	2783891.55501	38.2	202002	29	29
µ¤Õ¯	57829	26.2000	107.8000	963.2	278872.26440	2751122.93685	39.9	202002	29	29
ÈýËë	57832	26.9667	108.6667	626.9	362008.01877	2839200.84793	31.9	202002	29	29
Ì¨½­	57834	26.6833	108.3000	641.3	326867.16731	2806387.88121	40.0	202002	29	29
½£ºÓ	57835	26.7333	108.4333	527.2	339873.00211	2812398.64848	34.2	202002	29	29
À×É½	57837	26.4000	108.0667	839.0	304739.89223	2774137.39106	43.0	202002	29	29
ÀèÆ½	57839	26.2333	109.1333	568.8	411446.82870	2759458.31954	36.7	202002	29	29
ÌìÖù	57840	26.9000	109.2000	401.4	414944.77275	2833863.36167	39.5	202002	29	29
¾¸ÖÝ	57841	26.5617	109.6733	320.3	463444.57001	2798330.33162	45.1	202002	29	29
½õÆÁ	57844	26.5139	109.2556	476.2	422276.39243	2791153.51119	36.9	202002	29	29
Í¨µÀ	57845	26.1667	109.7833	397.5	476460.59432	2754968.44754	31.9	202002	29	29
Îä¸Ô	57853	26.7333	110.6333	341.0	557469.73597	2822341.34107	38.6	202002	29	29
³Ç²½	57857	26.3667	110.3167	477.7	528353.54840	2779877.19308	28.8	202002	29	29
ÉÛÑôÏØ	57860	27.0000	111.2833	283.3	619833.45336	2855845.71248	51.9	202002	29	29
ÓÀÖÝ	57866	26.2258	111.6167	172.6	658413.57944	2772007.03509	46.3	202002	29	29
ºâÑô	57872	26.8892	112.5958	104.9	750021.20888	2852587.57618	48.3	202002	29	29
³£Äþ	57874	26.4086	112.3942	116.6	734132.74225	2797737.95587	38.8	202002	29	29
¹ð¶«	57889	26.0797	113.9447	835.9	890983.70734	2773982.51924	36.1	202002	29	29
¾®¸ÔÉ½	57894	26.5833	114.1667	843.0	907871.33207	2831766.75511	34.5	202002	29	29
Ëì´¨	57896	26.3333	114.5167	126.1	945093.05214	2807343.28963	56.1	202002	29	29
ÇçÂ¡	57900	25.8333	105.2167	1552.7	21674.49875	2706469.24536	34.4	202002	29	29
ÐËÈÊ	57902	25.4333	105.1833	1378.5	18415.77487	2662067.70397	44.2	202002	29	29
¹ØÁë	57903	25.9403	105.5961	1142.0	59550.70809	2718508.84773	39.3	202002	29	29
Õê·á	57905	25.4025	105.6125	1184.9	61557.33853	2658824.37389	33.5	202002	29	29
ÍûÚÓ	57906	25.1833	106.0833	566.8	109137.28889	2634926.29365	42.9	202002	29	29
ÐËÒå	57907	25.0833	104.9000	1299.6	-10085.88180	2623253.91133	38.0	202002	29	29
°²Áú	57908	25.1167	105.4833	1394.5	48726.86591	2627068.45402	50.0	202002	29	29
²áºà	57909	24.9833	105.8167	584.8	82461.61521	2612509.38259	47.5	202002	29	29
×ÏÔÆ	57910	25.7667	106.0833	1197.6	108431.11862	2699641.78466	43.6	202002	29	29
°×ÔÆ	57911	26.6711	106.6536	1299.0	163835.37469	2800961.35640	23.6	202002	29	29
»ÝË®	57912	26.1433	106.6581	991.6	165261.65494	2742267.41436	37.3	202002	29	29
ÁúÀï	57913	26.4544	106.9792	1093.1	196571.95802	2777441.37655	12.3	202002	29	29
»¨Ïª	57914	26.4097	106.6711	1149.0	166058.65686	2771906.99178	45.1	202002	29	29
ÎÚµ±	57915	26.6306	106.7583	1103.5	174287.62371	2796632.26452	34.5	202002	29	29
ÂÞµé	57916	25.4286	106.7636	450.3	177185.31560	2663103.15909	46.1	202002	29	29
Æ½ÌÁ	57921	25.8461	107.3456	821.2	234553.47520	2710637.99330	51.6	202002	29	29
¶ÀÉ½	57922	25.8325	107.5481	1013.8	254837.40177	2709627.20771	41.8	202002	29	29
Èý¶¼	57923	25.9814	107.8733	447.8	286873.73277	2727047.54473	43.2	202002	29	29
Àó²¨	57926	25.4103	107.8803	429.9	289411.40420	2663698.05414	92.6	202002	29	29
éÅ½­	57932	25.9333	108.5167	285.7	351276.39279	2723774.53838	42.8	202002	29	29
´Ó½­	57936	25.7564	108.9094	258.1	391256.58258	2705610.90290	39.0	202002	29	29
ÈÚ°²	57947	25.2333	109.4000	161.5	442897.08500	2649689.08696	39.7	202002	29	29
¹ðÁÖ	57957	25.3167	110.3000	164.4	532917.53627	2663347.57152	51.5	202002	29	29
ÑãÉ½	57958	25.0833	110.3167	151.3	535979.89863	2637603.71536	71.9	202002	29	29
µÀÏØ	57965	25.5336	111.5961	192.2	661470.85115	2695159.55757	58.1	202002	29	29
³»ÖÝ	57972	25.7353	112.9739	368.8	797572.00906	2727610.40841	56.7	202002	29	29
¼ÎºÌ	57974	25.5814	112.3653	214.5	738080.57328	2705872.19472	50.9	202002	29	29
¸ÓÖÝ	57993	25.8667	115.0167	137.5	999806.25482	2760634.34739	34.3	202002	29	29
ÄÏÐÛ	57996	25.0806	114.2550	149.7	932124.99855	2666427.75336	67.8	202002	29	29
ÚüÖÝ	58026	34.3942	118.0189	25.7	1172903.79982	3743476.44865	58.4	202002	29	29
ÐìÖÝ	58027	34.2872	117.1586	41.2	1097274.73629	3721657.20620	76.7	202002	29	29
ãðÑô	58038	34.0833	118.7833	10.4	1246196.71446	3718011.37003	45.4	202002	29	29
¸ÓÓÜ	58040	34.8564	119.1269	5.3	1264676.47370	3808786.30925	58.0	202002	29	29
¹àÔÆ	58047	34.2575	119.2361	4.8	1284049.49171	3743249.85490	41.5	202002	29	29
î¡Äþ	58130	33.9406	117.9583	23.8	1174139.41832	3691995.04913	61.9	202002	29	29
ãôºé	58135	33.4833	118.2167	16.9	1204264.28096	3643940.58036	46.0	202002	29	29
íìíô	58138	32.9486	118.5072	43.1	1238750.16078	3587762.89318	47.5	202002	29	29
»´°²	58141	33.6378	118.9269	12.5	1266124.42718	3670043.53267	41.9	202002	29	29
¸·Äþ	58143	33.8000	119.8500	4.8	1346711.08953	3700300.09877	42.6	202002	29	29
ÉäÑô	58150	33.7486	120.2997	1.8	1388065.01906	3700760.66203	36.0	202002	29	29
´ó·á	58158	33.1697	120.4569	3.1	1412337.55346	3638459.96622	40.3	202002	29	29
¹ÌÊ¼	58208	32.1717	115.6239	42.9	984819.11882	3468571.91279	43.9	202002	29	29
ÄÏ¾©	58238	31.9333	118.9000	35.2	1290503.31999	3479474.58151	47.2	202002	29	29
¶«Ì¨	58251	32.8500	120.2833	3.3	1402128.08186	3600387.26433	41.3	202002	29	29
Èç¸Þ	58255	32.3811	120.6103	8.0	1440156.48774	3552869.01192	39.8	202002	29	29
ÄÏÍ¨	58259	32.0833	120.9833	4.8	1479650.23033	3525238.11771	43.1	202002	29	29
ÂÀËÄ¸Û	58265	32.0994	121.5444	3.8	1530819.78116	3535533.81893	50.6	202002	29	29
³£ÖÝ	58343	31.8667	119.9781	4.4	1390990.11015	3486615.98997	49.9	202002	29	29
äàÑô	58345	31.4308	119.5000	5.9	1354049.49495	3431496.15977	39.4	202002	29	29
ÎÞÎý	58354	31.6167	120.3500	3.2	1429588.30663	3464090.98207	45.3	202002	29	29
À¥É½	58356	31.4000	121.0000	3.2	1493522.28377	3449584.30672	50.3	202002	29	29
±¦É½	58362	31.3908	121.4447	5.5	1534828.37135	3455345.61239	60.4	202002	29	29
ÂÞÌï	58401	30.7500	115.4000	123.1	980862.88258	3307325.21745	38.1	202002	29	29
Ó¢É½	58402	30.7333	115.6667	123.8	1006121.91552	3308128.31623	27.9	202002	29	29
ä»Ë®	58404	30.4667	115.2167	61.8	966905.71245	3273876.68596	33.2	202002	29	29
»ÆÊ¯	58407	30.2333	115.0333	32.2	952252.14464	3246036.04383	52.9	202002	29	29
Þ­´º	58408	30.2378	115.4736	71.7	993835.60136	3250853.82507	50.2	202002	29	29
»ÆÃ·	58409	30.0978	115.9314	32.0	1038830.61379	3239918.96242	34.2	202002	29	29
³¤ÐË	58443	31.0208	119.8939	25.0	1397450.72496	3391355.19042	38.1	202002	29	29
°²¼ª	58446	30.6333	119.7000	72.2	1385815.40543	3345576.64012	42.1	202002	29	29
ÁÙ°²	58448	30.2167	119.7000	117.6	1392716.43994	3299309.61146	51.5	202002	29	29
¸»Ñô	58449	30.0500	119.9500	46.5	1419030.76656	3284350.06187	42.1	202002	29	29
ºþÖÝ¹ú¼Ò»ù±¾ÆøÏóÕ¾	58450	30.8667	120.0500	7.4	1414600.82466	3376442.67261	42.0	202002	29	29
¼ÎÉÆ	58451	30.8333	120.9333	2.6	1497530.97348	3385689.62258	48.4	202002	29	29
¼ÎÐË	58452	30.7333	120.7667	4.8	1483782.13033	3372094.95211	53.8	202002	29	29
¿ÂÇÅ	58453	30.0667	120.5000	7.9	1470527.31662	3294205.83461	50.4	202002	29	29
µÂÇå	58454	30.5253	119.9839	102.0	1414201.83200	3337584.82899	36.6	202002	29	29
º£Äþ	58455	30.4667	120.4833	5.3	1461981.57523	3338315.08828	36.6	202002	29	29
Í©Ïç	58456	30.6333	120.5167	6.0	1462197.07289	3357290.82568	49.4	202002	29	29
º¼ÖÝ	58457	30.2333	120.1667	41.7	1436310.13621	3307801.21587	38.3	202002	29	29
º£ÑÎ	58458	30.5333	120.9000	4.8	1499802.46494	3351916.86455	43.7	202002	29	29
ÏôÉ½	58459	30.1833	120.2833	96.5	1448125.82560	3303948.83010	46.7	202002	29	29
Æ½ºþ	58464	30.6500	121.1167	4.0	1517945.97231	3368148.26235	53.6	202002	29	29
´ÈÏª	58467	30.2000	121.3000	5.4	1543314.22698	3321116.85646	49.5	202002	29	29
ÓàÒ¦	58468	30.0167	121.1333	38.0	1530998.60434	3298239.84357	49.2	202002	29	29
áÓãô	58472	30.7333	122.4500	79.6	1640640.36004	3398582.81317	58.3	202002	29	29
¶¨º£	58477	30.0333	122.1000	35.7	1621533.19567	3315424.65883	66.0	202002	29	29
á·É½	58484	30.2500	122.2000	37.1	1626728.84931	3341018.11096	46.1	202002	29	29
ÑôÐÂ	58500	29.9000	115.2167	57.0	973439.45337	3210609.39749	42.6	202002	29	29
ÎäÑ¨	58501	29.9167	115.6333	23.5	1012783.62942	3216639.68927	34.9	202002	29	29
ÎäÄþ	58507	29.2500	115.1167	116.0	971356.67285	3137147.83021	43.8	202002	29	29
Û¶Ñô	58519	29.0000	116.6667	40.1	1122822.83125	3125665.35063	48.9	202002	29	29
¾°µÂÕò	58527	29.3000	117.2000	61.5	1169777.19342	3165179.70729	51.8	202002	29	29
¿ª»¯	58537	29.1333	118.4000	153.6	1286681.88916	3161507.43311	37.3	202002	29	29
Í©Â®	58542	29.8167	119.6833	46.1	1397759.17399	3254685.83925	37.0	202002	29	29
´¾°²	58543	29.6167	119.0167	171.4	1337890.98738	3223309.27299	35.8	202002	29	29
½¨µÂ	58544	29.4833	119.2667	88.9	1363731.80308	3211909.02147	36.0	202002	29	29
ÆÖ½­	58546	29.4667	119.8833	115.8	1422516.56565	3218720.84430	46.0	202002	29	29
ÁúÓÎ	58547	29.0403	119.1947	66.2	1363967.76323	3161802.17947	34.9	202002	29	29
À¼Ïª	58548	29.2167	119.4833	50.2	1388632.54646	3185352.66983	41.8	202002	29	29
½ð»ª	58549	29.1167	119.6500	62.6	1406146.64867	3176619.20354	51.8	202002	29	29
Öîôß	58550	29.7000	120.2500	39.1	1453290.84333	3249884.36260	38.4	202002	29	29
ÉÏÓÝ	58553	30.0500	120.8167	6.4	1500618.73299	3297094.11225	38.3	202002	29	29
ÐÂ²ý	58555	29.5167	120.8833	115.1	1516411.05139	3239058.96209	133.2	202002	29	29
áÓÖÝ	58556	29.6000	120.8167	104.3	1508625.31438	3247263.07737	39.4	202002	29	29
ÒåÎÚ	58557	29.3333	120.0833	90.0	1443748.19123	3206829.32267	43.1	202002	29	29
¶«Ñô	58558	29.2667	120.2167	89.9	1457556.45372	3201403.78405	38.2	202002	29	29
ÌìÌ¨	58559	29.1500	120.9667	107.6	1530883.92885	3199780.72907	66.3	202002	29	29
ÅÍ°²	58560	29.0500	120.4333	304.5	1481895.29376	3180628.60751	42.4	202002	29	29
Õòº£	58561	29.9833	121.6000	4.0	1575502.98636	3301844.86603	48.0	202002	29	29
Û´ÖÝ	58562	29.8000	121.5000	6.2	1569501.24900	3279985.01469	47.9	202002	29	29
±±ÂØ	58563	29.8833	121.8333	5.0	1599327.29729	3294515.72534	55.1	202002	29	29
·î»¯	58565	29.7000	121.3833	41.5	1560344.03642	3267085.03583	53.0	202002	29	29
ÏóÉ½	58566	29.3833	121.9167	4.5	1616679.83813	3240618.34774	50.8	202002	29	29
Äþº£	58567	29.3167	121.4333	39.3	1572141.22402	3225497.86464	49.0	202002	29	29
ÈýÃÅ	58568	29.1167	121.3833	34.5	1571081.52340	3202608.95313	41.6	202002	29	29
Ê¯ÆÖ	58569	29.2000	121.9500	128.4	1623320.22997	3220924.31516	53.5	202002	29	29
ÆÕÍÓ	58570	29.9500	122.3000	85.2	1641927.57335	3309505.93964	48.9	202002	29	29
¾¸°²	58600	28.8500	115.3667	78.9	999942.50858	3095078.88060	32.6	202002	29	29
ÄÏ²ý	58606	28.5833	115.9000	47.2	1054450.98577	3070926.72304	69.8	202002	29	29
ÕÁÊ÷	58608	27.9833	115.5500	66.2	1027835.40028	3000581.68769	53.4	202002	29	29
µÂÐË	58622	28.9500	117.5833	88.5	1211290.00543	3130884.10008	39.9	202002	29	29
¹óÏª	58626	28.3167	117.2333	60.8	1186479.01906	3056364.54231	46.8	202002	29	29
³£É½	58631	28.9000	118.5000	137.0	1299765.94723	3136928.07635	108.2	202002	29	29
½­É½	58632	28.7167	118.6000	126.3	1312135.04051	3117920.72353	48.2	202002	29	29
áéÖÝ	58633	29.0000	118.9000	82.4	1336466.99074	3153327.14186	50.9	202002	29	29
ÓñÉ½	58634	28.6833	118.2500	116.3	1279067.51396	3109650.41615	35.6	202002	29	29
ÉÏÈÄ	58637	28.4500	117.9833	118.2	1256873.29209	3080376.91546	59.1	202002	29	29
ÎäÒå	58642	28.8833	119.8000	105.1	1424318.86780	3152912.79795	37.5	202002	29	29
ÓÀ¿µ	58643	28.9000	120.0333	102.9	1446318.65103	3158133.88740	56.1	202002	29	29
Ëì²ý	58644	28.6000	119.2833	237.8	1379487.52968	3114256.04567	40.7	202002	29	29
ÀöË®	58646	28.4667	119.9333	59.7	1444035.10896	3108751.51454	48.1	202002	29	29
ÁúÈª	58647	28.0833	119.1333	222.1	1373294.14477	3055004.41016	44.4	202002	29	29
ÏÉ¾Ó	58652	28.8667	120.7167	83.0	1512116.50280	3164633.41748	43.2	202002	29	29
çÆÔÆ	58654	28.6667	120.0833	184.7	1455043.21476	3133056.55573	46.4	202002	29	29
ÀÖÇå	58656	28.0667	120.9667	60.8	1550288.33424	3080166.46629	52.1	202002	29	29
ÇàÌï	58657	28.1333	120.2833	57.8	1483329.44254	3077074.54809	56.3	202002	29	29
ÓÀ¼Î	58658	28.1500	120.6833	34.3	1521538.82734	3084971.22012	55.1	202002	29	29
ÎÂÖÝ	58659	28.0333	120.6500	28.3	1520381.78285	3071584.79373	37.6	202002	29	29
ÁÙº£	58660	28.8667	121.2000	6.6	1558208.01013	3172106.62668	49.0	202002	29	29
ÎÂÁë	58664	28.3667	121.3667	35.3	1583276.16932	3119563.03430	49.8	202002	29	29
ºé¼Ò	58665	28.6167	121.4167	4.6	1583467.00220	3147938.00290	45.5	202002	29	29
´ó³Â	58666	28.4500	121.9000	86.2	1632797.30258	3137384.17779	52.5	202002	29	29
Óñ»·	58667	28.0833	121.2667	95.9	1578855.67578	3086724.36817	56.7	202002	29	29
ÓÀ·á	58705	27.3333	115.4167	85.7	1022494.01182	2927066.18216	41.1	202002	29	29
ÄÏ³Ç	58715	27.5833	116.6500	80.8	1139762.21096	2968212.11504	44.0	202002	29	29
ÄÏ·á	58718	27.2167	116.5333	111.5	1133135.85598	2926267.14460	40.1	202002	29	29
ÉÛÎä	58725	27.3333	117.4667	218.0	1222749.02837	2950247.48591	36.9	202002	29	29
ÎäÒÄÉ½	58730	27.7667	118.0333	222.1	1271679.36136	3005323.74719	36.7	202002	29	29
ÆÖ³Ç	58731	27.9167	118.5333	276.9	1317892.25516	3028443.40972	32.2	202002	29	29
½¨Ñô	58734	27.3333	118.1167	196.9	1286139.72112	2958460.48016	47.2	202002	29	29
½¨ê±	58737	27.0500	118.3167	154.9	1309856.75248	2929774.87450	44.2	202002	29	29
ÔÆºÍ	58742	28.1000	119.5667	163.0	1414835.58579	3062936.42305	42.1	202002	29	29
ÊÙÄþ	58744	27.4550	119.5022	845.2	1419096.37697	2990779.53183	34.8	202002	29	29
ÇìÔª	58745	27.6167	119.0833	400.8	1375834.24407	3002737.49491	47.8	202002	29	29
Ì©Ë³	58746	27.5500	119.7000	538.9	1436747.67201	3004108.32321	39.8	202002	29	29
ÎÄ³É	58750	27.7833	120.0833	105.4	1469985.00443	3035465.15510	58.0	202002	29	29
Æ½Ñô	58751	27.6667	120.5667	254.0	1518747.85206	3029880.64460	45.7	202002	29	29
Èð°²	58752	27.7914	120.6503	37.6	1524651.53207	3044909.97039	50.4	202002	29	29
¸£¶¦	58754	27.3333	120.2000	36.2	1488926.81800	2987577.46217	59.0	202002	29	29
¶´Í·	58760	27.8342	121.1503	68.6	1572163.91184	3057425.52842	50.8	202002	29	29
Äþ¶¼	58806	26.4833	116.0167	209.1	1091638.67791	2839326.34516	57.3	202002	29	29
¹ã²ý	58813	26.8333	116.3000	166.3	1115166.20510	2881188.34929	51.5	202002	29	29
Äþ»¯	58818	26.2333	116.6333	358.9	1155715.41278	2818680.86018	47.0	202002	29	29
Ì©Äþ	58820	26.9000	117.1667	342.9	1199377.12282	2898668.12593	33.0	202002	29	29
ÄÏÆ½	58834	26.6333	118.1667	152.2	1301326.04688	2881807.64371	51.7	202002	29	29
ÓÈÏª	58837	26.1500	118.1500	204.8	1306784.68070	2828302.43367	104.2	202002	29	29
Ï¼ÆÖ	58843	26.8833	120.0167	56.8	1478666.21974	2935266.50003	49.0	202002	29	29
ÄþµÂ	58846	26.6667	119.5167	32.4	1433303.57881	2904082.16686	40.8	202002	29	29
¸£ÖÝ	58847	26.0833	119.2833	84.0	1419722.57433	2836521.54308	50.8	202002	29	29
³¤Í¡	58911	25.8500	116.3667	310.0	1134212.85434	2773299.55219	39.8	202002	29	29
ÉÏº¼	58918	25.0500	116.4167	198.0	1149362.29787	2685717.16804	59.9	202002	29	29
ÓÀ°²	58921	25.9458	117.3678	257.8	1232288.09912	2795796.04344	50.2	202002	29	29
ÕÄÆ½	58926	25.3000	117.4167	205.3	1246075.53162	2725290.82294	53.7	202002	29	29
ÁúÑÒ	58927	25.0500	117.0167	376.0	1209478.71792	2692844.98354	53.1	202002	29	29
¾ÅÏÉÉ½	58931	25.7167	118.1000	1653.5	1308177.53863	2779930.94063	61.0	202002	29	28
ÆÁÄÏ	58933	26.9167	118.9833	869.5	1377085.91917	2924084.49101	76.0	202002	29	29
ÏÉÓÎ	58936	25.3667	118.7000	77.7	1373063.63117	2749551.01127	54.7	202002	29	29
Æ½Ì¶	58944	25.5167	119.7833	32.4	1478393.57391	2781575.93302	64.7	202002	29	29
¹ãÄÏ	59007	24.0536	105.0519	1249.6	5294.12065	2509340.72449	50.4	202002	29	29
·ïÉ½¹ú¼Ò»ù±¾ÆøÏóÕ¾	59021	24.5500	107.0333	509.4	206271.05544	2566318.77219	37.3	202002	29	29
ºÓ³Ø	59023	24.7000	108.0333	260.2	307184.14046	2585496.19515	57.6	202002	29	29
°ÍÂí	59027	24.1333	107.2500	254.9	229294.77342	2520740.98800	41.2	202002	29	29
¶¼°²	59037	23.9333	108.1000	170.8	316582.48637	2500998.93463	47.5	202002	29	29
ÁøÖÝ	59046	24.3667	109.4667	306.0	453921.31965	2554148.86151	38.8	202002	29	29
ÃÉÉ½	59058	24.2000	110.5167	181.9	561549.77901	2541117.49789	45.8	202002	29	29
ºØÖÝ	59065	24.4167	111.5000	148.7	659941.47697	2571075.36864	53.4	202002	29	29
Á¬ÖÝ	59072	24.8108	112.3708	131.7	744966.21204	2620734.26936	58.9	202002	29	29
ÉØ¹Ø	59082	24.6667	113.6000	121.3	870292.63967	2614835.31948	76.4	202002	29	29
·ð¸Ô	59087	23.8814	113.5228	97.2	869941.01587	2527690.05207	69.5	202002	29	29
Ó¢µÂ	59088	24.1906	113.4133	74.4	855900.87065	2560760.45827	58.8	202002	29	29
ÁúÄÏ	59092	24.8667	114.8000	250.2	989176.63469	2648117.37456	49.7	202002	29	29
Á¬Æ½	59096	24.3886	114.4958	283.9	963618.90580	2592475.54857	77.5	202002	29	29
ÐÂ·á	59097	24.0408	114.2139	269.3	938657.15465	2551513.79175	93.2	202002	29	29
Ñ°ÎÚ	59102	24.9500	115.6500	303.9	1073668.75689	2666124.16317	60.4	202002	29	29
Áú´¨	59107	24.1142	115.2758	179.6	1045633.07999	2570193.89655	91.7	202002	29	29
ÓÀ¶¨	59113	24.7333	116.7167	226.9	1183555.17571	2654409.04142	51.9	202002	29	29
´óÆÒ	59116	24.3439	116.6997	80.1	1186910.09959	2611432.07148	69.7	202002	29	29
Ã·ÖÝ	59117	24.2811	116.0692	116.0	1123992.39045	2597198.15688	57.6	202002	29	29
ÕÄÖÝ	59126	24.5000	117.6500	28.9	1280620.19995	2640372.61106	58.5	202002	29	29
³çÎä	59133	24.9000	118.9167	21.8	1401866.88609	2701359.08327	76.8	202002	29	29
ÏÃÃÅ	59134	24.4833	118.0667	139.4	1322807.18877	2644004.64131	65.7	202002	29	29
ÄÇÆÂ¹ú¼Ò»ù±¾ÆøÏóÕ¾	59209	23.4167	105.8167	855.8	83885.51647	2439419.24624	48.5	202002	29	29
°ÙÉ«	59211	23.9000	106.6000	174.7	163476.13248	2493697.25106	52.8	202002	29	29
¾¸Î÷	59218	23.1000	106.4500	724.7	149439.34569	2405282.57771	40.6	202002	29	29
Æ½¹û¹ú¼Ò»ù±¾ÆøÏóÕ¾	59228	23.2833	107.5667	146.4	263986.40880	2427788.82450	47.8	202002	29	29
À´±ö¹ú¼Ò»ù±¾ÆøÏóÕ¾	59242	23.7667	109.1500	96.7	424525.85013	2486542.94700	42.4	202002	29	29
¹ðÆ½	59254	23.3333	110.0333	130.3	517234.26280	2442998.52023	68.7	202002	29	29
ÎàÖÝ	59265	23.4833	111.3000	114.8	646198.04570	2466924.30759	61.9	202002	29	29
¹ãÄþ	59271	23.6372	112.4242	92.7	760042.04623	2491814.74150	55.3	202002	29	29
¸ßÒª	59278	22.9906	112.4786	60.0	770961.44450	2421201.47377	85.2	202002	29	29
ÇåÔ¶	59280	23.7106	113.0850	79.2	826888.45495	2505167.44262	63.8	202002	29	29
ÂÜ¸Ú	59287	23.2100	113.4822	70.7	872123.65559	2453581.20311	57.6	202002	29	29
¶«Ý¸	59289	22.9661	113.7389	56.0	900810.08104	2429125.61435	57.3	202002	29	29
ºÓÔ´	59293	23.7936	114.7297	71.1	993709.98931	2529368.84456	87.9	202002	29	29
Ôö³Ç·çÀªÏßÀ×´ïÕ¾	59294	23.3353	113.8275	30.7	906309.40137	2470423.39369	80.6	202002	29	29
»ÝÖÝ	59298	23.0711	114.3744	108.5	965040.06424	2446604.94894	87.8	202002	29	29
Îå»ªÍÁÈÀË®·Ö¹Û²â	59303	23.9114	115.7514	135.9	1096263.93232	2553055.25881	87.0	202002	29	29
×Ï½ð	59304	23.6286	115.1761	176.6	1041007.69896	2515832.60355	57.4	202002	29	29
½ÒÎ÷	59306	23.4497	115.8492	80.9	1111750.69021	2503516.68186	84.1	202002	29	29
·áË³	59310	23.7700	116.1744	45.3	1140968.93785	2542310.98751	66.3	202002	29	29
ÉÇÍ·	59316	23.3853	116.6792	2.3	1197257.64298	2506116.89233	72.3	202002	29	29
»ÝÀ´	59317	22.9836	116.3014	42.0	1163723.27569	2457686.57581	59.9	202002	29	29
¶«É½	59321	23.7833	117.5000	53.3	1275458.10730	2559900.47230	80.0	202002	29	29
ÄÏ°Ä	59324	23.4275	117.0292	8.0	1232401.56126	2515016.99325	69.1	202002	29	29
ÁúÖÝ	59417	22.3333	106.8500	128.8	192230.26630	2321694.63728	47.6	202002	29	29
ÄÏÄþ	59431	22.7833	108.5500	152.0	367049.46327	2375909.81572	51.9	202002	29	29
ÁéÉ½	59446	22.4167	109.3000	66.6	446295.15573	2338727.37835	55.6	202002	29	29
ÓñÁÖ	59453	22.6667	110.1167	121.6	529576.08115	2370177.43616	57.7	202002	29	29
ÐÅÒË	59456	22.3469	110.9250	141.4	615237.55752	2339760.59842	69.0	202002	29	29
ÂÞ¶¨	59462	22.7100	111.6000	60.0	682579.99868	2383984.30014	82.2	202002	29	29
Ì¨É½	59478	22.2472	112.7858	33.1	808967.06470	2342189.30653	80.8	202002	29	29
ÖÐÉ½	59485	22.5000	113.4000	33.7	870291.71714	2375049.26861	64.6	202002	29	29
Öéº£	59488	22.2750	113.5669	51.4	889670.32847	2351912.32755	61.3	202002	29	29
ÉîÛÚ	59493	22.5417	114.0033	63.0	932216.76526	2385089.51061	100.3	202002	29	29
ÉÇÎ²	59501	22.8000	115.3667	16.7	1069946.72361	2427094.91434	80.5	202002	29	29
¶«ÐË¹ú¼Ò»ù±¾ÆøÏóÕ¾	59626	21.5667	107.9500	56.8	308998.81475	2240452.53496	62.1	202002	29	29
·À³Ç	59631	21.7833	108.3500	32.4	350081.73086	2265489.84736	59.8	202002	29	29
ÇÕÖÝ	59632	21.9833	108.6000	49.2	375401.49493	2288310.45819	56.3	202002	29	29
±±º£	59644	21.4500	109.1333	12.8	433414.24290	2232112.15558	80.8	202002	29	29
ä¶ÖÞµº	59647	21.0333	109.1000	55.2	431805.41307	2186445.56152	86.6	202002	29	29
Õ¿½­	59658	21.1547	110.3022	53.4	557604.30409	2205687.37314	78.3	202002	29	29
Ñô½­	59663	21.8453	111.9783	90.3	728307.21276	2291982.95710	98.2	202002	29	29
µç°×	59664	21.5458	110.9886	31.8	627127.92671	2252493.43233	84.7	202002	29	29
ÉÏ´¨µº	59673	21.7358	112.7731	21.9	812035.93409	2286184.28811	94.4	202002	29	29
ÐìÎÅ¹ú¼Ò»ù±¾ÆøÏóÕ¾	59754	20.2428	110.1650	11.4	548362.59525	2105568.64303	98.6	202002	29	29
º£¿ÚÇíÉ½	59757	20.0000	110.3667	9.9	571184.37689	2080313.50242	67.2	202002	29	29
º£¿Ú	59758	20.0000	110.2500	63.5	558775.56297	2079649.39374	73.6	202002	29	29
¶«·½	59838	19.1000	108.6167	7.6	388591.78452	1974213.72577	112.9	202002	29	29
ÁÙ¸ß	59842	19.9000	109.6833	31.7	499020.12410	2065766.26818	91.7	202002	29	29
³ÎÂõ	59843	19.7369	110.0164	31.4	535379.32368	2049790.73525	76.3	202002	29	29
ÙÙÖÝ	59845	19.5167	109.5833	169.0	490294.68357	2023660.69119	89.7	202002	29	29
²ý½­	59847	19.2667	109.0500	98.1	434385.56766	1994071.42405	97.6	202002	29	29
°×É³	59848	19.2333	109.4333	215.6	475632.23889	1992208.83557	82.7	202002	29	29
¶¨°²	59851	19.6672	110.3378	53.3	570055.95452	2044016.31475	73.4	202002	29	29
ÍÍ²ý	59854	19.3667	110.1000	118.3	546358.11259	2010095.40455	71.7	202002	29	29
Çíº£	59855	19.2089	110.4819	23.3	588175.25485	1995183.99438	67.6	202002	29	29
ÎÄ²ý	59856	19.6167	110.7500	21.7	614347.38953	2040997.34056	60.9	202002	29	29
ÀÖ¶«	59940	18.7494	109.1639	155.0	448944.95704	1938577.37137	103.6	202002	29	29
ÎåÖ¸É½	59941	18.7667	109.5167	328.5	486872.90637	1942110.74887	97.4	202002	29	29
±£Í¤	59945	18.6500	109.7000	68.6	507214.65419	1930414.03580	76.8	202002	29	29
ÈýÑÇ	59948	18.2244	109.5897	419.4	497445.64952	1883906.97348	69.8	202002	29	29
ÍòÄþ	59951	18.8000	110.3333	39.9	574625.70255	1950076.39977	61.1	202002	29	29
ÁêË®	59954	18.5500	110.0333	35.2	543702.02877	1921375.24558	88.7	202002	29	29
Î÷É³	59981	16.8333	112.3333	4.7	805416.18899	1752425.11633	118.9	202002	29	29
ÈýÉ³Éºº÷	59985	16.5333	111.6167	4.0	728977.13002	1714799.85700	113.3	202002	29	29
