# Supplementary material for: Spatial distribution patterns and risk factors of hookworm disease in China: A study based on successive national surveillance
Source: PLoS Negl Trop Dis. 2025 Sep 30;19(9):e0013526. doi: 10.1371/journal.pntd.0013526 (PMC12483247; doi:10.1371/journal.pntd.0013526)
Supplement: S1 Data — (ZIP) [file pntd.0013526.s003.zip › EVP_relevant data/EVP202011.TXT]

Name	StationId	Lat	Lon	Alti	X	Y	EVP	Year_month	Days_month	Days_GC
ËïÎâ	50564	49.4169	127.3314	234.5	1624550.99822	5536390.16620	0.0	202011	30	3
Ç°¹ù	50949	45.0833	124.8667	136.2	1543439.03401	5026717.79634	0.0	202011	30	3
¼ªÄ¾ÄË	51059	47.4500	85.8833	968.2	-1435430.71824	5274176.45967	0.0	202011	30	3
ÎÚÀ¼ÎÚËÕ	51358	44.2833	85.8167	468.5	-1508225.74863	4928340.05809	0.0	202011	30	2
ÄáÀÕ¿Ë	51433	43.8000	82.5167	1105.3	-1775734.42228	4929885.74663	0.2	202011	30	2
°ÍÒô²¼Â³¿Ë	51542	43.0333	84.1500	2458.0	-1666670.93668	4817474.33929	0.0	202011	30	3
ÑÉêÈ	51567	42.0500	86.6000	1055.3	-1493618.56650	4669965.65480	0.0	202011	30	3
Û·ÉÆ	51581	42.8500	90.2333	398.6	-1187791.43211	4709703.22527	3.6	202011	30	2
¿â¶ûÀÕ¹ú¼Ò»ù±¾ÆøÏóÕ¾	51656	41.7333	85.8167	899.8	-1563277.51446	4646981.36192	0.3	202011	30	3
Ìú¸ÉÀï¿Ë	51765	40.6333	87.7000	846.0	-1432954.26695	4496592.58930	8.5	202011	30	3
Æ¤É½	51818	37.6167	78.2833	1375.4	-2288037.82482	4340349.10263	5.2	202011	30	2
¶î¼ÃÄÉÆì	52267	41.9569	101.0611	939.0	-321909.28929	4527059.13462	0.0	202011	30	2
¼¯Äþ	53480	41.0333	113.0667	1419.3	667154.43874	4443675.61930	0.0	202011	30	3
ÌÕÀÖ	53615	38.8081	106.6958	1101.0	144690.03376	4166522.66559	4.2	202011	30	2
ÓÜÁÖ	53646	38.2667	109.7833	1157.0	410932.46190	4113997.52114	6.3	202011	30	3
¼ÑÏØ	53658	38.0333	110.4833	894.4	472468.48037	4090764.06917	11.2	202011	30	4
ÎâÆð	53738	36.9167	108.1667	1331.4	276976.68825	3955903.20379	33.3	202011	30	30
×ÓÖÞ	53751	37.6022	110.0325	996.5	436129.29404	4040035.95966	8.4	202011	30	4
»·ÏØ	53821	36.5733	107.3044	1255.6	202472.29340	3915016.61361	1.0	202011	30	2
ÑÓ°²	53845	36.5833	109.4500	1180.5	390845.42879	3922557.89295	66.3	202011	30	30
ÑÓ³¤	53854	36.5833	110.0667	804.8	444966.29039	3925153.79923	47.2	202011	30	30
°²Ñô	53898	36.0536	114.1392	194.8	807338.87555	3891110.52303	61.1	202011	30	30
³¤Îä	53929	35.2000	107.8000	1206.5	250383.26307	3761000.73395	37.7	202011	30	30
ÆÑ³Ç	53948	34.8911	109.6258	387.2	415181.40677	3732250.48057	58.5	202011	30	30
³Î³Ç	53949	35.1833	109.9167	679.1	439636.03286	3766471.44669	79.7	202011	30	30
º«³Ç	53955	35.5231	110.4597	461.6	486032.72001	3807341.81331	1.6	202011	30	2
Ô«Çú	53968	35.2833	111.6667	505.0	595153.20633	3786870.28699	0.0	202011	30	3
ÐÂÏçÉÐ´å	53986	35.3219	113.9119	73.2	794726.37335	3806934.62610	39.7	202011	30	28
¿ªÔ­	54254	42.5269	124.0461	98.2	1535194.14008	4732563.64933	0.2	202011	30	2
ËçÖÐ	54454	40.3281	120.3058	29.0	1274462.05570	4435414.58206	2.6	202011	30	2
±¦Ûæ	54525	39.7289	117.2786	5.1	1032190.44800	4333229.46922	80.5	202011	30	30
Î÷Çà	54527	39.0833	117.0500	3.5	1021899.28227	4258477.00189	78.7	202011	30	30
ÌÁ¹Á	54623	39.0442	117.7181	4.8	1078819.81996	4261161.49646	80.9	202011	30	30
ÁÄ³Ç	54806	36.4167	115.9667	33.0	963650.31748	3948242.53735	0.0	202011	30	30
°à¸ê	55279	31.3833	90.0167	4700.0	-1399647.06932	3432914.59593	0.0	202011	30	3
Ôóµ±	55598	29.2667	91.7667	3560.0	-1268784.93312	3174169.86158	0.0	202011	30	4
Èô¶û¸Ç	56079	33.5833	102.9667	3441.4	-185572.27150	3576844.65474	0.0	202011	30	26
Âí¶û¿µ	56172	31.9000	102.2333	2664.4	-257778.06617	3388830.32156	87.8	202011	30	30
ÎÂ½­	56187	30.7489	103.8611	547.7	-107609.67382	3256397.41694	35.4	202011	30	30
¶¼½­Ñß	56188	30.9958	103.6736	689.1	-124954.06481	3284361.27905	27.3	202011	30	30
ÃàÑô	56196	31.4500	104.7333	522.7	-24988.10246	3334633.50602	48.0	202011	30	30
²¨ÃÜ	56227	29.8667	95.7667	2736.0	-880373.48487	3197710.70452	52.8	202011	30	30
°ÍÌÁ	56247	30.0000	99.1000	2589.2	-562143.24936	3188404.89396	90.3	202011	30	30
ÑÅ°²	56287	29.9833	103.0000	627.6	-190694.08825	3171743.79148	23.8	202011	30	30
ÁÖÖ¥	56312	29.6667	94.3333	2991.8	-1018959.14058	3189105.48131	40.2	202011	30	10
ÀÖÉ½	56386	29.5647	103.7553	424.2	-119271.90929	3123627.02028	45.3	202011	30	30
²ìÓç	56434	28.6667	97.4667	2366.0	-728819.41934	3049978.40021	83.3	202011	30	30
µÂÇÕ	56444	28.4883	98.9056	3319.0	-591030.81632	3020505.60595	94.1	202011	30	30
Ä¾Àï	56459	27.9333	101.2750	2426.5	-363716.78603	2947158.78505	119.6	202011	30	30
¾ÅÁú	56462	29.0000	101.5000	2925.0	-337552.46679	3065567.17732	76.4	202011	30	30
Ô½Î÷	56475	28.6500	102.5167	1659.5	-240502.60770	3023453.84870	57.4	202011	30	30
ÕÑ¾õ	56479	28.0000	102.8500	2132.4	-209802.02670	2950056.25093	153.3	202011	30	30
À×²¨	56485	28.2667	103.5833	1255.8	-137825.79186	2978567.80135	39.3	202011	30	30
ÒË±ö	56492	28.7689	104.6053	502.8	-38176.89753	3033825.12963	41.6	202011	30	30
¹±É½	56533	27.7500	98.6667	1583.3	-619427.05082	2939631.98506	38.6	202011	30	30
Ïã¸ñÀïÀ­	56543	27.8500	99.7500	3341.5	-512994.00422	2944599.37612	131.6	202011	30	30
Î¬Î÷	56548	27.1764	99.2853	2326.1	-562676.46761	2872081.85906	64.4	202011	30	30
ÑÎÔ´	56565	27.4378	101.4858	2516.8	-345099.85511	2891138.96216	87.9	202011	30	30
Î÷²ý	56571	27.9000	102.2667	1590.9	-267016.40246	2940291.68524	83.0	202011	30	30
ÕÑÍ¨	56586	27.3517	103.7189	1949.5	-125952.68548	2876240.53485	66.7	202011	30	30
ºÕÕÂ	56598	27.0919	104.6900	1629.6	-30569.20450	2846513.08477	63.8	202011	30	30
Áù¿â	56643	25.8667	98.8500	949.9	-614505.20891	2729193.95781	81.1	202011	30	30
Àö½­	56651	26.8469	100.2175	2380.9	-472736.63605	2830559.37228	86.2	202011	30	30
»ªÆº	56664	26.6333	101.2667	1230.8	-369975.99717	2802346.40713	76.0	202011	30	30
ÅÊÖ¦»¨	56666	26.5761	101.7200	1224.8	-325281.00125	2794397.02820	67.7	202011	30	30
»áÀí	56671	26.6500	102.2500	1787.3	-272507.29520	2801022.58481	86.9	202011	30	30
»áÔó	56684	26.4022	103.2486	2188.3	-174052.04504	2771210.40165	42.8	202011	30	30
ÍþÄþ	56691	26.8628	104.2803	2238.6	-71154.37595	2821199.66615	67.7	202011	30	30
Ë®³Ç	56693	26.5833	104.8667	1815.9	-13220.82454	2789833.43005	56.7	202011	30	30
ÌÚ³å	56739	24.9844	98.5056	1695.9	-655266.79632	2633731.68619	64.3	202011	30	30
±£É½	56748	25.1167	99.1833	1652.2	-586113.29874	2644124.49459	88.4	202011	30	30
´óÀí	56751	25.7075	100.1767	1977.7	-482919.08748	2704210.74885	77.6	202011	30	30
ÔªÄ±	56763	25.7333	101.8667	1120.6	-313693.64700	2700292.45189	101.9	202011	30	30
³þÐÛ	56768	25.0333	101.5500	1824.1	-348085.42112	2623757.67879	79.7	202011	30	30
À¥Ã÷	56778	25.0000	102.6500	1888.1	-237214.55627	2616827.69745	75.4	202011	30	30
Õ´Òæ	56786	25.6000	103.8167	1891.5	-118660.54188	2681253.03044	78.0	202011	30	30
ÆÕ°²	56792	25.7833	104.9667	1649.4	-3332.55619	2700893.92452	71.5	202011	30	30
ÅÌÖÝ	56793	25.7506	104.5280	2125.9	-47253.31585	2697374.97571	71.6	202011	30	30
ÈðÀö	56838	24.0006	97.8467	762.9	-729470.99026	2529777.52181	79.9	202011	30	30
¾°¶«	56856	24.4375	100.8606	1162.3	-420353.72515	2560528.47786	65.6	202011	30	30
Ì«»ªÉ½	56872	24.9622	102.6242	2358.3	-239918.56178	2612703.83538	67.9	202011	30	30
ÓñÏª	56875	24.3333	102.5500	1716.9	-249127.21700	2543317.82718	74.2	202011	30	30
ãòÎ÷	56886	24.5333	103.7667	1704.3	-125142.37564	2563136.46312	76.3	202011	30	30
¹¢Âí	56946	23.5275	99.3897	1144.1	-575259.50274	2467545.38038	77.8	202011	30	30
Î÷ÃË	56948	22.6428	99.6372	1245.4	-555164.93527	2368898.64165	87.7	202011	30	30
Ë«½­	56950	23.4708	99.8214	1044.1	-531362.28259	2458898.25162	88.2	202011	30	30
ÁÙ²×	56951	23.8831	100.1208	1636.1	-498433.02546	2502764.82665	71.0	202011	30	30
À½²×	56954	22.5667	99.9333	1054.8	-524966.22581	2358936.64194	89.4	202011	30	30
¾°ºé	56959	22.0128	100.7822	582.0	-439651.26183	2294078.58116	86.5	202011	30	30
Äþ¶ý	56961	23.0256	101.0528	1336.9	-407037.61424	2404094.59711	71.0	202011	30	30
Ä«½­	56962	23.4556	101.6706	1366.0	-341767.89993	2449092.64668	65.9	202011	30	30
Ë¼Ã©	56964	22.7869	100.9647	1302.1	-417184.61823	2378222.12968	78.5	202011	30	30
Ôª½­	56966	23.6322	101.9683	506.8	-310624.03875	2467575.20225	120.6	202011	30	30
ÛÂÀ°	56969	21.4744	101.5772	633.4	-358852.38160	2231945.38409	83.7	202011	30	30
½­³Ç	56977	22.6081	101.8558	1269.8	-325716.86378	2355245.52973	65.6	202011	30	30
ÃÉ×Ô	56985	23.4444	103.3278	1313.6	-171698.68769	2443573.04908	101.8	202011	30	30
ÆÁ±ß	56986	22.9833	103.6833	1414.1	-135872.41911	2392248.01495	56.5	202011	30	30
ÑâÉ½	56991	23.6036	104.3378	1561.1	-67879.23037	2459904.48064	72.8	202011	30	30
·ïÏè	57025	34.5167	107.3833	781.1	214981.11268	3682875.22353	3.0	202011	30	5
ÓÀÊÙ	57030	34.7000	108.1500	994.6	283462.83821	3705490.87389	46.8	202011	30	30
Îä¹¦	57034	34.3097	108.2375	471.0	292770.91142	3661697.28650	44.4	202011	30	30
Ò«ÖÝ	57037	34.9328	108.9722	723.3	356364.05394	3734416.39903	13.5	202011	30	3
ÇØ¶¼¹ú¼Ò»ù±¾ÆøÏóÕ¾	57048	34.4000	108.7167	472.8	335705.01961	3673402.65611	64.6	202011	30	30
»ªÖÝ	57049	34.5167	109.7333	341.5	426837.72849	3690471.58827	60.2	202011	30	30
Î÷ÕÅ	57051	34.7225	111.2428	575.6	561342.75021	3721189.11559	48.5	202011	30	28
Â¬ÊÏ	57067	34.0803	111.0728	658.5	550508.28501	3647869.77649	45.2	202011	30	28
ÃÏ½ò	57071	34.8019	112.4672	329.1	670574.43813	3737731.66098	53.4	202011	30	28
èï´¨	57077	33.7808	111.6553	742.4	605501.22368	3617530.15688	39.7	202011	30	28
Ö£ÖÝ	57083	34.7064	113.6628	110.4	778628.64531	3735707.81352	140.2	202011	30	27
áÔÉ½	57084	34.4922	113.0503	1178.4	725660.48840	3706964.99867	73.7	202011	30	25
Ðí²ý	57089	34.0733	113.9258	67.2	808622.41058	3666611.66174	65.3	202011	30	28
¿ª·â	57091	34.8022	114.2947	73.7	834253.20073	3751615.80154	53.7	202011	30	30
ÂÔÑô	57106	33.3167	106.1500	794.2	105309.84709	3545482.13512	51.2	202011	30	30
ÃãÏØ	57119	33.1667	106.7000	548.1	155960.93742	3529291.74316	62.7	202011	30	30
Áô°Ó	57124	33.6217	106.9197	1039.1	175121.95973	3580969.62682	43.2	202011	30	30
ÑóÏØ	57126	33.2167	107.5500	468.6	233782.31464	3536597.18407	1.8	202011	30	3
ººÖÐ	57127	33.0667	107.0333	509.5	186765.44043	3518593.49886	35.6	202011	30	30
ãþºÓ	57131	34.4333	108.9667	410.0	358124.05513	3678033.17788	66.4	202011	30	30
·ðÆº	57134	33.5167	107.9833	827.2	272479.28222	3571525.27810	41.5	202011	30	30
×õË®	57140	33.6667	109.1167	818.2	375245.55636	3592134.43926	60.7	202011	30	30
ÉÌÖÝ¹ú¼Ò»ù±¾ÆøÏóÕ¾£¨ÍÁÈÀË®·Ö¹Û²â£©	57143	33.8511	109.9656	747.2	451525.25986	3616454.48434	69.4	202011	30	30
Õò°²	57144	33.4333	109.1500	693.7	379379.45241	3565953.73329	6.0	202011	30	3
ÉÌÄÏ	57154	33.5333	110.9000	523.0	538528.37266	3585310.09650	57.3	202011	30	30
Î÷Ï¿	57156	33.3086	111.4867	250.3	593662.01689	3563359.62459	45.3	202011	30	28
ÄÏÑô	57178	33.1008	112.4869	180.6	686803.67518	3546434.42880	56.0	202011	30	28
±¦·á	57181	33.8725	113.0383	136.4	730238.74631	3637153.57290	63.3	202011	30	30
Î÷»ª	57193	33.7836	114.5192	52.6	865351.07504	3639061.02818	44.0	202011	30	27
¹ãÔª	57206	32.4244	105.8997	545.4	83301.10698	3444669.63313	58.1	202011	30	30
ÄþÇ¿	57211	32.8333	106.2500	836.1	115152.96547	3491094.18119	30.7	202011	30	30
ÄÏÖ£	57213	33.0000	106.9333	536.5	177727.72375	3510891.42284	45.1	202011	30	30
Ê¯Èª	57232	33.0500	108.2667	484.9	300086.15264	3519735.46078	27.8	202011	30	30
ÍòÔ´	57237	32.0667	108.0333	674.0	282036.93180	3408314.70780	42.8	202011	30	30
Õò°Í	57238	32.5228	107.8922	892.2	267424.88172	3459273.65433	34.3	202011	30	30
°²¿µ	57245	32.6931	109.0417	290.8	372881.08277	3482158.96041	38.6	202011	30	30
ÖñÏª	57249	32.3244	109.6889	448.2	434510.60556	3443290.12352	37.6	202011	30	30
ÔÇÎ÷	57251	33.0028	110.4078	317.3	496905.95314	3523013.11832	54.5	202011	30	30
ÔÇÑô	57253	32.8400	110.8669	244.8	540127.90620	3507088.27245	48.7	202011	30	30
Ê®Ñß	57256	32.6500	110.7833	286.5	533686.83566	3485259.48804	41.9	202011	30	30
ÖñÉ½	57257	32.2300	110.2300	307.0	485169.07116	3435177.18861	35.5	202011	30	30
·¿ÏØ	57259	32.0333	110.7667	426.9	536189.33563	3415821.82944	39.6	202011	30	30
µ¤½­¿Ú	57260	32.5486	111.5125	133.4	601635.73888	3478024.83615	44.2	202011	30	30
ÀÏºÓ¿Ú	57265	32.4319	111.7319	132.1	622764.55276	3466259.00820	22.6	202011	30	30
¹È³Ç	57268	32.2722	111.6214	120.0	613756.41398	3447622.44425	49.6	202011	30	30
ÏåÑô	57278	32.0028	112.0761	163.4	657995.13799	3420270.06021	52.1	202011	30	30
ÔæÑô	57279	32.1411	112.7553	125.5	719814.79027	3440511.96829	45.6	202011	30	30
Í©°Ø	57285	32.3569	113.3992	183.6	777388.00319	3469591.71684	45.5	202011	30	28
×¤Âíµê	57290	32.9403	113.9131	106.2	818933.66078	3539215.95740	48.1	202011	30	28
ÐÅÑô	57297	32.1372	114.0433	114.5	839094.38290	3450186.60925	38.5	202011	30	28
ãÏÖÐ	57306	31.5842	105.9775	382.6	91435.54832	3350147.78970	41.4	202011	30	30
°ÍÖÐ	57313	31.8872	106.7850	556.7	166349.90661	3385292.88160	45.2	202011	30	30
´ï´¨	57328	31.2075	107.5067	344.9	235525.79652	3310300.21899	128.1	202011	30	30
ÕòÆº	57343	31.9000	109.5333	995.8	422283.03995	3394880.98268	45.5	202011	30	30
·î½Ú	57348	31.0333	109.4833	299.8	422029.88738	3297272.42832	51.3	202011	30	30
°Í¶«	57355	31.0483	110.3500	337.5	503452.21536	3302996.21984	51.3	202011	30	30
ïö¹é	57358	30.8333	110.9667	295.5	562870.78903	3282182.77317	34.2	202011	30	30
ÐËÉ½	57359	31.3500	110.7333	336.8	537525.25406	3338876.84617	61.4	202011	30	30
±£¿µ	57361	31.8833	111.2667	327.7	583685.38618	3401785.93405	47.7	202011	30	30
ÉñÅ©¼Ü	57362	31.7483	110.6600	935.2	528107.18069	3383221.34446	49.8	202011	30	30
ÄÏÕÄ	57363	31.8000	111.8333	151.0	637023.89315	3395913.46958	66.1	202011	30	30
Ô¶°²	57368	31.0503	111.6375	141.5	624432.06348	3310534.10576	43.4	202011	30	30
ÒË³Ç¹ú¼ÒÆøÏó¹Û²âÕ¾£¨ÍÁÈÀË®·Ö¹Û²â£©	57370	31.7333	112.2167	67.8	673249.66134	3390955.42151	39.2	202011	30	30
¾£ÃÅ	57377	30.9928	112.2122	191.9	678875.55104	3307858.50776	66.4	202011	30	30
ÖÓÏé	57378	31.1983	112.6325	108.0	716587.70261	3333850.71751	67.5	202011	30	30
ËæÖÝ	57381	31.6192	113.3386	106.5	778759.81649	3386359.06143	43.7	202011	30	30
¹ãË®¹ú¼ÒÆøÏó¹Û²âÕ¾£¨ÍÁÈÀË®·Ö¹Û²â£©	57385	31.6278	113.8625	116.3	827475.52342	3391561.14208	61.1	202011	30	30
Ð¢²ý	57386	31.2519	113.9997	51.6	844078.55691	3350603.09704	38.2	202011	30	30
¾©É½	57387	30.9997	113.1317	84.6	765180.85028	3315318.98407	65.7	202011	30	30
°²Â½	57388	31.2639	113.6933	53.7	815298.18549	3349386.60407	70.3	202011	30	30
ÔÆÃÎ	57389	31.0269	113.7486	32.2	822816.13297	3323299.10396	52.7	202011	30	30
´óÎò	57395	31.5883	114.1675	120.0	856283.00302	3389721.32449	59.7	202011	30	30
ºì°²	57398	31.2803	114.6206	74.3	901827.06122	3359242.26179	57.1	202011	30	30
Âé³Ç	57399	31.1308	114.9547	74.3	934724.78422	3345603.70427	64.3	202011	30	30
ËìÄþ	57405	30.5000	105.5500	355.0	52122.85151	3227965.90212	43.6	202011	30	30
¸ßÆº	57411	30.7456	106.1319	347.0	106952.53025	3256019.10889	45.0	202011	30	30
ÁºÆ½	57426	30.6833	107.8000	454.5	264738.29806	3252143.61586	34.5	202011	30	30
ÍòÖÝ	57432	30.7667	108.4000	186.7	321126.88816	3263279.37352	40.7	202011	30	30
Àû´¨	57439	30.2833	108.9333	1074.1	373622.30436	3210892.42454	36.9	202011	30	30
½¨Ê¼	57445	30.6000	109.7200	609.2	446608.87704	3249671.21660	35.3	202011	30	30
¶÷Ê©	57447	30.2861	109.4711	454.4	424661.05925	3213368.60708	39.5	202011	30	30
ÒÄÁê	57453	30.7619	111.4164	188.1	605754.53666	3276822.24561	50.1	202011	30	30
Îå·å	57458	30.1511	111.0683	243.2	577123.22229	3206294.99595	49.7	202011	30	30
µ±Ñô	57460	30.8214	111.7842	91.8	639968.42588	3285800.56873	47.8	202011	30	30
ÒË²ý	57461	30.7367	111.3592	256.5	600543.09415	3273649.27197	48.9	202011	30	30
ÈýÏ¿	57462	30.8667	111.0833	139.9	573626.81924	3286596.55604	40.1	202011	30	30
³¤Ñô	57464	30.4717	111.1819	177.9	585673.63071	3242883.36082	42.8	202011	30	30
ÒË¶¼	57465	30.3622	111.4319	120.1	610122.14099	3232118.44037	38.3	202011	30	30
Ö¦½­	57466	30.4619	111.7461	66.4	639121.85530	3245265.37575	49.3	202011	30	30
ËÉ×Ì	57469	30.1769	111.7736	69.5	643904.41127	3213521.70251	45.4	202011	30	30
Ç±½­	57475	30.4036	112.9011	31.2	748852.19247	3246810.33142	40.3	202011	30	30
¾£ÖÝ	57476	30.3500	112.1500	31.8	678226.90677	3235411.25833	39.8	202011	30	30
¹«°²	57477	30.0708	112.2158	38.4	686733.20058	3204607.74274	39.1	202011	30	30
Ó¦³Ç	57481	30.9561	113.5753	30.4	807244.54962	3313948.58618	41.2	202011	30	30
Ð¢¸Ð	57482	30.9031	113.9458	25.5	842565.47138	3311093.47858	45.0	202011	30	30
ÌìÃÅ	57483	30.6694	113.1344	31.9	768472.00778	3278348.02625	49.9	202011	30	30
É³Ñó	57484	30.7364	112.5489	57.2	712697.73183	3281484.15375	42.5	202011	30	30
ÏÉÌÒ	57485	30.2953	113.4828	24.3	804892.70318	3239244.47501	58.5	202011	30	30
ºº´¨	57486	30.6500	113.8500	25.0	836098.19965	3281959.43080	45.2	202011	30	30
²Ìµé	57489	30.5233	114.0064	23.6	852123.01555	3269115.59618	68.1	202011	30	30
»ÆÚé	57491	30.8667	114.4000	31.4	885606.49472	3310973.34668	63.8	202011	30	30
ÐÂÖÞ	57492	30.8383	114.8381	40.7	927064.98007	3311796.28427	52.8	202011	30	30
½­ÏÄ	57493	30.3500	114.3333	73.5	884789.16835	3252598.23824	73.4	202011	30	30
Îäºº	57494	30.5978	114.0506	23.6	855531.60809	3277828.67152	51.0	202011	30	30
ÍÅ·ç	57495	30.6667	114.8833	28.1	933226.37456	3293034.65127	53.4	202011	30	30
¶õÖÝ	57496	30.2500	114.6167	35.3	912658.12356	3243988.66471	56.3	202011	30	30
»Æ¸Ô	57498	30.5156	114.9369	26.2	939966.52704	3276652.91974	52.4	202011	30	30
´óÒ±	57499	30.0744	114.8750	40.3	939048.86880	3226784.55978	58.4	202011	30	30
´ó×ãÍÁÈÀ	57502	29.7108	105.6931	541.0	66302.34077	3139490.51963	66.1	202011	30	30
¶«ÐËÇø	57503	29.6167	105.1167	349.7	11176.07812	3128715.23191	58.1	202011	30	30
ºÏ´¨	57512	29.9667	106.2667	364.5	120804.75372	3168731.28873	42.1	202011	30	30
É³Æº°Ó	57516	29.5833	106.4667	259.1	140512.56535	3126002.30779	37.2	202011	30	30
½­½ò	57517	29.2833	106.2500	261.4	120176.77597	3092101.35765	30.6	202011	30	30
³¤ÊÙ	57520	29.8333	107.0667	377.6	197403.07430	3155051.45123	39.9	202011	30	30
·á¶¼	57523	29.9006	107.7594	393.5	263342.37889	3164205.37409	47.0	202011	30	30
Ç­½­	57536	29.5167	108.7667	786.9	361066.53343	3124349.23016	35.5	202011	30	30
ÏÌ·á	57540	29.6844	109.1436	776.9	396390.79845	3144572.05537	63.5	202011	30	30
Ðû¶÷	57541	29.9986	109.4753	571.8	426513.63379	3181154.18621	35.7	202011	30	30
º×·å	57543	29.8839	110.0253	539.8	479539.49690	3170811.25778	49.8	202011	30	30
ÁúÉ½	57544	29.4581	109.4433	488.7	426177.56723	3120469.58085	7.8	202011	30	3
À´·ï	57545	29.5278	109.4208	502.8	423673.18051	3128177.43269	32.4	202011	30	30
É£Ö²	57554	29.4014	110.1622	322.2	495403.02741	3117459.55230	45.0	202011	30	30
Ê¯ÃÅ	57562	29.5833	111.3633	116.9	609220.73476	3144494.76766	47.9	202011	30	30
Ê¯Ê×	57571	29.6592	112.4125	37.4	708862.68515	3159948.34776	57.2	202011	30	30
¼àÀû	57573	29.8753	112.9044	26.2	753879.70048	3187734.13496	44.7	202011	30	30
ÄÏÏØ	57574	29.3517	112.4317	40.3	713272.87484	3125716.83230	61.7	202011	30	30
ºéºþ	57581	29.8122	113.4422	24.7	805653.55941	3184904.73715	47.4	202011	30	30
³à±ÚÕ¾	57582	29.7200	113.8667	46.9	846981.33664	3178137.55052	66.5	202011	30	30
¼ÎÓã	57583	29.9167	113.9667	61.7	854518.12923	3200966.35885	70.1	202011	30	30
ÔÀÑô	57584	29.3806	113.0878	53.0	775846.23891	3133865.65718	62.2	202011	30	30
³çÑô¹ú¼ÒÆøÏó¹Û²âÕ¾	57586	29.5400	114.0386	78.5	865191.60051	3159521.75832	54.4	202011	30	30
Í¨³Ç	57589	29.2739	113.8786	146.2	852580.45304	3128439.98638	65.2	202011	30	30
ÏÌÄþ	57590	29.8514	114.3669	98.8	893236.05322	3197195.47647	56.6	202011	30	30
Í¨É½	57595	29.6108	114.4578	99.9	904444.52683	3171159.99353	72.2	202011	30	30
½ðÉ³	57596	29.6347	114.2053	751.6	880120.19090	3171558.25422	63.0	202011	30	30
ÐÞË®	57598	29.0333	114.5833	146.8	922644.81232	3107909.83722	55.3	202011	30	30
ÄÉÏª	57604	28.7872	105.3928	368.8	37985.02097	3035872.23981	68.5	202011	30	30
Í©è÷	57606	28.1333	106.8333	972.0	178626.53895	2964325.74258	56.8	202011	30	30
ÐðÓÀ	57608	28.1653	105.4317	377.5	42049.15301	2966343.56279	37.4	202011	30	30
³àË®	57609	28.5631	105.7122	354.6	69051.46985	3010972.82795	60.2	202011	30	30
ôë½­	57612	29.0000	106.6500	474.7	159157.51686	3060939.18754	51.7	202011	30	30
Ï°Ë®	57614	28.3331	106.2164	1180.2	118249.42440	2985731.06381	50.1	202011	30	30
µÀÕæ	57623	28.8792	107.6000	685.6	251130.64582	3049382.14609	49.5	202011	30	30
Õý°²	57625	28.5364	107.4583	816.4	238396.51247	3010690.49368	55.4	202011	30	30
ÓÏÑô	57633	28.8167	108.7667	826.5	364040.32855	3046005.11844	51.0	202011	30	30
Îñ´¨	57634	28.5244	107.8869	660.3	279988.67256	3010467.83360	41.3	202011	30	30
ÑØºÓ	57636	28.5644	108.5042	503.2	339677.53896	3016865.78999	49.8	202011	30	30
µÂ½­	57637	28.2458	108.1047	629.5	302079.47245	2979972.14202	51.8	202011	30	30
±£¾¸	57642	28.6808	109.6481	438.1	449880.36012	3034424.75443	39.8	202011	30	30
ËÉÌÒ	57647	28.1603	109.1950	406.1	408511.59692	2974325.31801	42.2	202011	30	30
¼ªÊ×	57649	28.2381	109.6819	254.6	455483.02256	2985129.73316	43.2	202011	30	30
ãäÁêÏØ	57655	28.4667	110.4000	151.6	523890.38588	3014195.09880	48.7	202011	30	30
³£µÂ	57662	29.1169	111.6764	150.6	642664.29016	3094323.44138	52.8	202011	30	30
°²»¯	57669	28.3833	111.2167	128.3	603610.72860	3009523.25790	55.1	202011	30	30
ãä½­	57671	28.8500	112.3667	37.0	711210.85133	3069223.64834	59.1	202011	30	30
ÏæÒõ	57673	28.7283	112.9253	63.0	766115.81374	3059800.90631	80.3	202011	30	30
Æ½½­ÍÁÈÀË®·ÖÕ¾	57682	28.7119	113.5714	106.3	828581.27317	3063161.24349	54.6	202011	30	30
³¤É³ÊÐ	57687	28.1086	112.7864	119.0	758145.22230	2989661.86381	64.7	202011	30	30
ÒË·á	57696	28.3833	114.7667	91.7	947388.30813	3037255.90753	56.0	202011	30	30
±Ï½Ú	57707	27.2975	105.2886	1510.6	28392.32699	2869425.31248	47.8	202011	30	30
´ó·½	57708	27.1314	105.5989	1721.5	59030.91308	2851045.60031	65.8	202011	30	30
ÈÊ»³	57710	27.8000	106.4000	890.3	136936.36164	2926415.48733	57.3	202011	30	30
»ã´¨	57712	27.7328	106.9494	983.5	190815.46164	2919821.48469	60.0	202011	30	30
½ðÉ³	57714	27.4667	106.2333	942.0	121094.09427	2889006.48906	54.5	202011	30	30
²¥ÖÝ	57717	27.5333	106.8333	974.1	179863.53477	2897344.97455	54.0	202011	30	30
Ï¢·é	57718	27.1042	106.7225	1112.3	169824.27897	2849309.36449	53.8	202011	30	30
¿ªÑô	57719	27.0858	106.9075	1298.9	188101.01128	2847592.63493	58.3	202011	30	30
ËçÑô	57720	27.9614	107.1811	889.3	212931.06249	2945812.07754	53.5	202011	30	30
äØÌ¶	57722	27.7772	107.5081	807.6	245367.82579	2926004.03693	45.4	202011	30	30
·ï¸Ô	57723	27.9833	107.7167	710.2	265140.61127	2949546.95825	45.8	202011	30	30
ÎÍ°²	57728	27.0422	107.4625	1128.6	242940.80687	2843940.08735	52.4	202011	30	30
ÓàÇì	57729	27.2328	107.8828	622.1	283778.43333	2866290.77008	58.3	202011	30	30
Ë¼ÄÏ	57731	27.9311	108.2450	574.9	316874.53839	2945267.98005	66.4	202011	30	30
Ó¡½­	57732	28.0114	108.3983	521.5	331531.64485	2954732.43338	52.1	202011	30	30
Ê¯Úä	57734	27.5667	108.2333	467.5	317056.97791	2904574.14898	59.9	202011	30	30
á¯¹®	57735	27.1850	108.8236	423.0	376554.36222	2864093.91143	47.7	202011	30	30
½­¿Ú	57736	27.7161	108.8492	493.7	376777.94112	2923388.87637	38.7	202011	30	30
Ê©±ü	57737	27.0308	108.1217	547.3	307995.71518	2844499.37945	56.2	202011	30	30
ÕòÔ¶	57738	27.0500	108.4167	516.3	337016.63927	2847595.90487	55.1	202011	30	30
ÓñÆÁ	57739	27.2375	108.9181	394.8	385625.19248	2870304.75025	47.4	202011	30	30
Í­ÈÊ	57741	27.7303	109.1764	353.2	408721.01630	2926267.02403	49.4	202011	30	30
ÍòÉ½	57742	27.5211	109.2061	884.3	412614.62634	2903064.80151	44.7	202011	30	30
ÜÆ½­	57745	27.4547	109.6811	272.2	459528.04689	2897751.16933	56.1	202011	30	30
»³»¯	57749	27.5653	110.0036	257.8	490539.25851	2911618.48705	48.6	202011	30	30
äÓÆÖ	57752	27.9167	110.6000	204.0	546738.56122	2953904.48592	55.1	202011	30	30
¶´¿Ú	57758	27.0253	110.6064	339.5	552974.97461	2854661.42406	50.5	202011	30	30
ÐÂ»¯	57761	27.7500	111.3000	211.9	616174.53574	2939424.76686	59.7	202011	30	30
ÉÛÑô	57766	27.1833	111.4500	311.0	634929.01711	2877284.46735	58.7	202011	30	30
Ë«·åÏØÍÁÈÀË®·Ö×Ô¶¯Õ¾	57774	27.4486	112.1733	100.0	703876.39362	2911674.87846	63.1	202011	30	30
ØüÏØ	57779	27.0556	113.3531	115.2	823071.81257	2877065.71267	79.9	202011	30	30
ÖêÖÞ	57780	27.8689	113.1736	74.6	797964.61285	2966009.01312	75.2	202011	30	30
Á«»¨	57789	27.1333	113.9500	194.5	880953.66406	2890814.52831	52.4	202011	30	30
ÒË´º	57793	27.7833	114.3667	131.3	915020.13410	2966781.66659	56.2	202011	30	30
¼ª°²ÏØ	57799	27.0500	114.9167	71.2	976731.04916	2890617.41976	72.8	202011	30	30
ÄÉÓº	57800	26.7667	105.3667	1457.1	36294.18725	2810307.14257	49.8	202011	30	30
Ç­Î÷	57803	27.0164	106.0178	1322.0	100450.25289	2838567.22342	60.9	202011	30	30
Ö¯½ð	57805	26.6833	105.7667	1319.3	75955.36932	2801248.28317	81.7	202011	30	30
°²Ë³	57806	26.2500	105.9000	1431.1	89597.77799	2753155.17930	56.3	202011	30	30
ÁùÖ¦	57807	26.2167	105.4631	1407.3	46120.76823	2749154.32514	58.1	202011	30	30
ÆÕ¶¨	57808	26.3056	105.7375	1281.8	73374.80659	2759204.00243	60.2	202011	30	30
ÕòÄþ	57809	26.0667	105.7500	1251.0	74819.04580	2732656.65194	63.6	202011	30	30
ÐÞÎÄ	57811	26.8383	106.6000	1296.8	158225.25618	2819488.19019	53.0	202011	30	30
ÇåÕò	57813	26.5800	106.4692	1300.1	145716.85468	2790535.51326	47.8	202011	30	30
Æ½°Ó	57814	26.4167	106.2667	1298.2	125865.67226	2772091.01612	60.2	202011	30	30
¹óÑô	57816	26.5897	106.7275	1227.3	171314.15486	2792027.29576	61.3	202011	30	30
³¤Ë³	57818	26.0117	106.4431	1186.7	144046.95129	2727309.43040	61.5	202011	30	30
¸£Èª	57821	26.7031	107.5044	924.8	248026.24102	2806287.63903	52.9	202011	30	30
»ÆÆ½	57822	26.9000	107.9000	825.0	286554.20906	2829270.51645	46.9	202011	30	30
¹ó¶¨	57824	26.5883	107.2489	1056.2	223016.49356	2792906.98981	62.5	202011	30	30
¿­Àï	57825	26.6000	107.9833	720.3	295786.33785	2796127.52358	52.3	202011	30	30
¶¼ÔÈ	57827	26.3228	107.5139	967.7	250038.23296	2764010.00562	62.6	202011	30	30
Âé½­	57828	26.5000	107.5833	983.8	256426.55216	2783891.55501	48.3	202011	30	30
µ¤Õ¯	57829	26.2000	107.8000	963.2	278872.26440	2751122.93685	54.6	202011	30	30
ÈýËë	57832	26.9667	108.6667	626.9	362008.01877	2839200.84793	47.0	202011	30	30
Ì¨½­	57834	26.6833	108.3000	641.3	326867.16731	2806387.88121	46.9	202011	30	30
½£ºÓ	57835	26.7333	108.4333	527.2	339873.00211	2812398.64848	46.4	202011	30	30
À×É½	57837	26.4000	108.0667	839.0	304739.89223	2774137.39106	48.9	202011	30	30
ÀèÆ½	57839	26.2333	109.1333	568.8	411446.82870	2759458.31954	45.2	202011	30	30
ÌìÖù	57840	26.9000	109.2000	401.4	414944.77275	2833863.36167	54.3	202011	30	30
¾¸ÖÝ	57841	26.5617	109.6733	320.3	463444.57001	2798330.33162	55.3	202011	30	30
½õÆÁ	57844	26.5139	109.2556	476.2	422276.39243	2791153.51119	52.0	202011	30	30
Í¨µÀ	57845	26.1667	109.7833	397.5	476460.59432	2754968.44754	54.6	202011	30	30
Îä¸Ô	57853	26.7333	110.6333	341.0	557469.73597	2822341.34107	59.0	202011	30	30
³Ç²½	57857	26.3667	110.3167	477.7	528353.54840	2779877.19308	52.2	202011	30	30
ÉÛÑôÏØ	57860	27.0000	111.2833	283.3	619833.45336	2855845.71248	72.8	202011	30	30
ÓÀÖÝ	57866	26.2258	111.6167	172.6	658413.57944	2772007.03509	68.2	202011	30	30
ºâÑô	57872	26.8892	112.5958	104.9	750021.20888	2852587.57618	67.7	202011	30	30
³£Äþ	57874	26.4086	112.3942	116.6	734132.74225	2797737.95587	56.0	202011	30	30
¹ð¶«	57889	26.0797	113.9447	835.9	890983.70734	2773982.51924	68.4	202011	30	30
¾®¸ÔÉ½	57894	26.5833	114.1667	843.0	907871.33207	2831766.75511	52.9	202011	30	30
Ëì´¨	57896	26.3333	114.5167	126.1	945093.05214	2807343.28963	79.7	202011	30	30
ÇçÂ¡	57900	25.8333	105.2167	1552.7	21674.49875	2706469.24536	70.2	202011	30	30
ÐËÈÊ	57902	25.4333	105.1833	1378.5	18415.77487	2662067.70397	71.9	202011	30	30
¹ØÁë	57903	25.9403	105.5961	1142.0	59550.70809	2718508.84773	59.9	202011	30	30
Õê·á	57905	25.4025	105.6125	1184.9	61557.33853	2658824.37389	57.5	202011	30	30
ÍûÚÓ	57906	25.1833	106.0833	566.8	109137.28889	2634926.29365	59.2	202011	30	30
ÐËÒå	57907	25.0833	104.9000	1299.6	-10085.88180	2623253.91133	58.7	202011	30	30
°²Áú	57908	25.1167	105.4833	1394.5	48726.86591	2627068.45402	66.5	202011	30	30
²áºà	57909	24.9833	105.8167	584.8	82461.61521	2612509.38259	61.6	202011	30	30
×ÏÔÆ	57910	25.7667	106.0833	1197.6	108431.11862	2699641.78466	61.0	202011	30	30
°×ÔÆ	57911	26.6711	106.6536	1299.0	163835.37469	2800961.35640	50.3	202011	30	30
»ÝË®	57912	26.1433	106.6581	991.6	165261.65494	2742267.41436	55.4	202011	30	30
ÁúÀï	57913	26.4544	106.9792	1093.1	196571.95802	2777441.37655	54.7	202011	30	30
»¨Ïª	57914	26.4097	106.6711	1149.0	166058.65686	2771906.99178	63.0	202011	30	30
ÎÚµ±	57915	26.6306	106.7583	1103.5	174287.62371	2796632.26452	49.0	202011	30	30
ÂÞµé	57916	25.4286	106.7636	450.3	177185.31560	2663103.15909	27.7	202011	30	30
Æ½ÌÁ	57921	25.8461	107.3456	821.2	234553.47520	2710637.99330	64.1	202011	30	30
¶ÀÉ½	57922	25.8325	107.5481	1013.8	254837.40177	2709627.20771	59.3	202011	30	30
Èý¶¼	57923	25.9814	107.8733	447.8	286873.73277	2727047.54473	60.1	202011	30	30
Àó²¨	57926	25.4103	107.8803	429.9	289411.40420	2663698.05414	81.2	202011	30	30
éÅ½­	57932	25.9333	108.5167	285.7	351276.39279	2723774.53838	62.8	202011	30	30
´Ó½­	57936	25.7564	108.9094	258.1	391256.58258	2705610.90290	54.0	202011	30	30
ÈÚ°²	57947	25.2333	109.4000	161.5	442897.08500	2649689.08696	88.7	202011	30	30
¹ðÁÖ	57957	25.3167	110.3000	164.4	532917.53627	2663347.57152	112.2	202011	30	30
ÑãÉ½	57958	25.0833	110.3167	151.3	535979.89863	2637603.71536	87.9	202011	30	30
µÀÏØ	57965	25.5336	111.5961	192.2	661470.85115	2695159.55757	85.9	202011	30	30
³»ÖÝ	57972	25.7353	112.9739	368.8	797572.00906	2727610.40841	65.9	202011	30	30
¼ÎºÌ	57974	25.5814	112.3653	214.5	738080.57328	2705872.19472	74.9	202011	30	30
¸ÓÖÝ	57993	25.8667	115.0167	137.5	999806.25482	2760634.34739	79.5	202011	30	30
ÄÏÐÛ	57996	25.0806	114.2550	149.7	932124.99855	2666427.75336	114.7	202011	30	30
ÉÌÇð	58005	34.4372	115.5353	50.8	949576.34506	3721748.34789	53.7	202011	30	30
í¸É½	58015	34.4500	116.3333	44.2	1021036.09141	3731104.58366	55.5	202011	30	30
ÚüÖÝ	58026	34.3942	118.0189	25.7	1172903.79982	3743476.44865	55.2	202011	30	30
ÐìÖÝ	58027	34.2872	117.1586	41.2	1097274.73629	3721657.20620	50.0	202011	30	30
ãðÑô	58038	34.0833	118.7833	10.4	1246196.71446	3718011.37003	52.0	202011	30	30
¸ÓÓÜ	58040	34.8564	119.1269	5.3	1264676.47370	3808786.30925	58.7	202011	30	30
¹àÔÆ	58047	34.2575	119.2361	4.8	1284049.49171	3743249.85490	53.1	202011	30	30
ÙñÖÝ	58102	33.7833	115.7333	39.1	975317.66143	3650282.22784	59.3	202011	30	30
ÓÀ³Ç	58111	33.8558	116.4247	32.1	1036935.58406	3665419.29164	51.3	202011	30	30
ÃÉ³Ç	58118	33.2667	116.5167	26.0	1052940.29590	3600373.14342	59.4	202011	30	30
ËÞÖÝ	58122	33.6378	117.0825	25.7	1099338.45691	3648070.55322	51.9	202011	30	30
î¡Äþ	58130	33.9406	117.9583	23.8	1174139.41832	3691995.04913	50.4	202011	30	30
ãôºé	58135	33.4833	118.2167	16.9	1204264.28096	3643940.58036	53.8	202011	30	30
íìíô	58138	32.9486	118.5072	43.1	1238750.16078	3587762.89318	69.8	202011	30	30
»´°²	58141	33.6378	118.9269	12.5	1266124.42718	3670043.53267	119.4	202011	30	30
¸·Äþ	58143	33.8000	119.8500	4.8	1346711.08953	3700300.09877	52.9	202011	30	30
ÉäÑô	58150	33.7486	120.2997	1.8	1388065.01906	3700760.66203	60.7	202011	30	30
´ó·á	58158	33.1697	120.4569	3.1	1412337.55346	3638459.96622	80.7	202011	30	30
¸·Ñô	58203	32.8667	115.7333	32.7	986471.91449	3547510.08924	105.4	202011	30	30
¹ÌÊ¼	58208	32.1717	115.6239	42.9	984819.11882	3468571.91279	57.1	202011	30	30
ÊÙÏØ	58215	32.4333	116.7833	25.7	1088324.64095	3509955.58009	65.4	202011	30	30
°ö²º	58221	32.8500	117.3000	26.8	1130005.97669	3562340.16866	63.5	202011	30	30
¶¨Ô¶	58225	32.5333	117.6667	69.6	1168055.74263	3531175.44502	43.4	202011	30	30
³üÖÝ	58236	32.3500	118.2500	33.5	1224279.70740	3517728.78438	60.3	202011	30	30
ÄÏ¾©	58238	31.9333	118.9000	35.2	1290503.31999	3479474.58151	65.0	202011	30	30
¸ßÓÊ	58241	32.7569	119.4864	6.5	1331078.22502	3579042.05218	60.2	202011	30	30
¶«Ì¨	58251	32.8500	120.2833	3.3	1402128.08186	3600387.26433	55.3	202011	30	30
µ¤Í½	58252	32.1511	119.4969	18.0	1341966.38299	3511660.61050	57.4	202011	30	30
Èç¸Þ	58255	32.3811	120.6103	8.0	1440156.48774	3552869.01192	59.8	202011	30	30
ÄÏÍ¨	58259	32.0833	120.9833	4.8	1479650.23033	3525238.11771	59.4	202011	30	30
ÂÀËÄ¸Û	58265	32.0994	121.5444	3.8	1530819.78116	3535533.81893	77.8	202011	30	30
Áù°²	58311	31.7333	116.5000	74.1	1071386.67670	3428595.97369	54.4	202011	30	30
»ôÉ½	58314	31.4000	116.3167	86.4	1058649.56029	3389377.21592	73.4	202011	30	30
Í©³Ç	58319	31.0667	116.9500	85.4	1122114.81217	3359110.23553	62.5	202011	30	30
ºÏ·Ê	58321	31.9556	117.0572	49.8	1120016.82824	3459591.62924	61.7	202011	30	30
³²ºþ	58326	31.5833	117.8333	30.9	1197121.70148	3427075.95761	60.3	202011	30	30
Âí°°É½	58336	31.7000	118.5667	80.0	1263331.46339	3449179.58888	66.4	202011	30	30
Íå›b	58338	31.1167	118.6000	40.0	1275372.54149	3384608.09307	56.5	202011	30	30
³£ÖÝ	58343	31.8667	119.9781	4.4	1390990.11015	3486615.98997	65.1	202011	30	30
äàÑô	58345	31.4308	119.5000	5.9	1354049.49495	3431496.15977	53.1	202011	30	30
ÎÞÎý	58354	31.6167	120.3500	3.2	1429588.30663	3464090.98207	52.9	202011	30	30
À¥É½	58356	31.4000	121.0000	3.2	1493522.28377	3449584.30672	63.8	202011	30	30
¶«É½	58358	31.0797	120.4344	16.7	1446737.06991	3405641.44261	67.4	202011	30	30
±¦É½	58362	31.3908	121.4447	5.5	1534828.37135	3455345.61239	67.7	202011	30	30
ÂÞÌï	58401	30.7500	115.4000	123.1	980862.88258	3307325.21745	65.4	202011	30	30
Ó¢É½	58402	30.7333	115.6667	123.8	1006121.91552	3308128.31623	52.7	202011	30	30
ä»Ë®	58404	30.4667	115.2167	61.8	966905.71245	3273876.68596	47.0	202011	30	30
»ÆÊ¯	58407	30.2333	115.0333	32.2	952252.14464	3246036.04383	50.2	202011	30	30
Þ­´º	58408	30.2378	115.4736	71.7	993835.60136	3250853.82507	55.5	202011	30	30
»ÆÃ·	58409	30.0978	115.9314	32.0	1038830.61379	3239918.96242	59.6	202011	30	30
Ì«ºþ	58414	30.4333	116.3167	105.1	1071006.79255	3281437.92800	46.2	202011	30	30
¶«ÖÁ	58419	30.2283	117.0044	115.0	1138558.07246	3266234.19569	68.3	202011	30	30
°²Çì	58424	30.6167	116.9667	62.0	1129755.74390	3309098.26966	60.4	202011	30	30
Í­Áê	58429	30.9833	117.8500	11.0	1207379.79019	3360366.99438	56.4	202011	30	30
Äþ¹ú	58436	30.6167	118.9833	87.3	1318970.54585	3333968.51937	48.3	202011	30	30
ÁÙ°²	58448	30.2167	119.7000	117.6	1392716.43994	3299309.61146	50.7	202011	30	30
ºþÖÝ¹ú¼Ò»ù±¾ÆøÏóÕ¾	58450	30.8667	120.0500	7.4	1414600.82466	3376442.67261	58.9	202011	30	30
¿ÂÇÅ	58453	30.0667	120.5000	7.9	1470527.31662	3294205.83461	63.0	202011	30	30
º¼ÖÝ	58457	30.2333	120.1667	41.7	1436310.13621	3307801.21587	50.1	202011	30	30
Æ½ºþ	58464	30.6500	121.1167	4.0	1517945.97231	3368148.26235	67.1	202011	30	30
´ÈÏª	58467	30.2000	121.3000	5.4	1543314.22698	3321116.85646	55.6	202011	30	30
áÓãô	58472	30.7333	122.4500	79.6	1640640.36004	3398582.81317	84.4	202011	30	30
¶¨º£	58477	30.0333	122.1000	35.7	1621533.19567	3315424.65883	56.8	202011	30	30
ÑôÐÂ	58500	29.9000	115.2167	57.0	973439.45337	3210609.39749	65.0	202011	30	30
ÎäÑ¨	58501	29.9167	115.6333	23.5	1012783.62942	3216639.68927	52.6	202011	30	30
ÎäÄþ	58507	29.2500	115.1167	116.0	971356.67285	3137147.83021	56.1	202011	30	30
Û¶Ñô	58519	29.0000	116.6667	40.1	1122822.83125	3125665.35063	78.8	202011	30	30
ÆîÃÅ	58520	29.8678	117.6922	191.0	1208603.58962	3234226.60214	67.2	202011	30	30
¾°µÂÕò	58527	29.3000	117.2000	61.5	1169777.19342	3165179.70729	67.0	202011	30	29
ÍÍÏª	58531	29.7167	118.2833	142.7	1266822.33314	3224794.80564	62.1	202011	30	30
¿ª»¯	58537	29.1333	118.4000	153.6	1286681.88916	3161507.43311	57.0	202011	30	30
´¾°²	58543	29.6167	119.0167	171.4	1337890.98738	3223309.27299	56.7	202011	30	30
½ð»ª	58549	29.1167	119.6500	62.6	1406146.64867	3176619.20354	74.7	202011	30	30
ÉÏÓÝ	58553	30.0500	120.8167	6.4	1500618.73299	3297094.11225	56.7	202011	30	30
áÓÖÝ	58556	29.6000	120.8167	104.3	1508625.31438	3247263.07737	62.7	202011	30	30
ÒåÎÚ	58557	29.3333	120.0833	90.0	1443748.19123	3206829.32267	72.4	202011	30	30
ÌìÌ¨	58559	29.1500	120.9667	107.6	1530883.92885	3199780.72907	61.1	202011	30	24
Û´ÖÝ	58562	29.8000	121.5000	6.2	1569501.24900	3279985.01469	60.9	202011	30	30
ÈýÃÅ	58568	29.1167	121.3833	34.5	1571081.52340	3202608.95313	61.4	202011	30	30
Ê¯ÆÖ	58569	29.2000	121.9500	128.4	1623320.22997	3220924.31516	74.9	202011	30	30
¾¸°²	58600	28.8500	115.3667	78.9	999942.50858	3095078.88060	49.7	202011	30	30
ÄÏ²ý	58606	28.5833	115.9000	47.2	1054450.98577	3070926.72304	86.6	202011	30	30
ÕÁÊ÷	58608	27.9833	115.5500	66.2	1027835.40028	3000581.68769	83.8	202011	30	30
µÂÐË	58622	28.9500	117.5833	88.5	1211290.00543	3130884.10008	71.9	202011	30	30
¹óÏª	58626	28.3167	117.2333	60.8	1186479.01906	3056364.54231	73.2	202011	30	30
áéÖÝ	58633	29.0000	118.9000	82.4	1336466.99074	3153327.14186	72.1	202011	30	30
ÓñÉ½	58634	28.6833	118.2500	116.3	1279067.51396	3109650.41615	64.2	202011	30	28
ÉÏÈÄ	58637	28.4500	117.9833	118.2	1256873.29209	3080376.91546	69.0	202011	30	30
Ëì²ý	58644	28.6000	119.2833	237.8	1379487.52968	3114256.04567	177.0	202011	30	30
ËÉÑô	58645	28.4269	119.4808	152.2	1401241.27897	3097865.74727	68.9	202011	30	30
ÀöË®	58646	28.4667	119.9333	59.7	1444035.10896	3108751.51454	68.7	202011	30	30
ÁúÈª	58647	28.0833	119.1333	222.1	1373294.14477	3055004.41016	107.3	202011	30	27
¾°Äþ	58648	28.0000	119.6333	246.8	1422898.13660	3052837.46860	71.5	202011	30	30
ÏÉ¾Ó	58652	28.8667	120.7167	83.0	1512116.50280	3164633.41748	63.7	202011	30	30
çÆÔÆ	58654	28.6667	120.0833	184.7	1455043.21476	3133056.55573	56.5	202011	30	30
ÀÖÇå	58656	28.0667	120.9667	60.8	1550288.33424	3080166.46629	95.7	202011	30	30
ÇàÌï	58657	28.1333	120.2833	57.8	1483329.44254	3077074.54809	65.3	202011	30	30
ÁÙº£	58660	28.8667	121.2000	6.6	1558208.01013	3172106.62668	65.0	202011	30	30
ºé¼Ò	58665	28.6167	121.4167	4.6	1583467.00220	3147938.00290	70.8	202011	30	30
´ó³Â	58666	28.4500	121.9000	86.2	1632797.30258	3137384.17779	69.6	202011	30	30
Óñ»·	58667	28.0833	121.2667	95.9	1578855.67578	3086724.36817	101.0	202011	30	30
ÓÀ·á	58705	27.3333	115.4167	85.7	1022494.01182	2927066.18216	63.5	202011	30	30
ÄÏ³Ç	58715	27.5833	116.6500	80.8	1139762.21096	2968212.11504	74.5	202011	30	30
ÄÏ·á	58718	27.2167	116.5333	111.5	1133135.85598	2926267.14460	77.4	202011	30	30
ÉÛÎä	58725	27.3333	117.4667	218.0	1222749.02837	2950247.48591	67.1	202011	30	30
ÎäÒÄÉ½	58730	27.7667	118.0333	222.1	1271679.36136	3005323.74719	74.4	202011	30	30
ÆÖ³Ç	58731	27.9167	118.5333	276.9	1317892.25516	3028443.40972	103.5	202011	30	30
½¨Ñô	58734	27.3333	118.1167	196.9	1286139.72112	2958460.48016	61.1	202011	30	30
½¨ê±	58737	27.0500	118.3167	154.9	1309856.75248	2929774.87450	71.0	202011	30	30
ÔÆºÍ	58742	28.1000	119.5667	163.0	1414835.58579	3062936.42305	60.8	202011	30	30
ÊÙÄþ	58744	27.4550	119.5022	845.2	1419096.37697	2990779.53183	58.5	202011	30	30
ÇìÔª	58745	27.6167	119.0833	400.8	1375834.24407	3002737.49491	90.7	202011	30	30
Èð°²	58752	27.7914	120.6503	37.6	1524651.53207	3044909.97039	68.9	202011	30	30
¸£¶¦	58754	27.3333	120.2000	36.2	1488926.81800	2987577.46217	77.8	202011	30	30
¶´Í·	58760	27.8342	121.1503	68.6	1572163.91184	3057425.52842	84.3	202011	30	30
Äþ¶¼	58806	26.4833	116.0167	209.1	1091638.67791	2839326.34516	84.9	202011	30	30
¹ã²ý	58813	26.8333	116.3000	166.3	1115166.20510	2881188.34929	80.3	202011	30	30
Äþ»¯	58818	26.2333	116.6333	358.9	1155715.41278	2818680.86018	69.1	202011	30	30
Ì©Äþ	58820	26.9000	117.1667	342.9	1199377.12282	2898668.12593	57.8	202011	30	30
ÄÏÆ½	58834	26.6333	118.1667	152.2	1301326.04688	2881807.64371	76.7	202011	30	30
ÓÈÏª	58837	26.1500	118.1500	204.8	1306784.68070	2828302.43367	65.7	202011	30	30
Ï¼ÆÖ	58843	26.8833	120.0167	56.8	1478666.21974	2935266.50003	86.4	202011	30	30
ÄþµÂ	58846	26.6667	119.5167	32.4	1433303.57881	2904082.16686	53.7	202011	30	30
¸£ÖÝ	58847	26.0833	119.2833	84.0	1419722.57433	2836521.54308	86.7	202011	30	30
³¤Í¡	58911	25.8500	116.3667	310.0	1134212.85434	2773299.55219	78.0	202011	30	30
ÉÏº¼	58918	25.0500	116.4167	198.0	1149362.29787	2685717.16804	101.2	202011	30	30
ÓÀ°²	58921	25.9458	117.3678	257.8	1232288.09912	2795796.04344	76.6	202011	30	30
ÕÄÆ½	58926	25.3000	117.4167	205.3	1246075.53162	2725290.82294	95.4	202011	30	30
ÁúÑÒ	58927	25.0500	117.0167	376.0	1209478.71792	2692844.98354	98.0	202011	30	30
¾ÅÏÉÉ½	58931	25.7167	118.1000	1653.5	1308177.53863	2779930.94063	63.9	202011	30	30
ÆÁÄÏ	58933	26.9167	118.9833	869.5	1377085.91917	2924084.49101	59.4	202011	30	30
ÏÉÓÎ	58936	25.3667	118.7000	77.7	1373063.63117	2749551.01127	100.2	202011	30	30
Æ½Ì¶	58944	25.5167	119.7833	32.4	1478393.57391	2781575.93302	83.9	202011	30	30
¹ãÄÏ	59007	24.0536	105.0519	1249.6	5294.12065	2509340.72449	65.6	202011	30	30
ÌïÁÖÀÖÀï	59017	24.2667	106.2667	278.2	128907.35285	2533704.84099	0.0	202011	30	30
·ïÉ½¹ú¼Ò»ù±¾ÆøÏóÕ¾	59021	24.5500	107.0333	509.4	206271.05544	2566318.77219	55.2	202011	30	30
ºÓ³Ø	59023	24.7000	108.0333	260.2	307184.14046	2585496.19515	82.8	202011	30	30
°ÍÂí	59027	24.1333	107.2500	254.9	229294.77342	2520740.98800	60.1	202011	30	30
¶¼°²	59037	23.9333	108.1000	170.8	316582.48637	2500998.93463	94.3	202011	30	30
ÁøÖÝ	59046	24.3667	109.4667	306.0	453921.31965	2554148.86151	94.3	202011	30	30
ÃÉÉ½	59058	24.2000	110.5167	181.9	561549.77901	2541117.49789	89.8	202011	30	30
ºØÖÝ	59065	24.4167	111.5000	148.7	659941.47697	2571075.36864	108.7	202011	30	30
Á¬ÖÝ	59072	24.8108	112.3708	131.7	744966.21204	2620734.26936	91.9	202011	30	30
ÉØ¹Ø	59082	24.6667	113.6000	121.3	870292.63967	2614835.31948	101.0	202011	30	30
·ð¸Ô	59087	23.8814	113.5228	97.2	869941.01587	2527690.05207	123.7	202011	30	30
Ó¢µÂ	59088	24.1906	113.4133	74.4	855900.87065	2560760.45827	108.0	202011	30	30
ÁúÄÏ	59092	24.8667	114.8000	250.2	989176.63469	2648117.37456	96.9	202011	30	30
Á¬Æ½	59096	24.3886	114.4958	283.9	963618.90580	2592475.54857	109.8	202011	30	30
ÐÂ·á	59097	24.0408	114.2139	269.3	938657.15465	2551513.79175	109.4	202011	30	30
Ñ°ÎÚ	59102	24.9500	115.6500	303.9	1073668.75689	2666124.16317	91.1	202011	30	30
Áú´¨	59107	24.1142	115.2758	179.6	1045633.07999	2570193.89655	100.2	202011	30	30
ÓÀ¶¨	59113	24.7333	116.7167	226.9	1183555.17571	2654409.04142	94.8	202011	30	30
´óÆÒ	59116	24.3439	116.6997	80.1	1186910.09959	2611432.07148	51.8	202011	30	30
Ã·ÖÝ	59117	24.2811	116.0692	116.0	1123992.39045	2597198.15688	99.4	202011	30	30
ÕÄÖÝ	59126	24.5000	117.6500	28.9	1280620.19995	2640372.61106	94.4	202011	30	30
³çÎä	59133	24.9000	118.9167	21.8	1401866.88609	2701359.08327	120.7	202011	30	30
ÏÃÃÅ	59134	24.4833	118.0667	139.4	1322807.18877	2644004.64131	120.0	202011	30	30
ÄÇÆÂ¹ú¼Ò»ù±¾ÆøÏóÕ¾	59209	23.4167	105.8167	855.8	83885.51647	2439419.24624	70.2	202011	30	30
°ÙÉ«	59211	23.9000	106.6000	174.7	163476.13248	2493697.25106	65.8	202011	30	30
¾¸Î÷	59218	23.1000	106.4500	724.7	149439.34569	2405282.57771	64.6	202011	30	30
Æ½¹û¹ú¼Ò»ù±¾ÆøÏóÕ¾	59228	23.2833	107.5667	146.4	263986.40880	2427788.82450	78.5	202011	30	30
À´±ö¹ú¼Ò»ù±¾ÆøÏóÕ¾	59242	23.7667	109.1500	96.7	424525.85013	2486542.94700	89.3	202011	30	30
¹ðÆ½	59254	23.3333	110.0333	130.3	517234.26280	2442998.52023	125.0	202011	30	30
ÎàÖÝ	59265	23.4833	111.3000	114.8	646198.04570	2466924.30759	128.9	202011	30	30
¹ãÄþ	59271	23.6372	112.4242	92.7	760042.04623	2491814.74150	96.7	202011	30	30
¸ßÒª	59278	22.9906	112.4786	60.0	770961.44450	2421201.47377	139.7	202011	30	30
ÇåÔ¶	59280	23.7106	113.0850	79.2	826888.45495	2505167.44262	120.7	202011	30	30
ÂÜ¸Ú	59287	23.2100	113.4822	70.7	872123.65559	2453581.20311	107.0	202011	30	30
¶«Ý¸	59289	22.9661	113.7389	56.0	900810.08104	2429125.61435	119.0	202011	30	30
ºÓÔ´	59293	23.7936	114.7297	71.1	993709.98931	2529368.84456	134.7	202011	30	30
Ôö³Ç·çÀªÏßÀ×´ïÕ¾	59294	23.3353	113.8275	30.7	906309.40137	2470423.39369	139.2	202011	30	30
»ÝÖÝ	59298	23.0711	114.3744	108.5	965040.06424	2446604.94894	126.0	202011	30	30
Îå»ªÍÁÈÀË®·Ö¹Û²â	59303	23.9114	115.7514	135.9	1096263.93232	2553055.25881	113.3	202011	30	30
×Ï½ð	59304	23.6286	115.1761	176.6	1041007.69896	2515832.60355	76.9	202011	30	30
½ÒÎ÷	59306	23.4497	115.8492	80.9	1111750.69021	2503516.68186	90.9	202011	30	30
·áË³	59310	23.7700	116.1744	45.3	1140968.93785	2542310.98751	101.9	202011	30	30
ÉÇÍ·	59316	23.3853	116.6792	2.3	1197257.64298	2506116.89233	108.9	202011	30	30
»ÝÀ´	59317	22.9836	116.3014	42.0	1163723.27569	2457686.57581	120.0	202011	30	30
¶«É½	59321	23.7833	117.5000	53.3	1275458.10730	2559900.47230	154.0	202011	30	30
ÄÏ°Ä	59324	23.4275	117.0292	8.0	1232401.56126	2515016.99325	123.2	202011	30	30
ÁúÖÝ	59417	22.3333	106.8500	128.8	192230.26630	2321694.63728	70.3	202011	30	30
ÄÏÄþ	59431	22.7833	108.5500	152.0	367049.46327	2375909.81572	99.7	202011	30	30
ÁéÉ½	59446	22.4167	109.3000	66.6	446295.15573	2338727.37835	105.1	202011	30	30
ÓñÁÖ	59453	22.6667	110.1167	121.6	529576.08115	2370177.43616	101.1	202011	30	30
ÐÅÒË	59456	22.3469	110.9250	141.4	615237.55752	2339760.59842	132.8	202011	30	30
ÂÞ¶¨	59462	22.7100	111.6000	60.0	682579.99868	2383984.30014	96.5	202011	30	30
Ì¨É½	59478	22.2472	112.7858	33.1	808967.06470	2342189.30653	115.2	202011	30	30
ÖÐÉ½	59485	22.5000	113.4000	33.7	870291.71714	2375049.26861	110.5	202011	30	30
Öéº£	59488	22.2750	113.5669	51.4	889670.32847	2351912.32755	115.6	202011	30	30
ÉîÛÚ	59493	22.5417	114.0033	63.0	932216.76526	2385089.51061	118.0	202011	30	30
ÉÇÎ²	59501	22.8000	115.3667	16.7	1069946.72361	2427094.91434	123.3	202011	30	30
¶«ÐË¹ú¼Ò»ù±¾ÆøÏóÕ¾	59626	21.5667	107.9500	56.8	308998.81475	2240452.53496	117.2	202011	30	30
·À³Ç	59631	21.7833	108.3500	32.4	350081.73086	2265489.84736	123.6	202011	30	30
ÇÕÖÝ	59632	21.9833	108.6000	49.2	375401.49493	2288310.45819	127.7	202011	30	30
±±º£	59644	21.4500	109.1333	12.8	433414.24290	2232112.15558	112.7	202011	30	30
ä¶ÖÞµº	59647	21.0333	109.1000	55.2	431805.41307	2186445.56152	153.7	202011	30	30
Õ¿½­	59658	21.1547	110.3022	53.4	557604.30409	2205687.37314	115.5	202011	30	30
Ñô½­	59663	21.8453	111.9783	90.3	728307.21276	2291982.95710	121.8	202011	30	30
µç°×	59664	21.5458	110.9886	31.8	627127.92671	2252493.43233	126.1	202011	30	30
ÉÏ´¨µº	59673	21.7358	112.7731	21.9	812035.93409	2286184.28811	148.1	202011	30	30
ÐìÎÅ¹ú¼Ò»ù±¾ÆøÏóÕ¾	59754	20.2428	110.1650	11.4	548362.59525	2105568.64303	123.7	202011	30	30
º£¿ÚÇíÉ½	59757	20.0000	110.3667	9.9	571184.37689	2080313.50242	76.9	202011	30	30
º£¿Ú	59758	20.0000	110.2500	63.5	558775.56297	2079649.39374	89.9	202011	30	30
¶«·½	59838	19.1000	108.6167	7.6	388591.78452	1974213.72577	126.5	202011	30	30
ÑóÆÖ	59840	19.7250	109.1742	49.0	445607.52987	2044337.93972	1.4	202011	30	30
ÁÙ¸ß	59842	19.9000	109.6833	31.7	499020.12410	2065766.26818	87.7	202011	30	30
³ÎÂõ	59843	19.7369	110.0164	31.4	535379.32368	2049790.73525	71.5	202011	30	30
ÙÙÖÝ	59845	19.5167	109.5833	169.0	490294.68357	2023660.69119	77.0	202011	30	30
²ý½­	59847	19.2667	109.0500	98.1	434385.56766	1994071.42405	98.3	202011	30	30
°×É³	59848	19.2333	109.4333	215.6	475632.23889	1992208.83557	64.0	202011	30	30
ÇíÖÐ	59849	19.0353	109.8419	300.8	520482.52707	1972817.41475	54.3	202011	30	30
¶¨°²	59851	19.6672	110.3378	53.3	570055.95452	2044016.31475	84.1	202011	30	30
ÍÍ²ý	59854	19.3667	110.1000	118.3	546358.11259	2010095.40455	64.6	202011	30	30
Çíº£	59855	19.2089	110.4819	23.3	588175.25485	1995183.99438	81.7	202011	30	30
ÎÄ²ý	59856	19.6167	110.7500	21.7	614347.38953	2040997.34056	69.3	202011	30	30
ÀÖ¶«	59940	18.7494	109.1639	155.0	448944.95704	1938577.37137	112.7	202011	30	30
ÎåÖ¸É½	59941	18.7667	109.5167	328.5	486872.90637	1942110.74887	79.8	202011	30	30
±£Í¤	59945	18.6500	109.7000	68.6	507214.65419	1930414.03580	112.1	202011	30	30
ÈýÑÇ	59948	18.2244	109.5897	419.4	497445.64952	1883906.97348	72.4	202011	30	30
ÍòÄþ	59951	18.8000	110.3333	39.9	574625.70255	1950076.39977	73.8	202011	30	30
ÁêË®	59954	18.5500	110.0333	35.2	543702.02877	1921375.24558	98.6	202011	30	30
Î÷É³	59981	16.8333	112.3333	4.7	805416.18899	1752425.11633	90.2	202011	30	30
ÈýÉ³Éºº÷	59985	16.5333	111.6167	4.0	728977.13002	1714799.85700	78.9	202011	30	30
