# Supplementary material for: Spatial distribution patterns and risk factors of hookworm disease in China: A study based on successive national surveillance
Source: PLoS Negl Trop Dis. 2025 Sep 30;19(9):e0013526. doi: 10.1371/journal.pntd.0013526 (PMC12483247; doi:10.1371/journal.pntd.0013526)
Supplement: S1 Data — (ZIP) [file pntd.0013526.s003.zip › EVP_relevant data/EVP202102.TXT]

Name	StationId	Lat	Lon	Alti	X	Y	EVP	Year_month	Days_month	Days_GC
ÎâÆð	53738	36.9167	108.1667	1331.4	276976.68825	3955903.20379	0.0	202102	28	28
ÑÓ³¤	53854	36.5833	110.0667	804.8	444966.29039	3925153.79923	0.0	202102	28	27
°²Ñô	53898	36.0536	114.1392	194.8	807338.87555	3891110.52303	127.8	202102	28	28
³Î³Ç	53949	35.1833	109.9167	679.1	439636.03286	3766471.44669	99.6	202102	28	28
ÎÞÃûÕ¾	54161	43.9000	125.2167	236.8	1597071.60501	4902349.01780	6.0	202102	28	10
ÕýÏâ°×Æì	54204	42.2839	115.0336	1366.5	815106.88167	4598723.53956	0.0	202102	28	28
ÅÍÊ¯	54263	42.9597	126.0781	351.2	1686374.99280	4813234.15597	0.0	202102	28	6
±¦Ûæ	54525	39.7289	117.2786	5.1	1032190.44800	4333229.46922	71.6	202102	28	28
Î÷Çà	54527	39.0833	117.0500	3.5	1021899.28227	4258477.00189	78.7	202102	28	28
ÌÁ¹Á	54623	39.0442	117.7181	4.8	1078819.81996	4261161.49646	75.7	202102	28	28
ÎÂ½­	56187	30.7489	103.8611	547.7	-107609.67382	3256397.41694	40.6	202102	28	28
¶¼½­Ñß	56188	30.9958	103.6736	689.1	-124954.06481	3284361.27905	35.7	202102	28	28
ÃàÑô	56196	31.4500	104.7333	522.7	-24988.10246	3334633.50602	46.5	202102	28	28
²¨ÃÜ	56227	29.8667	95.7667	2736.0	-880373.48487	3197710.70452	65.0	202102	28	28
ÑÅ°²	56287	29.9833	103.0000	627.6	-190694.08825	3171743.79148	32.8	202102	28	28
ÀÖÉ½	56386	29.5647	103.7553	424.2	-119271.90929	3123627.02028	42.2	202102	28	28
²ìÓç	56434	28.6667	97.4667	2366.0	-728819.41934	3049978.40021	101.6	202102	28	28
µÂÇÕ	56444	28.4883	98.9056	3319.0	-591030.81632	3020505.60595	107.0	202102	28	28
Ä¾Àï	56459	27.9333	101.2750	2426.5	-363716.78603	2947158.78505	136.7	202102	28	28
Ô½Î÷	56475	28.6500	102.5167	1659.5	-240502.60770	3023453.84870	48.8	202102	28	28
ÕÑ¾õ	56479	28.0000	102.8500	2132.4	-209802.02670	2950056.25093	112.3	202102	28	28
À×²¨	56485	28.2667	103.5833	1255.8	-137825.79186	2978567.80135	44.6	202102	28	28
ÒË±ö	56492	28.7689	104.6053	502.8	-38176.89753	3033825.12963	37.3	202102	28	28
¹±É½	56533	27.7500	98.6667	1583.3	-619427.05082	2939631.98506	42.9	202102	28	28
Ïã¸ñÀïÀ­	56543	27.8500	99.7500	3341.5	-512994.00422	2944599.37612	99.2	202102	28	28
Î¬Î÷	56548	27.1764	99.2853	2326.1	-562676.46761	2872081.85906	70.3	202102	28	28
ÑÎÔ´	56565	27.4378	101.4858	2516.8	-345099.85511	2891138.96216	104.8	202102	28	28
Î÷²ý	56571	27.9000	102.2667	1590.9	-267016.40246	2940291.68524	80.3	202102	28	28
ÕÑÍ¨	56586	27.3517	103.7189	1949.5	-125952.68548	2876240.53485	58.1	202102	28	28
ºÕÕÂ	56598	27.0919	104.6900	1629.6	-30569.20450	2846513.08477	39.8	202102	28	28
Áù¿â	56643	25.8667	98.8500	949.9	-614505.20891	2729193.95781	97.5	202102	28	28
Àö½­	56651	26.8469	100.2175	2380.9	-472736.63605	2830559.37228	107.7	202102	28	28
»ªÆº	56664	26.6333	101.2667	1230.8	-369975.99717	2802346.40713	94.4	202102	28	28
ÅÊÖ¦»¨	56666	26.5761	101.7200	1224.8	-325281.00125	2794397.02820	92.2	202102	28	28
»áÀí	56671	26.6500	102.2500	1787.3	-272507.29520	2801022.58481	94.6	202102	28	28
»áÔó	56684	26.4022	103.2486	2188.3	-174052.04504	2771210.40165	98.4	202102	28	28
ÍþÄþ	56691	26.8628	104.2803	2238.6	-71154.37595	2821199.66615	57.5	202102	28	28
Ë®³Ç	56693	26.5833	104.8667	1815.9	-13220.82454	2789833.43005	23.5	202102	28	28
ÌÚ³å	56739	24.9844	98.5056	1695.9	-655266.79632	2633731.68619	75.3	202102	28	28
±£É½	56748	25.1167	99.1833	1652.2	-586113.29874	2644124.49459	101.3	202102	28	28
´óÀí	56751	25.7075	100.1767	1977.7	-482919.08748	2704210.74885	86.3	202102	28	28
ÔªÄ±	56763	25.7333	101.8667	1120.6	-313693.64700	2700292.45189	112.4	202102	28	28
³þÐÛ	56768	25.0333	101.5500	1824.1	-348085.42112	2623757.67879	96.9	202102	28	28
À¥Ã÷	56778	25.0000	102.6500	1888.1	-237214.55627	2616827.69745	90.3	202102	28	28
Õ´Òæ	56786	25.6000	103.8167	1891.5	-118660.54188	2681253.03044	83.6	202102	28	28
ÆÕ°²	56792	25.7833	104.9667	1649.4	-3332.55619	2700893.92452	37.0	202102	28	28
ÅÌÖÝ	56793	25.7506	104.5280	2125.9	-47253.31585	2697374.97571	60.4	202102	28	28
ÈðÀö	56838	24.0006	97.8467	762.9	-729470.99026	2529777.52181	81.1	202102	28	28
¾°¶«	56856	24.4375	100.8606	1162.3	-420353.72515	2560528.47786	67.1	202102	28	28
Ì«»ªÉ½	56872	24.9622	102.6242	2358.3	-239918.56178	2612703.83538	89.2	202102	28	28
ÓñÏª	56875	24.3333	102.5500	1716.9	-249127.21700	2543317.82718	88.5	202102	28	28
ãòÎ÷	56886	24.5333	103.7667	1704.3	-125142.37564	2563136.46312	76.3	202102	28	28
¹¢Âí	56946	23.5275	99.3897	1144.1	-575259.50274	2467545.38038	77.9	202102	28	28
Î÷ÃË	56948	22.6428	99.6372	1245.4	-555164.93527	2368898.64165	84.3	202102	28	28
Ë«½­	56950	23.4708	99.8214	1044.1	-531362.28259	2458898.25162	90.6	202102	28	28
ÁÙ²×	56951	23.8831	100.1208	1636.1	-498433.02546	2502764.82665	79.9	202102	28	28
À½²×	56954	22.5667	99.9333	1054.8	-524966.22581	2358936.64194	83.6	202102	28	28
¾°ºé	56959	22.0128	100.7822	582.0	-439651.26183	2294078.58116	91.4	202102	28	28
Äþ¶ý	56961	23.0256	101.0528	1336.9	-407037.61424	2404094.59711	78.1	202102	28	28
Ä«½­	56962	23.4556	101.6706	1366.0	-341767.89993	2449092.64668	77.4	202102	28	28
Ë¼Ã©	56964	22.7869	100.9647	1302.1	-417184.61823	2378222.12968	86.0	202102	28	28
Ôª½­	56966	23.6322	101.9683	506.8	-310624.03875	2467575.20225	108.2	202102	28	28
ÛÂÀ°	56969	21.4744	101.5772	633.4	-358852.38160	2231945.38409	74.5	202102	28	28
½­³Ç	56977	22.6081	101.8558	1269.8	-325716.86378	2355245.52973	66.2	202102	28	28
ÃÉ×Ô	56985	23.4444	103.3278	1313.6	-171698.68769	2443573.04908	102.9	202102	28	28
ÆÁ±ß	56986	22.9833	103.6833	1414.1	-135872.41911	2392248.01495	31.1	202102	28	28
ÑâÉ½	56991	23.6036	104.3378	1561.1	-67879.23037	2459904.48064	69.8	202102	28	28
±òÏØ	57023	35.0156	108.1114	919.9	278873.51302	3741009.27887	0.0	202102	28	3
ÓÀÊÙ	57030	34.7000	108.1500	994.6	283462.83821	3705490.87389	70.0	202102	28	28
ÇØ¶¼¹ú¼Ò»ù±¾ÆøÏóÕ¾	57048	34.4000	108.7167	472.8	335705.01961	3673402.65611	77.7	202102	28	28
Â¬ÊÏ	57067	34.0803	111.0728	658.5	550508.28501	3647869.77649	0.8	202102	28	2
Ö£ÖÝ	57083	34.7064	113.6628	110.4	778628.64531	3735707.81352	19.3	202102	28	5
áÔÉ½	57084	34.4922	113.0503	1178.4	725660.48840	3706964.99867	129.9	202102	28	28
¿ª·â	57091	34.8022	114.2947	73.7	834253.20073	3751615.80154	0.0	202102	28	6
ÂÔÑô	57106	33.3167	106.1500	794.2	105309.84709	3545482.13512	57.8	202102	28	28
ÃãÏØ	57119	33.1667	106.7000	548.1	155960.93742	3529291.74316	79.2	202102	28	28
ÑóÏØ	57126	33.2167	107.5500	468.6	233782.31464	3536597.18407	29.7	202102	28	12
ººÖÐ	57127	33.0667	107.0333	509.5	186765.44043	3518593.49886	35.8	202102	28	28
ãþºÓ	57131	34.4333	108.9667	410.0	358124.05513	3678033.17788	25.9	202102	28	5
ÉÌÖÝ¹ú¼Ò»ù±¾ÆøÏóÕ¾£¨ÍÁÈÀË®·Ö¹Û²â£©	57143	33.8511	109.9656	747.2	451525.25986	3616454.48434	62.7	202102	28	18
ÉÌÄÏ	57154	33.5333	110.9000	523.0	538528.37266	3585310.09650	79.4	202102	28	28
±¦·á	57181	33.8725	113.0383	136.4	730238.74631	3637153.57290	92.4	202102	28	28
¹ãÔª	57206	32.4244	105.8997	545.4	83301.10698	3444669.63313	43.2	202102	28	28
ÄþÇ¿	57211	32.8333	106.2500	836.1	115152.96547	3491094.18119	0.0	202102	28	2
ÄÏÖ£	57213	33.0000	106.9333	536.5	177727.72375	3510891.42284	69.0	202102	28	28
Ê¯Èª	57232	33.0500	108.2667	484.9	300086.15264	3519735.46078	34.0	202102	28	28
ÍòÔ´	57237	32.0667	108.0333	674.0	282036.93180	3408314.70780	49.2	202102	28	28
Õò°Í	57238	32.5228	107.8922	892.2	267424.88172	3459273.65433	35.1	202102	28	28
°²¿µ	57245	32.6931	109.0417	290.8	372881.08277	3482158.96041	40.6	202102	28	28
ÖñÏª	57249	32.3244	109.6889	448.2	434510.60556	3443290.12352	33.8	202102	28	28
ÔÇÎ÷	57251	33.0028	110.4078	317.3	496905.95314	3523013.11832	52.3	202102	28	28
ÔÇÑô	57253	32.8400	110.8669	244.8	540127.90620	3507088.27245	54.1	202102	28	28
Ê®Ñß	57256	32.6500	110.7833	286.5	533686.83566	3485259.48804	55.0	202102	28	28
ÖñÉ½	57257	32.2300	110.2300	307.0	485169.07116	3435177.18861	34.6	202102	28	28
·¿ÏØ	57259	32.0333	110.7667	426.9	536189.33563	3415821.82944	45.1	202102	28	28
µ¤½­¿Ú	57260	32.5486	111.5125	133.4	601635.73888	3478024.83615	47.2	202102	28	28
ÀÏºÓ¿Ú	57265	32.4319	111.7319	132.1	622764.55276	3466259.00820	46.0	202102	28	28
¹È³Ç	57268	32.2722	111.6214	120.0	613756.41398	3447622.44425	45.2	202102	28	28
ÏåÑô	57278	32.0028	112.0761	163.4	657995.13799	3420270.06021	60.8	202102	28	28
ÔæÑô	57279	32.1411	112.7553	125.5	719814.79027	3440511.96829	43.1	202102	28	28
Í©°Ø	57285	32.3569	113.3992	183.6	777388.00319	3469591.71684	0.2	202102	28	23
×¤Âíµê	57290	32.9403	113.9131	106.2	818933.66078	3539215.95740	1.7	202102	28	4
ãÏÖÐ	57306	31.5842	105.9775	382.6	91435.54832	3350147.78970	27.6	202102	28	28
°ÍÖÐ	57313	31.8872	106.7850	556.7	166349.90661	3385292.88160	43.5	202102	28	28
´ï´¨	57328	31.2075	107.5067	344.9	235525.79652	3310300.21899	36.7	202102	28	28
ÕòÆº	57343	31.9000	109.5333	995.8	422283.03995	3394880.98268	72.5	202102	28	28
·î½Ú	57348	31.0333	109.4833	299.8	422029.88738	3297272.42832	41.5	202102	28	28
°Í¶«	57355	31.0483	110.3500	337.5	503452.21536	3302996.21984	44.5	202102	28	28
ïö¹é	57358	30.8333	110.9667	295.5	562870.78903	3282182.77317	34.8	202102	28	28
ÐËÉ½	57359	31.3500	110.7333	336.8	537525.25406	3338876.84617	41.2	202102	28	28
±£¿µ	57361	31.8833	111.2667	327.7	583685.38618	3401785.93405	41.6	202102	28	28
ÉñÅ©¼Ü	57362	31.7483	110.6600	935.2	528107.18069	3383221.34446	53.7	202102	28	28
ÄÏÕÄ	57363	31.8000	111.8333	151.0	637023.89315	3395913.46958	83.2	202102	28	28
Ô¶°²	57368	31.0503	111.6375	141.5	624432.06348	3310534.10576	44.4	202102	28	28
ÒË³Ç¹ú¼ÒÆøÏó¹Û²âÕ¾£¨ÍÁÈÀË®·Ö¹Û²â£©	57370	31.7333	112.2167	67.8	673249.66134	3390955.42151	41.9	202102	28	28
¾£ÃÅ	57377	30.9928	112.2122	191.9	678875.55104	3307858.50776	53.9	202102	28	28
ÖÓÏé	57378	31.1983	112.6325	108.0	716587.70261	3333850.71751	86.9	202102	28	28
ËæÖÝ	57381	31.6192	113.3386	106.5	778759.81649	3386359.06143	47.0	202102	28	28
¹ãË®¹ú¼ÒÆøÏó¹Û²âÕ¾£¨ÍÁÈÀË®·Ö¹Û²â£©	57385	31.6278	113.8625	116.3	827475.52342	3391561.14208	58.7	202102	28	28
Ð¢²ý	57386	31.2519	113.9997	51.6	844078.55691	3350603.09704	30.1	202102	28	28
¾©É½	57387	30.9997	113.1317	84.6	765180.85028	3315318.98407	48.3	202102	28	28
°²Â½	57388	31.2639	113.6933	53.7	815298.18549	3349386.60407	46.9	202102	28	28
ÔÆÃÎ	57389	31.0269	113.7486	32.2	822816.13297	3323299.10396	35.2	202102	28	28
´óÎò	57395	31.5883	114.1675	120.0	856283.00302	3389721.32449	53.8	202102	28	28
ºì°²	57398	31.2803	114.6206	74.3	901827.06122	3359242.26179	47.5	202102	28	28
Âé³Ç	57399	31.1308	114.9547	74.3	934724.78422	3345603.70427	54.7	202102	28	28
ËìÄþ	57405	30.5000	105.5500	355.0	52122.85151	3227965.90212	39.6	202102	28	28
¸ßÆº	57411	30.7456	106.1319	347.0	106952.53025	3256019.10889	40.5	202102	28	28
ÁºÆ½	57426	30.6833	107.8000	454.5	264738.29806	3252143.61586	35.7	202102	28	28
ÍòÖÝ	57432	30.7667	108.4000	186.7	321126.88816	3263279.37352	33.2	202102	28	28
Àû´¨	57439	30.2833	108.9333	1074.1	373622.30436	3210892.42454	35.9	202102	28	28
½¨Ê¼	57445	30.6000	109.7200	609.2	446608.87704	3249671.21660	32.6	202102	28	28
¶÷Ê©	57447	30.2861	109.4711	454.4	424661.05925	3213368.60708	33.1	202102	28	28
ÒÄÁê	57453	30.7619	111.4164	188.1	605754.53666	3276822.24561	50.5	202102	28	28
Îå·å	57458	30.1511	111.0683	243.2	577123.22229	3206294.99595	43.9	202102	28	28
µ±Ñô	57460	30.8214	111.7842	91.8	639968.42588	3285800.56873	48.0	202102	28	28
ÒË²ý	57461	30.7367	111.3592	256.5	600543.09415	3273649.27197	46.9	202102	28	28
ÈýÏ¿	57462	30.8667	111.0833	139.9	573626.81924	3286596.55604	45.0	202102	28	28
³¤Ñô	57464	30.4717	111.1819	177.9	585673.63071	3242883.36082	41.8	202102	28	28
ÒË¶¼	57465	30.3622	111.4319	120.1	610122.14099	3232118.44037	41.2	202102	28	28
Ö¦½­	57466	30.4619	111.7461	66.4	639121.85530	3245265.37575	50.8	202102	28	28
ËÉ×Ì	57469	30.1769	111.7736	69.5	643904.41127	3213521.70251	53.2	202102	28	28
Ç±½­	57475	30.4036	112.9011	31.2	748852.19247	3246810.33142	34.4	202102	28	28
¾£ÖÝ	57476	30.3500	112.1500	31.8	678226.90677	3235411.25833	36.8	202102	28	28
¹«°²	57477	30.0708	112.2158	38.4	686733.20058	3204607.74274	35.1	202102	28	28
Ó¦³Ç	57481	30.9561	113.5753	30.4	807244.54962	3313948.58618	39.3	202102	28	28
Ð¢¸Ð	57482	30.9031	113.9458	25.5	842565.47138	3311093.47858	42.6	202102	28	28
ÌìÃÅ	57483	30.6694	113.1344	31.9	768472.00778	3278348.02625	47.9	202102	28	28
É³Ñó	57484	30.7364	112.5489	57.2	712697.73183	3281484.15375	43.1	202102	28	28
ÏÉÌÒ	57485	30.2953	113.4828	24.3	804892.70318	3239244.47501	55.3	202102	28	28
ºº´¨	57486	30.6500	113.8500	25.0	836098.19965	3281959.43080	49.6	202102	28	28
²Ìµé	57489	30.5233	114.0064	23.6	852123.01555	3269115.59618	48.8	202102	28	28
»ÆÚé	57491	30.8667	114.4000	31.4	885606.49472	3310973.34668	61.4	202102	28	28
ÐÂÖÞ	57492	30.8383	114.8381	40.7	927064.98007	3311796.28427	44.4	202102	28	28
½­ÏÄ	57493	30.3500	114.3333	73.5	884789.16835	3252598.23824	67.7	202102	28	28
Îäºº	57494	30.5978	114.0506	23.6	855531.60809	3277828.67152	38.3	202102	28	28
ÍÅ·ç	57495	30.6667	114.8833	28.1	933226.37456	3293034.65127	40.4	202102	28	28
¶õÖÝ	57496	30.2500	114.6167	35.3	912658.12356	3243988.66471	45.5	202102	28	28
»Æ¸Ô	57498	30.5156	114.9369	26.2	939966.52704	3276652.91974	42.9	202102	28	28
´óÒ±	57499	30.0744	114.8750	40.3	939048.86880	3226784.55978	44.7	202102	28	28
´ó×ãÍÁÈÀ	57502	29.7108	105.6931	541.0	66302.34077	3139490.51963	9.6	202102	28	28
¶«ÐËÇø	57503	29.6167	105.1167	349.7	11176.07812	3128715.23191	60.0	202102	28	28
ºÏ´¨	57512	29.9667	106.2667	364.5	120804.75372	3168731.28873	33.7	202102	28	28
É³Æº°Ó	57516	29.5833	106.4667	259.1	140512.56535	3126002.30779	31.6	202102	28	28
½­½ò	57517	29.2833	106.2500	261.4	120176.77597	3092101.35765	28.5	202102	28	28
³¤ÊÙ	57520	29.8333	107.0667	377.6	197403.07430	3155051.45123	33.5	202102	28	28
·á¶¼	57523	29.9006	107.7594	393.5	263342.37889	3164205.37409	42.6	202102	28	28
Ç­½­	57536	29.5167	108.7667	786.9	361066.53343	3124349.23016	26.0	202102	28	28
ÏÌ·á	57540	29.6844	109.1436	776.9	396390.79845	3144572.05537	28.0	202102	28	28
Ðû¶÷	57541	29.9986	109.4753	571.8	426513.63379	3181154.18621	33.5	202102	28	28
º×·å	57543	29.8839	110.0253	539.8	479539.49690	3170811.25778	55.9	202102	28	28
À´·ï	57545	29.5278	109.4208	502.8	423673.18051	3128177.43269	30.3	202102	28	28
É£Ö²	57554	29.4014	110.1622	322.2	495403.02741	3117459.55230	46.4	202102	28	28
Ê¯ÃÅ	57562	29.5833	111.3633	116.9	609220.73476	3144494.76766	42.8	202102	28	28
Ê¯Ê×	57571	29.6592	112.4125	37.4	708862.68515	3159948.34776	89.0	202102	28	28
¼àÀû	57573	29.8753	112.9044	26.2	753879.70048	3187734.13496	40.6	202102	28	28
ÄÏÏØ	57574	29.3517	112.4317	40.3	713272.87484	3125716.83230	58.3	202102	28	28
ºéºþ	57581	29.8122	113.4422	24.7	805653.55941	3184904.73715	36.0	202102	28	28
³à±ÚÕ¾	57582	29.7200	113.8667	46.9	846981.33664	3178137.55052	39.8	202102	28	28
¼ÎÓã	57583	29.9167	113.9667	61.7	854518.12923	3200966.35885	58.3	202102	28	28
ÔÀÑô	57584	29.3806	113.0878	53.0	775846.23891	3133865.65718	46.6	202102	28	28
³çÑô¹ú¼ÒÆøÏó¹Û²âÕ¾	57586	29.5400	114.0386	78.5	865191.60051	3159521.75832	43.5	202102	28	28
Í¨³Ç	57589	29.2739	113.8786	146.2	852580.45304	3128439.98638	42.6	202102	28	28
ÏÌÄþ	57590	29.8514	114.3669	98.8	893236.05322	3197195.47647	46.8	202102	28	28
Í¨É½	57595	29.6108	114.4578	99.9	904444.52683	3171159.99353	43.4	202102	28	28
½ðÉ³	57596	29.6347	114.2053	751.6	880120.19090	3171558.25422	54.8	202102	28	28
ÐÞË®	57598	29.0333	114.5833	146.8	922644.81232	3107909.83722	43.6	202102	28	28
ÄÉÏª	57604	28.7872	105.3928	368.8	37985.02097	3035872.23981	39.0	202102	28	28
Í©è÷	57606	28.1333	106.8333	972.0	178626.53895	2964325.74258	33.0	202102	28	28
ÐðÓÀ	57608	28.1653	105.4317	377.5	42049.15301	2966343.56279	40.8	202102	28	28
³àË®	57609	28.5631	105.7122	354.6	69051.46985	3010972.82795	39.2	202102	28	28
ôë½­	57612	29.0000	106.6500	474.7	159157.51686	3060939.18754	39.9	202102	28	28
Ï°Ë®	57614	28.3331	106.2164	1180.2	118249.42440	2985731.06381	31.0	202102	28	28
µÀÕæ	57623	28.8792	107.6000	685.6	251130.64582	3049382.14609	31.9	202102	28	28
Õý°²	57625	28.5364	107.4583	816.4	238396.51247	3010690.49368	36.2	202102	28	28
ÓÏÑô	57633	28.8167	108.7667	826.5	364040.32855	3046005.11844	54.2	202102	28	28
Îñ´¨	57634	28.5244	107.8869	660.3	279988.67256	3010467.83360	31.2	202102	28	28
ÑØºÓ	57636	28.5644	108.5042	503.2	339677.53896	3016865.78999	35.2	202102	28	28
µÂ½­	57637	28.2458	108.1047	629.5	302079.47245	2979972.14202	36.3	202102	28	28
±£¾¸	57642	28.6808	109.6481	438.1	449880.36012	3034424.75443	38.6	202102	28	28
ËÉÌÒ	57647	28.1603	109.1950	406.1	408511.59692	2974325.31801	31.0	202102	28	28
¼ªÊ×	57649	28.2381	109.6819	254.6	455483.02256	2985129.73316	36.4	202102	28	28
ãäÁêÏØ	57655	28.4667	110.4000	151.6	523890.38588	3014195.09880	33.8	202102	28	28
³£µÂ	57662	29.1169	111.6764	150.6	642664.29016	3094323.44138	41.0	202102	28	28
°²»¯	57669	28.3833	111.2167	128.3	603610.72860	3009523.25790	57.3	202102	28	28
ãä½­	57671	28.8500	112.3667	37.0	711210.85133	3069223.64834	40.6	202102	28	28
ÏæÒõ	57673	28.7283	112.9253	63.0	766115.81374	3059800.90631	56.1	202102	28	28
Æ½½­ÍÁÈÀË®·ÖÕ¾	57682	28.7119	113.5714	106.3	828581.27317	3063161.24349	42.4	202102	28	28
³¤É³ÊÐ	57687	28.1086	112.7864	119.0	758145.22230	2989661.86381	40.6	202102	28	28
ÒË·á	57696	28.3833	114.7667	91.7	947388.30813	3037255.90753	42.6	202102	28	28
±Ï½Ú	57707	27.2975	105.2886	1510.6	28392.32699	2869425.31248	35.1	202102	28	28
´ó·½	57708	27.1314	105.5989	1721.5	59030.91308	2851045.60031	33.7	202102	28	28
ÈÊ»³	57710	27.8000	106.4000	890.3	136936.36164	2926415.48733	32.9	202102	28	28
»ã´¨	57712	27.7328	106.9494	983.5	190815.46164	2919821.48469	34.3	202102	28	28
½ðÉ³	57714	27.4667	106.2333	942.0	121094.09427	2889006.48906	40.1	202102	28	28
²¥ÖÝ	57717	27.5333	106.8333	974.1	179863.53477	2897344.97455	37.1	202102	28	28
Ï¢·é	57718	27.1042	106.7225	1112.3	169824.27897	2849309.36449	35.8	202102	28	28
¿ªÑô	57719	27.0858	106.9075	1298.9	188101.01128	2847592.63493	38.1	202102	28	28
ËçÑô	57720	27.9614	107.1811	889.3	212931.06249	2945812.07754	30.3	202102	28	28
äØÌ¶	57722	27.7772	107.5081	807.6	245367.82579	2926004.03693	27.9	202102	28	28
·ï¸Ô	57723	27.9833	107.7167	710.2	265140.61127	2949546.95825	34.3	202102	28	28
ÎÍ°²	57728	27.0422	107.4625	1128.6	242940.80687	2843940.08735	40.0	202102	28	28
ÓàÇì	57729	27.2328	107.8828	622.1	283778.43333	2866290.77008	34.2	202102	28	28
Ë¼ÄÏ	57731	27.9311	108.2450	574.9	316874.53839	2945267.98005	53.3	202102	28	28
Ó¡½­	57732	28.0114	108.3983	521.5	331531.64485	2954732.43338	33.4	202102	28	28
Ê¯Úä	57734	27.5667	108.2333	467.5	317056.97791	2904574.14898	40.1	202102	28	28
á¯¹®	57735	27.1850	108.8236	423.0	376554.36222	2864093.91143	43.1	202102	28	28
½­¿Ú	57736	27.7161	108.8492	493.7	376777.94112	2923388.87637	26.7	202102	28	28
Ê©±ü	57737	27.0308	108.1217	547.3	307995.71518	2844499.37945	36.2	202102	28	28
ÕòÔ¶	57738	27.0500	108.4167	516.3	337016.63927	2847595.90487	37.8	202102	28	28
ÓñÆÁ	57739	27.2375	108.9181	394.8	385625.19248	2870304.75025	45.6	202102	28	28
Í­ÈÊ	57741	27.7303	109.1764	353.2	408721.01630	2926267.02403	55.0	202102	28	28
ÍòÉ½	57742	27.5211	109.2061	884.3	412614.62634	2903064.80151	31.1	202102	28	28
ÜÆ½­	57745	27.4547	109.6811	272.2	459528.04689	2897751.16933	37.1	202102	28	28
»³»¯	57749	27.5653	110.0036	257.8	490539.25851	2911618.48705	38.3	202102	28	28
äÓÆÖ	57752	27.9167	110.6000	204.0	546738.56122	2953904.48592	32.3	202102	28	28
¶´¿Ú	57758	27.0253	110.6064	339.5	552974.97461	2854661.42406	26.7	202102	28	27
ÐÂ»¯	57761	27.7500	111.3000	211.9	616174.53574	2939424.76686	37.9	202102	28	28
ÉÛÑô	57766	27.1833	111.4500	311.0	634929.01711	2877284.46735	40.1	202102	28	28
Ë«·åÏØÍÁÈÀË®·Ö×Ô¶¯Õ¾	57774	27.4486	112.1733	100.0	703876.39362	2911674.87846	31.2	202102	28	28
ØüÏØ	57779	27.0556	113.3531	115.2	823071.81257	2877065.71267	52.1	202102	28	27
ÖêÖÞ	57780	27.8689	113.1736	74.6	797964.61285	2966009.01312	59.9	202102	28	28
Á«»¨	57789	27.1333	113.9500	194.5	880953.66406	2890814.52831	43.4	202102	28	28
ÒË´º	57793	27.7833	114.3667	131.3	915020.13410	2966781.66659	33.4	202102	28	28
¼ª°²ÏØ	57799	27.0500	114.9167	71.2	976731.04916	2890617.41976	40.0	202102	28	28
ÄÉÓº	57800	26.7667	105.3667	1457.1	36294.18725	2810307.14257	37.9	202102	28	28
Ç­Î÷	57803	27.0164	106.0178	1322.0	100450.25289	2838567.22342	40.4	202102	28	28
Ö¯½ð	57805	26.6833	105.7667	1319.3	75955.36932	2801248.28317	28.6	202102	28	28
°²Ë³	57806	26.2500	105.9000	1431.1	89597.77799	2753155.17930	34.3	202102	28	28
ÁùÖ¦	57807	26.2167	105.4631	1407.3	46120.76823	2749154.32514	34.2	202102	28	28
ÆÕ¶¨	57808	26.3056	105.7375	1281.8	73374.80659	2759204.00243	40.3	202102	28	28
ÕòÄþ	57809	26.0667	105.7500	1251.0	74819.04580	2732656.65194	41.2	202102	28	28
ÐÞÎÄ	57811	26.8383	106.6000	1296.8	158225.25618	2819488.19019	26.3	202102	28	28
ÇåÕò	57813	26.5800	106.4692	1300.1	145716.85468	2790535.51326	36.5	202102	28	28
Æ½°Ó	57814	26.4167	106.2667	1298.2	125865.67226	2772091.01612	37.8	202102	28	28
¹óÑô	57816	26.5897	106.7275	1227.3	171314.15486	2792027.29576	40.4	202102	28	28
³¤Ë³	57818	26.0117	106.4431	1186.7	144046.95129	2727309.43040	36.1	202102	28	28
¸£Èª	57821	26.7031	107.5044	924.8	248026.24102	2806287.63903	31.3	202102	28	28
»ÆÆ½	57822	26.9000	107.9000	825.0	286554.20906	2829270.51645	30.2	202102	28	28
¹ó¶¨	57824	26.5883	107.2489	1056.2	223016.49356	2792906.98981	46.4	202102	28	28
¿­Àï	57825	26.6000	107.9833	720.3	295786.33785	2796127.52358	35.5	202102	28	28
¶¼ÔÈ	57827	26.3228	107.5139	967.7	250038.23296	2764010.00562	44.3	202102	28	28
Âé½­	57828	26.5000	107.5833	983.8	256426.55216	2783891.55501	41.9	202102	28	28
µ¤Õ¯	57829	26.2000	107.8000	963.2	278872.26440	2751122.93685	33.7	202102	28	28
ÈýËë	57832	26.9667	108.6667	626.9	362008.01877	2839200.84793	33.0	202102	28	28
Ì¨½­	57834	26.6833	108.3000	641.3	326867.16731	2806387.88121	39.9	202102	28	28
½£ºÓ	57835	26.7333	108.4333	527.2	339873.00211	2812398.64848	75.6	202102	28	28
À×É½	57837	26.4000	108.0667	839.0	304739.89223	2774137.39106	44.9	202102	28	28
ÀèÆ½	57839	26.2333	109.1333	568.8	411446.82870	2759458.31954	15.2	202102	28	28
ÌìÖù	57840	26.9000	109.2000	401.4	414944.77275	2833863.36167	36.1	202102	28	28
¾¸ÖÝ	57841	26.5617	109.6733	320.3	463444.57001	2798330.33162	39.4	202102	28	28
½õÆÁ	57844	26.5139	109.2556	476.2	422276.39243	2791153.51119	42.6	202102	28	28
Í¨µÀ	57845	26.1667	109.7833	397.5	476460.59432	2754968.44754	34.5	202102	28	28
Îä¸Ô	57853	26.7333	110.6333	341.0	557469.73597	2822341.34107	42.7	202102	28	28
³Ç²½	57857	26.3667	110.3167	477.7	528353.54840	2779877.19308	33.1	202102	28	28
ÉÛÑôÏØ	57860	27.0000	111.2833	283.3	619833.45336	2855845.71248	52.4	202102	28	28
ÓÀÖÝ	57866	26.2258	111.6167	172.6	658413.57944	2772007.03509	53.7	202102	28	28
ºâÑô	57872	26.8892	112.5958	104.9	750021.20888	2852587.57618	45.5	202102	28	28
³£Äþ	57874	26.4086	112.3942	116.6	734132.74225	2797737.95587	39.6	202102	28	28
¹ð¶«	57889	26.0797	113.9447	835.9	890983.70734	2773982.51924	49.2	202102	28	28
¾®¸ÔÉ½	57894	26.5833	114.1667	843.0	907871.33207	2831766.75511	32.6	202102	28	28
Ëì´¨	57896	26.3333	114.5167	126.1	945093.05214	2807343.28963	39.1	202102	28	28
ÇçÂ¡	57900	25.8333	105.2167	1552.7	21674.49875	2706469.24536	21.8	202102	28	28
ÐËÈÊ	57902	25.4333	105.1833	1378.5	18415.77487	2662067.70397	34.8	202102	28	28
¹ØÁë	57903	25.9403	105.5961	1142.0	59550.70809	2718508.84773	36.8	202102	28	28
Õê·á	57905	25.4025	105.6125	1184.9	61557.33853	2658824.37389	36.3	202102	28	28
ÍûÚÓ	57906	25.1833	106.0833	566.8	109137.28889	2634926.29365	41.3	202102	28	28
ÐËÒå	57907	25.0833	104.9000	1299.6	-10085.88180	2623253.91133	32.6	202102	28	28
°²Áú	57908	25.1167	105.4833	1394.5	48726.86591	2627068.45402	48.7	202102	28	28
²áºà	57909	24.9833	105.8167	584.8	82461.61521	2612509.38259	40.0	202102	28	28
×ÏÔÆ	57910	25.7667	106.0833	1197.6	108431.11862	2699641.78466	53.1	202102	28	28
°×ÔÆ	57911	26.6711	106.6536	1299.0	163835.37469	2800961.35640	32.2	202102	28	28
»ÝË®	57912	26.1433	106.6581	991.6	165261.65494	2742267.41436	39.6	202102	28	28
ÁúÀï	57913	26.4544	106.9792	1093.1	196571.95802	2777441.37655	22.8	202102	28	28
»¨Ïª	57914	26.4097	106.6711	1149.0	166058.65686	2771906.99178	40.6	202102	28	28
ÎÚµ±	57915	26.6306	106.7583	1103.5	174287.62371	2796632.26452	33.5	202102	28	28
ÂÞµé	57916	25.4286	106.7636	450.3	177185.31560	2663103.15909	42.2	202102	28	28
Æ½ÌÁ	57921	25.8461	107.3456	821.2	234553.47520	2710637.99330	46.6	202102	28	28
¶ÀÉ½	57922	25.8325	107.5481	1013.8	254837.40177	2709627.20771	32.6	202102	28	28
Èý¶¼	57923	25.9814	107.8733	447.8	286873.73277	2727047.54473	37.2	202102	28	28
Àó²¨	57926	25.4103	107.8803	429.9	289411.40420	2663698.05414	60.4	202102	28	28
éÅ½­	57932	25.9333	108.5167	285.7	351276.39279	2723774.53838	40.4	202102	28	28
´Ó½­	57936	25.7564	108.9094	258.1	391256.58258	2705610.90290	39.7	202102	28	28
ÈÚ°²	57947	25.2333	109.4000	161.5	442897.08500	2649689.08696	47.6	202102	28	28
¹ðÁÖ	57957	25.3167	110.3000	164.4	532917.53627	2663347.57152	52.3	202102	28	28
ÑãÉ½	57958	25.0833	110.3167	151.3	535979.89863	2637603.71536	51.2	202102	28	28
µÀÏØ	57965	25.5336	111.5961	192.2	661470.85115	2695159.55757	57.4	202102	28	28
³»ÖÝ	57972	25.7353	112.9739	368.8	797572.00906	2727610.40841	64.3	202102	28	28
¼ÎºÌ	57974	25.5814	112.3653	214.5	738080.57328	2705872.19472	55.5	202102	28	28
¸ÓÖÝ	57993	25.8667	115.0167	137.5	999806.25482	2760634.34739	48.6	202102	28	28
ÄÏÐÛ	57996	25.0806	114.2550	149.7	932124.99855	2666427.75336	75.1	202102	28	28
ÉÌÇð	58005	34.4372	115.5353	50.8	949576.34506	3721748.34789	86.6	202102	28	28
ÚüÖÝ	58026	34.3942	118.0189	25.7	1172903.79982	3743476.44865	57.8	202102	28	28
ÐìÖÝ	58027	34.2872	117.1586	41.2	1097274.73629	3721657.20620	58.2	202102	28	28
ãðÑô	58038	34.0833	118.7833	10.4	1246196.71446	3718011.37003	51.7	202102	28	28
¸ÓÓÜ	58040	34.8564	119.1269	5.3	1264676.47370	3808786.30925	54.6	202102	28	28
¹àÔÆ	58047	34.2575	119.2361	4.8	1284049.49171	3743249.85490	56.6	202102	28	28
î¡Äþ	58130	33.9406	117.9583	23.8	1174139.41832	3691995.04913	55.1	202102	28	28
ãôºé	58135	33.4833	118.2167	16.9	1204264.28096	3643940.58036	57.3	202102	28	28
íìíô	58138	32.9486	118.5072	43.1	1238750.16078	3587762.89318	66.7	202102	28	28
¸·Äþ	58143	33.8000	119.8500	4.8	1346711.08953	3700300.09877	64.6	202102	28	28
ÉäÑô	58150	33.7486	120.2997	1.8	1388065.01906	3700760.66203	65.1	202102	28	28
´ó·á	58158	33.1697	120.4569	3.1	1412337.55346	3638459.96622	56.8	202102	28	28
¹ÌÊ¼	58208	32.1717	115.6239	42.9	984819.11882	3468571.91279	59.2	202102	28	28
ÄÏ¾©	58238	31.9333	118.9000	35.2	1290503.31999	3479474.58151	58.8	202102	28	28
¸ßÓÊ	58241	32.7569	119.4864	6.5	1331078.22502	3579042.05218	57.7	202102	28	28
¶«Ì¨	58251	32.8500	120.2833	3.3	1402128.08186	3600387.26433	57.8	202102	28	28
µ¤Í½	58252	32.1511	119.4969	18.0	1341966.38299	3511660.61050	55.5	202102	28	28
Èç¸Þ	58255	32.3811	120.6103	8.0	1440156.48774	3552869.01192	53.2	202102	28	28
ÄÏÍ¨	58259	32.0833	120.9833	4.8	1479650.23033	3525238.11771	54.4	202102	28	28
ÂÀËÄ¸Û	58265	32.0994	121.5444	3.8	1530819.78116	3535533.81893	58.0	202102	28	28
½ðÌ³¹ÛÏóÌ¨ÌìÆøÀ×´ïÕ¾	58332	31.8097	119.3286	999999.0	1332023.90261	3471362.79696	56.6	202102	28	28
³£ÖÝ	58343	31.8667	119.9781	4.4	1390990.11015	3486615.98997	58.4	202102	28	28
äàÑô	58345	31.4308	119.5000	5.9	1354049.49495	3431496.15977	48.9	202102	28	28
ÎÞÎý	58354	31.6167	120.3500	3.2	1429588.30663	3464090.98207	38.7	202102	28	28
À¥É½	58356	31.4000	121.0000	3.2	1493522.28377	3449584.30672	53.1	202102	28	28
¶«É½	58358	31.0797	120.4344	16.7	1446737.06991	3405641.44261	57.6	202102	28	28
±¦É½	58362	31.3908	121.4447	5.5	1534828.37135	3455345.61239	55.3	202102	28	28
ÂÞÌï	58401	30.7500	115.4000	123.1	980862.88258	3307325.21745	57.7	202102	28	28
Ó¢É½	58402	30.7333	115.6667	123.8	1006121.91552	3308128.31623	42.4	202102	28	28
ä»Ë®	58404	30.4667	115.2167	61.8	966905.71245	3273876.68596	41.6	202102	28	28
»ÆÊ¯	58407	30.2333	115.0333	32.2	952252.14464	3246036.04383	39.5	202102	28	28
Þ­´º	58408	30.2378	115.4736	71.7	993835.60136	3250853.82507	48.6	202102	28	28
»ÆÃ·	58409	30.0978	115.9314	32.0	1038830.61379	3239918.96242	43.5	202102	28	28
³¤ÐË	58443	31.0208	119.8939	25.0	1397450.72496	3391355.19042	45.1	202102	28	28
ÁÙÆ½	58444	30.4167	120.2833	101.0	1444108.24404	3329840.65634	45.2	202102	28	28
°²¼ª	58446	30.6333	119.7000	72.2	1385815.40543	3345576.64012	55.6	202102	28	28
ÁÙ°²	58448	30.2167	119.7000	117.6	1392716.43994	3299309.61146	41.4	202102	28	28
¸»Ñô	58449	30.0500	119.9500	46.5	1419030.76656	3284350.06187	47.0	202102	28	28
ºþÖÝ¹ú¼Ò»ù±¾ÆøÏóÕ¾	58450	30.8667	120.0500	7.4	1414600.82466	3376442.67261	39.1	202102	28	28
¼ÎÉÆ	58451	30.8333	120.9333	2.6	1497530.97348	3385689.62258	46.7	202102	28	28
¼ÎÐË	58452	30.7333	120.7667	4.8	1483782.13033	3372094.95211	49.3	202102	28	28
¿ÂÇÅ	58453	30.0667	120.5000	7.9	1470527.31662	3294205.83461	48.7	202102	28	28
µÂÇå	58454	30.5253	119.9839	102.0	1414201.83200	3337584.82899	50.5	202102	28	28
º£Äþ	58455	30.4667	120.4833	5.3	1461981.57523	3338315.08828	46.1	202102	28	28
Í©Ïç	58456	30.6333	120.5167	6.0	1462197.07289	3357290.82568	52.6	202102	28	28
º¼ÖÝ	58457	30.2333	120.1667	41.7	1436310.13621	3307801.21587	41.8	202102	28	28
º£ÑÎ	58458	30.5333	120.9000	4.8	1499802.46494	3351916.86455	50.0	202102	28	28
ÏôÉ½	58459	30.1833	120.2833	96.5	1448125.82560	3303948.83010	45.2	202102	28	28
Æ½ºþ	58464	30.6500	121.1167	4.0	1517945.97231	3368148.26235	41.6	202102	28	28
´ÈÏª	58467	30.2000	121.3000	5.4	1543314.22698	3321116.85646	44.4	202102	28	28
ÓàÒ¦	58468	30.0167	121.1333	38.0	1530998.60434	3298239.84357	54.2	202102	28	28
áÓãô	58472	30.7333	122.4500	79.6	1640640.36004	3398582.81317	64.9	202102	28	28
¶¨º£	58477	30.0333	122.1000	35.7	1621533.19567	3315424.65883	45.3	202102	28	28
á·É½	58484	30.2500	122.2000	37.1	1626728.84931	3341018.11096	49.3	202102	28	28
ÑôÐÂ	58500	29.9000	115.2167	57.0	973439.45337	3210609.39749	56.0	202102	28	28
ÎäÑ¨	58501	29.9167	115.6333	23.5	1012783.62942	3216639.68927	37.4	202102	28	28
ÎäÄþ	58507	29.2500	115.1167	116.0	971356.67285	3137147.83021	32.6	202102	28	28
Û¶Ñô	58519	29.0000	116.6667	40.1	1122822.83125	3125665.35063	46.8	202102	28	28
¾°µÂÕò	58527	29.3000	117.2000	61.5	1169777.19342	3165179.70729	31.1	202102	28	28
¿ª»¯	58537	29.1333	118.4000	153.6	1286681.88916	3161507.43311	45.0	202102	28	28
Í©Â®	58542	29.8167	119.6833	46.1	1397759.17399	3254685.83925	37.7	202102	28	28
´¾°²	58543	29.6167	119.0167	171.4	1337890.98738	3223309.27299	38.2	202102	28	28
½¨µÂ	58544	29.4833	119.2667	88.9	1363731.80308	3211909.02147	45.5	202102	28	28
ÆÖ½­	58546	29.4667	119.8833	115.8	1422516.56565	3218720.84430	43.1	202102	28	28
ÁúÓÎ	58547	29.0403	119.1947	66.2	1363967.76323	3161802.17947	49.7	202102	28	28
À¼Ïª	58548	29.2167	119.4833	50.2	1388632.54646	3185352.66983	45.5	202102	28	28
½ð»ª	58549	29.1167	119.6500	62.6	1406146.64867	3176619.20354	55.7	202102	28	28
Öîôß	58550	29.7000	120.2500	39.1	1453290.84333	3249884.36260	50.0	202102	28	28
ÉÏÓÝ	58553	30.0500	120.8167	6.4	1500618.73299	3297094.11225	50.1	202102	28	28
ÐÂ²ý	58555	29.5167	120.8833	115.1	1516411.05139	3239058.96209	41.2	202102	28	28
áÓÖÝ	58556	29.6000	120.8167	104.3	1508625.31438	3247263.07737	50.5	202102	28	28
ÒåÎÚ	58557	29.3333	120.0833	90.0	1443748.19123	3206829.32267	46.6	202102	28	28
¶«Ñô	58558	29.2667	120.2167	89.9	1457556.45372	3201403.78405	43.3	202102	28	28
ÌìÌ¨	58559	29.1500	120.9667	107.6	1530883.92885	3199780.72907	59.4	202102	28	28
ÅÍ°²	58560	29.0500	120.4333	304.5	1481895.29376	3180628.60751	28.8	202102	28	20
Õòº£	58561	29.9833	121.6000	4.0	1575502.98636	3301844.86603	48.8	202102	28	28
Û´ÖÝ	58562	29.8000	121.5000	6.2	1569501.24900	3279985.01469	48.0	202102	28	28
±±ÂØ	58563	29.8833	121.8333	5.0	1599327.29729	3294515.72534	43.0	202102	28	28
·î»¯	58565	29.7000	121.3833	41.5	1560344.03642	3267085.03583	50.1	202102	28	28
ÏóÉ½	58566	29.3833	121.9167	4.5	1616679.83813	3240618.34774	45.3	202102	28	28
Äþº£	58567	29.3167	121.4333	39.3	1572141.22402	3225497.86464	49.0	202102	28	28
ÈýÃÅ	58568	29.1167	121.3833	34.5	1571081.52340	3202608.95313	42.9	202102	28	28
Ê¯ÆÖ	58569	29.2000	121.9500	128.4	1623320.22997	3220924.31516	53.5	202102	28	28
ÆÕÍÓ	58570	29.9500	122.3000	85.2	1641927.57335	3309505.93964	40.0	202102	28	28
¾¸°²	58600	28.8500	115.3667	78.9	999942.50858	3095078.88060	29.0	202102	28	28
ÄÏ²ý	58606	28.5833	115.9000	47.2	1054450.98577	3070926.72304	49.3	202102	28	28
ÕÁÊ÷	58608	27.9833	115.5500	66.2	1027835.40028	3000581.68769	53.1	202102	28	28
µÂÐË	58622	28.9500	117.5833	88.5	1211290.00543	3130884.10008	62.1	202102	28	28
¹óÏª	58626	28.3167	117.2333	60.8	1186479.01906	3056364.54231	50.4	202102	28	28
³£É½	58631	28.9000	118.5000	137.0	1299765.94723	3136928.07635	52.6	202102	28	28
½­É½	58632	28.7167	118.6000	126.3	1312135.04051	3117920.72353	54.9	202102	28	28
áéÖÝ	58633	29.0000	118.9000	82.4	1336466.99074	3153327.14186	55.3	202102	28	28
ÓñÉ½	58634	28.6833	118.2500	116.3	1279067.51396	3109650.41615	28.6	202102	28	28
ÉÏÈÄ	58637	28.4500	117.9833	118.2	1256873.29209	3080376.91546	42.9	202102	28	28
ÎäÒå	58642	28.8833	119.8000	105.1	1424318.86780	3152912.79795	45.6	202102	28	28
ÓÀ¿µ	58643	28.9000	120.0333	102.9	1446318.65103	3158133.88740	48.8	202102	28	28
Ëì²ý	58644	28.6000	119.2833	237.8	1379487.52968	3114256.04567	58.0	202102	28	24
ËÉÑô	58645	28.4269	119.4808	152.2	1401241.27897	3097865.74727	54.6	202102	28	28
ÀöË®	58646	28.4667	119.9333	59.7	1444035.10896	3108751.51454	47.7	202102	28	28
ÁúÈª	58647	28.0833	119.1333	222.1	1373294.14477	3055004.41016	66.2	202102	28	28
¾°Äþ	58648	28.0000	119.6333	246.8	1422898.13660	3052837.46860	53.9	202102	28	28
ÏÉ¾Ó	58652	28.8667	120.7167	83.0	1512116.50280	3164633.41748	46.4	202102	28	28
çÆÔÆ	58654	28.6667	120.0833	184.7	1455043.21476	3133056.55573	42.6	202102	28	28
ÀÖÇå	58656	28.0667	120.9667	60.8	1550288.33424	3080166.46629	72.4	202102	28	28
ÇàÌï	58657	28.1333	120.2833	57.8	1483329.44254	3077074.54809	53.9	202102	28	28
ÓÀ¼Î	58658	28.1500	120.6833	34.3	1521538.82734	3084971.22012	55.4	202102	28	28
ÎÂÖÝ	58659	28.0333	120.6500	28.3	1520381.78285	3071584.79373	39.2	202102	28	28
ÁÙº£	58660	28.8667	121.2000	6.6	1558208.01013	3172106.62668	48.5	202102	28	28
ÎÂÁë	58664	28.3667	121.3667	35.3	1583276.16932	3119563.03430	50.4	202102	28	28
ºé¼Ò	58665	28.6167	121.4167	4.6	1583467.00220	3147938.00290	46.6	202102	28	28
´ó³Â	58666	28.4500	121.9000	86.2	1632797.30258	3137384.17779	45.4	202102	28	28
Óñ»·	58667	28.0833	121.2667	95.9	1578855.67578	3086724.36817	61.1	202102	28	28
ÓÀ·á	58705	27.3333	115.4167	85.7	1022494.01182	2927066.18216	34.9	202102	28	28
ÄÏ³Ç	58715	27.5833	116.6500	80.8	1139762.21096	2968212.11504	26.7	202102	28	28
ÄÏ·á	58718	27.2167	116.5333	111.5	1133135.85598	2926267.14460	52.4	202102	28	28
ÉÛÎä	58725	27.3333	117.4667	218.0	1222749.02837	2950247.48591	41.2	202102	28	28
ÎäÒÄÉ½	58730	27.7667	118.0333	222.1	1271679.36136	3005323.74719	49.1	202102	28	28
ÆÖ³Ç	58731	27.9167	118.5333	276.9	1317892.25516	3028443.40972	62.4	202102	28	28
½¨Ñô	58734	27.3333	118.1167	196.9	1286139.72112	2958460.48016	41.6	202102	28	28
½¨ê±	58737	27.0500	118.3167	154.9	1309856.75248	2929774.87450	50.5	202102	28	28
ÔÆºÍ	58742	28.1000	119.5667	163.0	1414835.58579	3062936.42305	46.2	202102	28	28
ÊÙÄþ	58744	27.4550	119.5022	845.2	1419096.37697	2990779.53183	40.3	202102	28	28
ÇìÔª	58745	27.6167	119.0833	400.8	1375834.24407	3002737.49491	59.3	202102	28	28
Ì©Ë³	58746	27.5500	119.7000	538.9	1436747.67201	3004108.32321	57.2	202102	28	28
ÎÄ³É	58750	27.7833	120.0833	105.4	1469985.00443	3035465.15510	56.6	202102	28	28
Æ½Ñô	58751	27.6667	120.5667	254.0	1518747.85206	3029880.64460	52.6	202102	28	28
Èð°²	58752	27.7914	120.6503	37.6	1524651.53207	3044909.97039	54.1	202102	28	28
¸£¶¦	58754	27.3333	120.2000	36.2	1488926.81800	2987577.46217	56.9	202102	28	28
²ÔÄÏ	58755	27.4950	120.3875	118.7	1504363.00151	3008225.78254	71.2	202102	28	28
¶´Í·	58760	27.8342	121.1503	68.6	1572163.91184	3057425.52842	36.0	202102	28	28
Äþ¶¼	58806	26.4833	116.0167	209.1	1091638.67791	2839326.34516	55.1	202102	28	28
¹ã²ý	58813	26.8333	116.3000	166.3	1115166.20510	2881188.34929	49.8	202102	28	28
Äþ»¯	58818	26.2333	116.6333	358.9	1155715.41278	2818680.86018	44.9	202102	28	28
Ì©Äþ	58820	26.9000	117.1667	342.9	1199377.12282	2898668.12593	40.9	202102	28	28
ÄÏÆ½	58834	26.6333	118.1667	152.2	1301326.04688	2881807.64371	45.9	202102	28	28
ÓÈÏª	58837	26.1500	118.1500	204.8	1306784.68070	2828302.43367	52.6	202102	28	28
Ï¼ÆÖ	58843	26.8833	120.0167	56.8	1478666.21974	2935266.50003	50.9	202102	28	28
ÄþµÂ	58846	26.6667	119.5167	32.4	1433303.57881	2904082.16686	44.4	202102	28	28
¸£ÖÝ	58847	26.0833	119.2833	84.0	1419722.57433	2836521.54308	65.3	202102	28	28
³¤Í¡	58911	25.8500	116.3667	310.0	1134212.85434	2773299.55219	73.6	202102	28	28
ÉÏº¼	58918	25.0500	116.4167	198.0	1149362.29787	2685717.16804	61.4	202102	28	28
ÓÀ°²	58921	25.9458	117.3678	257.8	1232288.09912	2795796.04344	53.1	202102	28	28
ÕÄÆ½	58926	25.3000	117.4167	205.3	1246075.53162	2725290.82294	65.1	202102	28	28
ÁúÑÒ	58927	25.0500	117.0167	376.0	1209478.71792	2692844.98354	67.0	202102	28	28
¾ÅÏÉÉ½	58931	25.7167	118.1000	1653.5	1308177.53863	2779930.94063	53.3	202102	28	28
ÆÁÄÏ	58933	26.9167	118.9833	869.5	1377085.91917	2924084.49101	38.2	202102	28	28
ÏÉÓÎ	58936	25.3667	118.7000	77.7	1373063.63117	2749551.01127	74.9	202102	28	28
Æ½Ì¶	58944	25.5167	119.7833	32.4	1478393.57391	2781575.93302	70.5	202102	28	28
¹ãÄÏ	59007	24.0536	105.0519	1249.6	5294.12065	2509340.72449	48.7	202102	28	28
ÌïÁÖÀÖÀï	59017	24.2667	106.2667	278.2	128907.35285	2533704.84099	0.0	202102	28	28
·ïÉ½¹ú¼Ò»ù±¾ÆøÏóÕ¾	59021	24.5500	107.0333	509.4	206271.05544	2566318.77219	32.1	202102	28	28
ºÓ³Ø	59023	24.7000	108.0333	260.2	307184.14046	2585496.19515	84.7	202102	28	28
°ÍÂí	59027	24.1333	107.2500	254.9	229294.77342	2520740.98800	43.7	202102	28	28
¶¼°²	59037	23.9333	108.1000	170.8	316582.48637	2500998.93463	67.1	202102	28	28
ÁøÖÝ	59046	24.3667	109.4667	306.0	453921.31965	2554148.86151	68.2	202102	28	28
ÃÉÉ½	59058	24.2000	110.5167	181.9	561549.77901	2541117.49789	60.3	202102	28	28
ºØÖÝ	59065	24.4167	111.5000	148.7	659941.47697	2571075.36864	72.4	202102	28	28
Á¬ÖÝ	59072	24.8108	112.3708	131.7	744966.21204	2620734.26936	64.5	202102	28	28
ÉØ¹Ø	59082	24.6667	113.6000	121.3	870292.63967	2614835.31948	72.4	202102	28	28
·ð¸Ô	59087	23.8814	113.5228	97.2	869941.01587	2527690.05207	79.6	202102	28	28
Ó¢µÂ	59088	24.1906	113.4133	74.4	855900.87065	2560760.45827	69.9	202102	28	28
ÁúÄÏ	59092	24.8667	114.8000	250.2	989176.63469	2648117.37456	55.2	202102	28	28
Á¬Æ½	59096	24.3886	114.4958	283.9	963618.90580	2592475.54857	84.5	202102	28	28
ÐÂ·á	59097	24.0408	114.2139	269.3	938657.15465	2551513.79175	87.8	202102	28	28
Ñ°ÎÚ	59102	24.9500	115.6500	303.9	1073668.75689	2666124.16317	69.6	202102	28	28
Áú´¨	59107	24.1142	115.2758	179.6	1045633.07999	2570193.89655	100.6	202102	28	28
ÓÀ¶¨	59113	24.7333	116.7167	226.9	1183555.17571	2654409.04142	67.9	202102	28	28
´óÆÒ	59116	24.3439	116.6997	80.1	1186910.09959	2611432.07148	89.5	202102	28	28
Ã·ÖÝ	59117	24.2811	116.0692	116.0	1123992.39045	2597198.15688	80.4	202102	28	28
ÕÄÖÝ	59126	24.5000	117.6500	28.9	1280620.19995	2640372.61106	76.9	202102	28	28
³çÎä	59133	24.9000	118.9167	21.8	1401866.88609	2701359.08327	76.6	202102	28	28
ÏÃÃÅ	59134	24.4833	118.0667	139.4	1322807.18877	2644004.64131	78.1	202102	28	28
ÄÇÆÂ¹ú¼Ò»ù±¾ÆøÏóÕ¾	59209	23.4167	105.8167	855.8	83885.51647	2439419.24624	47.7	202102	28	28
°ÙÉ«	59211	23.9000	106.6000	174.7	163476.13248	2493697.25106	54.5	202102	28	28
¾¸Î÷	59218	23.1000	106.4500	724.7	149439.34569	2405282.57771	48.4	202102	28	28
Æ½¹û¹ú¼Ò»ù±¾ÆøÏóÕ¾	59228	23.2833	107.5667	146.4	263986.40880	2427788.82450	70.8	202102	28	28
À´±ö¹ú¼Ò»ù±¾ÆøÏóÕ¾	59242	23.7667	109.1500	96.7	424525.85013	2486542.94700	67.2	202102	28	28
¹ðÆ½	59254	23.3333	110.0333	130.3	517234.26280	2442998.52023	100.7	202102	28	28
ÎàÖÝ	59265	23.4833	111.3000	114.8	646198.04570	2466924.30759	91.6	202102	28	28
¹ãÄþ	59271	23.6372	112.4242	92.7	760042.04623	2491814.74150	67.6	202102	28	28
¸ßÒª	59278	22.9906	112.4786	60.0	770961.44450	2421201.47377	125.9	202102	28	28
ÇåÔ¶	59280	23.7106	113.0850	79.2	826888.45495	2505167.44262	68.4	202102	28	28
ÂÜ¸Ú	59287	23.2100	113.4822	70.7	872123.65559	2453581.20311	76.0	202102	28	28
¶«Ý¸	59289	22.9661	113.7389	56.0	900810.08104	2429125.61435	75.9	202102	28	28
ºÓÔ´	59293	23.7936	114.7297	71.1	993709.98931	2529368.84456	92.6	202102	28	28
Ôö³Ç·çÀªÏßÀ×´ïÕ¾	59294	23.3353	113.8275	30.7	906309.40137	2470423.39369	80.3	202102	28	28
»ÝÖÝ	59298	23.0711	114.3744	108.5	965040.06424	2446604.94894	92.9	202102	28	28
Îå»ªÍÁÈÀË®·Ö¹Û²â	59303	23.9114	115.7514	135.9	1096263.93232	2553055.25881	97.9	202102	28	28
×Ï½ð	59304	23.6286	115.1761	176.6	1041007.69896	2515832.60355	65.2	202102	28	28
½ÒÎ÷	59306	23.4497	115.8492	80.9	1111750.69021	2503516.68186	85.0	202102	28	28
·áË³	59310	23.7700	116.1744	45.3	1140968.93785	2542310.98751	76.9	202102	28	28
ÉÇÍ·	59316	23.3853	116.6792	2.3	1197257.64298	2506116.89233	86.1	202102	28	28
»ÝÀ´	59317	22.9836	116.3014	42.0	1163723.27569	2457686.57581	101.1	202102	28	28
¶«É½	59321	23.7833	117.5000	53.3	1275458.10730	2559900.47230	81.3	202102	28	28
ÄÏ°Ä	59324	23.4275	117.0292	8.0	1232401.56126	2515016.99325	88.6	202102	28	28
ÁúÖÝ	59417	22.3333	106.8500	128.8	192230.26630	2321694.63728	60.9	202102	28	28
ÄÏÄþ	59431	22.7833	108.5500	152.0	367049.46327	2375909.81572	78.5	202102	28	28
ÁéÉ½	59446	22.4167	109.3000	66.6	446295.15573	2338727.37835	64.0	202102	28	28
ÓñÁÖ	59453	22.6667	110.1167	121.6	529576.08115	2370177.43616	75.3	202102	28	28
ÐÅÒË	59456	22.3469	110.9250	141.4	615237.55752	2339760.59842	84.8	202102	28	28
ÂÞ¶¨	59462	22.7100	111.6000	60.0	682579.99868	2383984.30014	72.6	202102	28	28
Ì¨É½	59478	22.2472	112.7858	33.1	808967.06470	2342189.30653	78.5	202102	28	28
ÖÐÉ½	59485	22.5000	113.4000	33.7	870291.71714	2375049.26861	83.9	202102	28	28
Öéº£	59488	22.2750	113.5669	51.4	889670.32847	2351912.32755	78.7	202102	28	28
ÉîÛÚ	59493	22.5417	114.0033	63.0	932216.76526	2385089.51061	83.6	202102	28	28
ÉÇÎ²	59501	22.8000	115.3667	16.7	1069946.72361	2427094.91434	100.9	202102	28	28
¶«ÐË¹ú¼Ò»ù±¾ÆøÏóÕ¾	59626	21.5667	107.9500	56.8	308998.81475	2240452.53496	81.9	202102	28	28
·À³Ç	59631	21.7833	108.3500	32.4	350081.73086	2265489.84736	70.8	202102	28	28
ÇÕÖÝ	59632	21.9833	108.6000	49.2	375401.49493	2288310.45819	71.0	202102	28	28
±±º£	59644	21.4500	109.1333	12.8	433414.24290	2232112.15558	72.7	202102	28	28
ä¶ÖÞµº	59647	21.0333	109.1000	55.2	431805.41307	2186445.56152	77.6	202102	28	28
Õ¿½­	59658	21.1547	110.3022	53.4	557604.30409	2205687.37314	73.8	202102	28	28
Ñô½­	59663	21.8453	111.9783	90.3	728307.21276	2291982.95710	85.0	202102	28	28
µç°×	59664	21.5458	110.9886	31.8	627127.92671	2252493.43233	98.4	202102	28	28
ÉÏ´¨µº	59673	21.7358	112.7731	21.9	812035.93409	2286184.28811	97.1	202102	28	28
ÐìÎÅ¹ú¼Ò»ù±¾ÆøÏóÕ¾	59754	20.2428	110.1650	11.4	548362.59525	2105568.64303	88.1	202102	28	28
º£¿ÚÇíÉ½	59757	20.0000	110.3667	9.9	571184.37689	2080313.50242	79.4	202102	28	28
º£¿Ú	59758	20.0000	110.2500	63.5	558775.56297	2079649.39374	75.6	202102	28	28
¶«·½	59838	19.1000	108.6167	7.6	388591.78452	1974213.72577	108.8	202102	28	28
ÑóÆÖ	59840	19.7250	109.1742	49.0	445607.52987	2044337.93972	15.1	202102	28	28
ÁÙ¸ß	59842	19.9000	109.6833	31.7	499020.12410	2065766.26818	83.1	202102	28	28
³ÎÂõ	59843	19.7369	110.0164	31.4	535379.32368	2049790.73525	82.6	202102	28	28
ÙÙÖÝ	59845	19.5167	109.5833	169.0	490294.68357	2023660.69119	84.6	202102	28	28
²ý½­	59847	19.2667	109.0500	98.1	434385.56766	1994071.42405	93.9	202102	28	28
°×É³	59848	19.2333	109.4333	215.6	475632.23889	1992208.83557	92.1	202102	28	28
ÇíÖÐ	59849	19.0353	109.8419	300.8	520482.52707	1972817.41475	82.9	202102	28	28
¶¨°²	59851	19.6672	110.3378	53.3	570055.95452	2044016.31475	81.1	202102	28	28
ÍÍ²ý	59854	19.3667	110.1000	118.3	546358.11259	2010095.40455	85.7	202102	28	28
Çíº£	59855	19.2089	110.4819	23.3	588175.25485	1995183.99438	78.5	202102	28	28
ÎÄ²ý	59856	19.6167	110.7500	21.7	614347.38953	2040997.34056	66.6	202102	28	28
ÀÖ¶«	59940	18.7494	109.1639	155.0	448944.95704	1938577.37137	98.6	202102	28	28
ÎåÖ¸É½	59941	18.7667	109.5167	328.5	486872.90637	1942110.74887	104.5	202102	28	28
±£Í¤	59945	18.6500	109.7000	68.6	507214.65419	1930414.03580	91.6	202102	28	28
ÈýÑÇ	59948	18.2244	109.5897	419.4	497445.64952	1883906.97348	73.5	202102	28	28
ÍòÄþ	59951	18.8000	110.3333	39.9	574625.70255	1950076.39977	70.9	202102	28	28
ÁêË®	59954	18.5500	110.0333	35.2	543702.02877	1921375.24558	91.6	202102	28	28
Î÷É³	59981	16.8333	112.3333	4.7	805416.18899	1752425.11633	118.5	202102	28	28
ÈýÉ³Éºº÷	59985	16.5333	111.6167	4.0	728977.13002	1714799.85700	113.3	202102	28	28
