# Supplementary material for: Spatial distribution patterns and risk factors of hookworm disease in China: A study based on successive national surveillance
Source: PLoS Negl Trop Dis. 2025 Sep 30;19(9):e0013526. doi: 10.1371/journal.pntd.0013526 (PMC12483247; doi:10.1371/journal.pntd.0013526)
Supplement: S2 Data — (ZIP) [file pntd.0013526.s004.zip]

Archive with 73 entries (72 files):
- PRE_relevant data/
- PRE_relevant data/PRE201601.TXT
- PRE_relevant data/PRE201602.TXT
- PRE_relevant data/PRE201603.TXT
- PRE_relevant data/PRE201604.TXT
- PRE_relevant data/PRE201605.TXT
- PRE_relevant data/PRE201606.TXT
- PRE_relevant data/PRE201607.TXT
- PRE_relevant data/PRE201608.TXT
- PRE_relevant data/PRE201609.TXT
- PRE_relevant data/PRE201610.TXT
- PRE_relevant data/PRE201611.TXT
- PRE_relevant data/PRE201612.TXT
- PRE_relevant data/PRE201701.TXT
- PRE_relevant data/PRE201702.TXT
- PRE_relevant data/PRE201703.TXT
- PRE_relevant data/PRE201704.TXT
- PRE_relevant data/PRE201705.TXT
- PRE_relevant data/PRE201706.TXT
- PRE_relevant data/PRE201707.TXT
- PRE_relevant data/PRE201708.TXT
- PRE_relevant data/PRE201709.TXT
- PRE_relevant data/PRE201710.TXT
- PRE_relevant data/PRE201711.TXT
- PRE_relevant data/PRE201712.TXT
- PRE_relevant data/PRE201801.TXT
- PRE_relevant data/PRE201802.TXT
- PRE_relevant data/PRE201803.TXT
- PRE_relevant data/PRE201804.TXT
- PRE_relevant data/PRE201805.TXT
- PRE_relevant data/PRE201806.TXT
- PRE_relevant data/PRE201807.TXT
- PRE_relevant data/PRE201808.TXT
- PRE_relevant data/PRE201809.TXT
- PRE_relevant data/PRE201810.TXT
- PRE_relevant data/PRE201811.TXT
- PRE_relevant data/PRE201812.TXT
- PRE_relevant data/PRE201901.TXT
- PRE_relevant data/PRE201902.TXT
- PRE_relevant data/PRE201903.TXT
- PRE_relevant data/PRE201904.TXT
- PRE_relevant data/PRE201905.TXT
- PRE_relevant data/PRE201906.TXT
- PRE_relevant data/PRE201907.TXT
- PRE_relevant data/PRE201908.TXT
- PRE_relevant data/PRE201909.TXT
- PRE_relevant data/PRE201910.TXT
- PRE_relevant data/PRE201911.TXT
- PRE_relevant data/PRE201912.TXT
- PRE_relevant data/PRE202001.TXT
- PRE_relevant data/PRE202002.TXT
- PRE_relevant data/PRE202003.TXT
- PRE_relevant data/PRE202004.TXT
- PRE_relevant data/PRE202005.TXT
- PRE_relevant data/PRE202006.TXT
- PRE_relevant data/PRE202007.TXT
- PRE_relevant data/PRE202008.TXT
- PRE_relevant data/PRE202009.TXT
- PRE_relevant data/PRE202010.TXT
- PRE_relevant data/PRE202011.TXT
- PRE_relevant data/PRE202012.TXT
- PRE_relevant data/PRE202101.TXT
- PRE_relevant data/PRE202102.TXT
- PRE_relevant data/PRE202103.TXT
- PRE_relevant data/PRE202104.TXT
- PRE_relevant data/PRE202105.TXT
- PRE_relevant data/PRE202106.TXT
- PRE_relevant data/PRE202107.TXT
- PRE_relevant data/PRE202108.TXT
- PRE_relevant data/PRE202109.TXT
- PRE_relevant data/PRE202110.TXT
- PRE_relevant data/PRE202111.TXT
- PRE_relevant data/PRE202112.TXT
