# Supplementary material for: Spatial distribution patterns and risk factors of hookworm disease in China: A study based on successive national surveillance
Source: PLoS Negl Trop Dis. 2025 Sep 30;19(9):e0013526. doi: 10.1371/journal.pntd.0013526 (PMC12483247; doi:10.1371/journal.pntd.0013526)
Supplement: S3 Data — (ZIP) [file pntd.0013526.s005.zip]

Archive with 73 entries (72 files):
- RHU_relevant data/
- RHU_relevant data/RHU201601.TXT
- RHU_relevant data/RHU201602.TXT
- RHU_relevant data/RHU201603.TXT
- RHU_relevant data/RHU201604.TXT
- RHU_relevant data/RHU201605.TXT
- RHU_relevant data/RHU201606.TXT
- RHU_relevant data/RHU201607.TXT
- RHU_relevant data/RHU201608.TXT
- RHU_relevant data/RHU201609.TXT
- RHU_relevant data/RHU201610.TXT
- RHU_relevant data/RHU201611.TXT
- RHU_relevant data/RHU201612.TXT
- RHU_relevant data/RHU201701.TXT
- RHU_relevant data/RHU201702.TXT
- RHU_relevant data/RHU201703.TXT
- RHU_relevant data/RHU201704.TXT
- RHU_relevant data/RHU201705.TXT
- RHU_relevant data/RHU201706.TXT
- RHU_relevant data/RHU201707.TXT
- RHU_relevant data/RHU201708.TXT
- RHU_relevant data/RHU201709.TXT
- RHU_relevant data/RHU201710.TXT
- RHU_relevant data/RHU201711.TXT
- RHU_relevant data/RHU201712.TXT
- RHU_relevant data/RHU201801.TXT
- RHU_relevant data/RHU201802.TXT
- RHU_relevant data/RHU201803.TXT
- RHU_relevant data/RHU201804.TXT
- RHU_relevant data/RHU201805.TXT
- RHU_relevant data/RHU201806.TXT
- RHU_relevant data/RHU201807.TXT
- RHU_relevant data/RHU201808.TXT
- RHU_relevant data/RHU201809.TXT
- RHU_relevant data/RHU201810.TXT
- RHU_relevant data/RHU201811.TXT
- RHU_relevant data/RHU201812.TXT
- RHU_relevant data/RHU201901.TXT
- RHU_relevant data/RHU201902.TXT
- RHU_relevant data/RHU201903.TXT
- RHU_relevant data/RHU201904.TXT
- RHU_relevant data/RHU201905.TXT
- RHU_relevant data/RHU201906.TXT
- RHU_relevant data/RHU201907.TXT
- RHU_relevant data/RHU201908.TXT
- RHU_relevant data/RHU201909.TXT
- RHU_relevant data/RHU201910.TXT
- RHU_relevant data/RHU201911.TXT
- RHU_relevant data/RHU201912.TXT
- RHU_relevant data/RHU202001.TXT
- RHU_relevant data/RHU202002.TXT
- RHU_relevant data/RHU202003.TXT
- RHU_relevant data/RHU202004.TXT
- RHU_relevant data/RHU202005.TXT
- RHU_relevant data/RHU202006.TXT
- RHU_relevant data/RHU202007.TXT
- RHU_relevant data/RHU202008.TXT
- RHU_relevant data/RHU202009.TXT
- RHU_relevant data/RHU202010.TXT
- RHU_relevant data/RHU202011.TXT
- RHU_relevant data/RHU202012.TXT
- RHU_relevant data/RHU202101.TXT
- RHU_relevant data/RHU202102.TXT
- RHU_relevant data/RHU202103.TXT
- RHU_relevant data/RHU202104.TXT
- RHU_relevant data/RHU202105.TXT
- RHU_relevant data/RHU202106.TXT
- RHU_relevant data/RHU202107.TXT
- RHU_relevant data/RHU202108.TXT
- RHU_relevant data/RHU202109.TXT
- RHU_relevant data/RHU202110.TXT
- RHU_relevant data/RHU202111.TXT
- RHU_relevant data/RHU202112.TXT
