# Supplementary material for: Spatial distribution patterns and risk factors of hookworm disease in China: A study based on successive national surveillance
Source: PLoS Negl Trop Dis. 2025 Sep 30;19(9):e0013526. doi: 10.1371/journal.pntd.0013526 (PMC12483247; doi:10.1371/journal.pntd.0013526)
Supplement: S3 Data — (ZIP) [file pntd.0013526.s005.zip › RHU_relevant data/RHU202011.TXT]

Name	StationId	Lat	Lon	Alti	X	Y	RHU_Avg	Year_month	Days_month	Days_GC
Ä®ºÓ	50136	52.9744	122.5108	438.5	1210054.21023	5847249.28686	70.0	202011	30	30
±±¼«´å	50137	53.4692	122.3783	296.0	1191734.96748	5897984.28472	72.7	202011	30	30
ËþºÓ	50246	52.3481	124.7183	361.9	1374032.89777	5809600.66438	64.6	202011	30	30
ºôÖÐ	50247	52.0361	123.5722	514.5	1301411.67986	5761018.24977	70.2	202011	30	30
ÐÂÁÖ	50349	51.6650	124.3917	501.5	1365932.38729	5732508.12567	65.4	202011	30	30
ºôÂê	50353	51.7261	126.6389	173.9	1520407.11633	5771668.67928	68.0	202011	30	30
¶î¶û¹ÅÄÉ	50425	50.2500	120.1833	581.4	1095647.32324	5528296.53608	73.9	202011	30	30
¶î¶û¹ÅÄÉÄª¶ûµÀ¸Â	50429	51.2869	120.7311	838.0	1116986.67143	5646253.55180	70.7	202011	30	30
¸ùºÓ	50431	50.7833	121.5167	717.0	1181356.93083	5601165.32797	72.3	202011	30	30
Í¼ÀïºÓ	50434	50.4833	121.6833	732.6	1198644.41956	5570835.18566	72.3	202011	30	30
¼Ó¸ñ´ïÆæ	50442	50.4064	124.1194	371.7	1373252.12718	5594113.74300	66.2	202011	30	30
¶õÂ×´º×ÔÖÎÆì	50445	50.5833	123.7333	423.7	1342224.84385	5607830.18348	66.6	202011	30	30
¶õÂ×´º×ÔÖÎÆìÍÐÔúÃô	50447	50.1508	123.0903	483.0	1305252.17921	5552732.91048	68.1	202011	30	30
°®»Ô	50468	50.2481	127.4619	166.4	1613416.48440	5627441.81521	66.1	202011	30	30
ÂúÖÞÀï	50514	49.5758	117.3214	661.8	899471.31376	5426268.23749	75.5	202011	30	30
³Â°Í¶û»¢ÆìÎ÷ÎÚÖé¶û	50516	49.4772	118.5739	576.0	991838.29649	5427450.33930	74.6	202011	30	30
³Â°Í¶û»¢Æì	50524	49.3414	119.4569	597.4	1058083.71055	5421776.18076	72.9	202011	30	30
¶õÎÂ¿Ë×å×ÔÖÎÆì	50525	49.1500	119.7500	620.8	1082498.03279	5404091.34536	72.9	202011	30	30
ÑÀ¿ËÊ¯	50526	49.2833	120.7000	668.8	1149342.46791	5429275.11923	74.6	202011	30	30
º£À­¶û	50527	49.2500	119.7000	649.6	1077230.91484	5414438.55633	72.9	202011	30	30
ÑÀ¿ËÊ¯¿â¶¼¶û	50531	50.0044	121.5586	891.0	1198475.97809	5517613.52807	72.1	202011	30	30
¶õÂ×´º×ÔÖÎÆì´óÑîÊ÷	50543	49.6994	124.6278	286.0	1424521.70551	5525236.51330	71.7	202011	30	30
Ð¡¶þ¹µ	50548	49.2000	123.7167	286.1	1369495.11409	5458511.52020	70.5	202011	30	30
ÄÛ½­	50557	49.1561	125.2278	242.2	1479564.24087	5475451.75536	69.7	202011	30	30
ËïÎâ	50564	49.4169	127.3314	234.5	1624550.99822	5536390.16620	59.1	202011	30	30
Ñ·¿Ë	50566	49.5653	128.4753	116.0	1702426.32955	5571442.82440	63.9	202011	30	30
ÐÂ°Í¶û»¢ÓÒÆì	50603	48.6783	116.8103	542.4	874073.86765	5323566.16400	69.4	202011	30	30
ÐÂ°Í¶û»¢×óÆì	50618	48.2167	118.2667	642.0	988050.72338	5286618.11730	69.6	202011	30	30
¶õÎÂ¿Ë×å×ÔÖÎÆìºì»¨¶û»ù	50628	48.2550	119.9794	790.0	1114055.54005	5308944.28167	75.0	202011	30	30
²©¿ËÍ¼	50632	48.7667	121.9167	739.7	1247235.19997	5387789.96404	67.0	202011	30	30
ÑÀ¿ËÊ¯´ÂºÓÔ´ÕòËÕ¸ñºÓ	50637	48.1581	121.2361	816.4	1208462.74965	5313055.80264	68.1	202011	30	30
ÔúÀ¼ÍÍ	50639	48.0000	122.7333	306.5	1321872.66799	5314890.36855	51.2	202011	30	30
ÄªÁ¦´ïÍß´ïÎÓ¶û×å×ÔÖÎÆì	50645	48.4831	124.4808	198.2	1440116.74685	5391701.34864	61.1	202011	30	30
Ú«ºÓ	50646	48.5031	124.8828	230.6	1469000.70826	5399757.52782	65.3	202011	30	30
°¢ÈÙÆì	50647	48.1333	123.4833	236.2	1374413.70407	5339585.86338	52.0	202011	30	30
Îå´óÁ¬³Ø	50655	48.4981	126.1908	266.8	1564330.97939	5419198.88092	70.5	202011	30	30
±±°²	50656	48.2628	126.5072	278.4	1592915.03742	5398817.94375	70.0	202011	30	30
¿ËÉ½	50658	48.0842	125.7878	291.0	1544535.44846	5368136.04607	67.1	202011	30	30
¿Ë¶«	50659	48.0539	126.2403	297.0	1578359.42126	5371973.58759	67.6	202011	30	30
¼ÎÒñ	50673	48.9000	130.4167	90.4	1858796.91718	5535219.13503	69.2	202011	30	30
ÌÀÍú	50674	48.5667	129.4333	404.5	1797327.86158	5481479.45116	70.7	202011	30	30
°¢¶ûÉ½	50727	47.1667	119.9333	997.2	1128731.83807	5189141.85220	71.2	202011	30	30
ÔúÀ¼ÍÍ²ñºÓ	50734	47.5600	121.3094	624.0	1224706.32918	5248576.90164	57.3	202011	30	30
Áú½­	50739	47.3003	123.2442	209.3	1373710.42979	5245507.35022	51.1	202011	30	30
¸ÊÄÏ	50741	47.9333	123.5000	185.2	1379743.29217	5318058.10244	51.2	202011	30	30
¸»Ô£	50742	47.7928	124.4772	162.7	1454744.36437	5316725.27257	53.5	202011	30	30
ÆëÆë¹þ¶û	50745	47.3761	123.9236	146.7	1422662.21756	5263344.47327	55.2	202011	30	30
ÁÖµé	50749	47.1844	124.8347	154.6	1494490.61393	5255845.05973	60.4	202011	30	30
ÒÀ°²	50750	47.9006	125.2917	226.4	1512322.66648	5340601.78142	64.4	202011	30	30
°ÝÈª	50755	47.6203	126.0722	249.8	1576177.84739	5322345.29331	70.0	202011	30	30
º£Â×	50756	47.4453	126.8747	219.7	1639490.94204	5316379.01444	70.8	202011	30	30
Ã÷Ë®	50758	47.1511	125.8933	240.0	1573875.60619	5268581.55615	66.7	202011	30	30
ËçÀâ	50767	47.2333	127.1000	202.7	1661295.01464	5297161.27611	69.2	202011	30	30
·áÁÖ	50772	48.1100	129.2347	300.0	1795215.11781	5428900.73730	69.8	202011	30	30
ÒÁ´º	50774	47.7081	128.8358	264.8	1776826.78252	5378504.33997	65.8	202011	30	30
º×¸Ú	50775	47.3383	130.1958	182.3	1886382.83158	5363810.65261	65.2	202011	30	30
ÂÜ±±	50776	47.5667	130.8333	83.3	1926522.13537	5400567.43685	62.6	202011	30	30
Í¬½­	50778	47.6622	132.5406	57.5	2047766.17082	5444952.12452	66.6	202011	30	30
¸§Ô¶	50779	48.3425	134.4208	40.8	2161590.59121	5557063.69171	66.4	202011	30	30
Ëç±õ	50787	47.3083	131.8406	62.7	2007497.32826	5392849.25422	67.9	202011	30	30
¸»½õ	50788	47.2286	131.9989	66.4	2021422.21018	5387533.26873	66.9	202011	30	30
¶«ÎÚÖéÄÂÇßÆìÂú¶¼±¦À­¸ñ	50819	46.3258	118.6411	897.0	1044522.13713	5082392.19298	69.1	202011	30	30
°¢¶ûÉ½Îå²í¹µ	50822	46.7658	120.2961	790.0	1162779.76582	5149269.61954	63.4	202011	30	30
ºú¶ûÀÕ	50832	46.7167	122.0833	332.6	1298302.40031	5166030.24866	46.1	202011	30	30
ÔúêãÌØÆì	50833	46.7394	122.8750	218.6	1357381.00538	5179106.11958	47.5	202011	30	30
Ë÷Â×	50834	46.6000	121.2167	499.7	1235157.31410	5142165.13179	50.7	202011	30	30
ÎÚÀ¼ºÆÌØ	50838	46.0833	122.0500	274.7	1307856.32800	5096064.21109	44.0	202011	30	30
¶ÅÃÉ	50842	46.8389	124.4183	145.4	1470985.98471	5211965.76665	58.2	202011	30	30
Ì©À´	50844	46.4000	123.4536	138.8	1407803.30483	5150003.05305	52.1	202011	30	30
´óÇì	50850	46.6208	124.9903	152.3	1518591.87858	5196783.33236	56.7	202011	30	30
Çà¸Ô	50851	46.6944	126.0850	207.4	1598804.59339	5221988.27149	65.1	202011	30	30
Íû¿ü	50852	46.8167	126.4500	169.1	1623135.68014	5241208.61830	60.5	202011	30	30
±±ÁÖ	50853	46.6167	126.9667	179.6	1666486.92187	5228041.05447	67.0	202011	30	30
°²´ï	50854	46.3833	125.3167	149.3	1548418.35519	5175916.68123	61.7	202011	30	30
ÕØ¶«	50858	46.0197	125.8069	159.5	1593670.15567	5144002.38246	74.3	202011	30	30
À¼Î÷	50859	46.2875	126.2775	169.3	1622816.69425	5180819.20637	67.4	202011	30	30
Çì°²	50861	46.8906	127.4833	182.4	1698170.76384	5266512.49045	71.0	202011	30	30
ÌúÁ¦	50862	46.9833	127.9833	206.0	1732901.35614	5285191.45359	71.7	202011	30	30
°ÍÑå	50867	46.0833	127.3500	134.1	1708345.06369	5176591.77649	72.5	202011	30	30
ÌÀÔ­	50871	46.7292	129.8769	95.1	1879800.49368	5292197.12054	66.0	202011	30	30
¼ÑÄ¾Ë¹	50873	46.7833	130.3000	82.0	1909565.05439	5306100.31153	63.1	202011	30	30
ÒÀÀ¼	50877	46.3000	129.5833	100.1	1869788.22691	5240328.48352	68.1	202011	30	30
èë´¨	50878	47.0003	130.7169	78.2	1934148.47069	5337512.62496	66.5	202011	30	30
èëÄÏ	50879	46.2264	130.5581	187.0	1944406.70654	5251109.87759	70.9	202011	30	30
¼¯ÏÍ	50880	46.7406	131.1130	102.3	1970764.30563	5317395.30532	59.0	202011	30	30
ÓÑÒê	50881	46.7825	131.7850	70.5	2019017.45527	5335395.95726	65.9	202011	30	30
Ë«Ñ¼É½	50884	46.6550	131.1528	175.3	1976178.99235	5308987.58990	59.0	202011	30	30
±¦Çå	50888	46.3881	132.1653	79.6	2058836.31005	5300904.11750	63.2	202011	30	30
ÈÄºÓ	50892	46.7931	133.9939	54.4	2180609.21625	5383249.91375	70.4	202011	30	30
ÎÚÀ­¸Ç	50913	45.7167	118.8333	865.0	1068581.56208	5017138.30819	65.5	202011	30	30
¶«ÎÚÖéÄÂÇßÆì	50915	45.5167	116.9667	838.9	927832.36370	4976217.39660	62.5	202011	30	30
¿Æ¶ûÇßÓÒÒíÇ°ÆìÌÒºÏÄ¾	50922	45.9719	120.4653	691.0	1189262.46035	5063873.22339	59.4	202011	30	30
»ôÁÖ¹ùÀÕ	50924	45.5497	119.6500	860.0	1133966.06394	5007735.96584	60.6	202011	30	30
°ÍÑÅ¶ûÍÂºúË¶	50928	45.0667	120.3333	628.3	1194751.52026	4962362.08193	55.9	202011	30	30
Í»Èª±¦Ê¯	50930	45.8167	121.3047	458.0	1256076.85491	5057111.06446	50.3	202011	30	30
Í»Èª	50934	45.3833	121.5833	311.7	1285390.46170	5012925.97548	43.8	202011	30	30
°×³Ç	50936	45.6333	122.8333	155.3	1376281.40408	5057198.66604	47.7	202011	30	30
¿Æ¶ûÇßÓÒÒíÖÐÆì	50937	45.0611	121.4831	282.1	1283650.46123	4976095.26769	41.9	202011	30	30
Í¨ÓÜÏòº£	50938	45.0331	122.3167	170.0	1348468.63578	4984057.81580	53.1	202011	30	30
ä¬ÄÏ	50939	45.3481	122.7567	150.5	1376102.73518	5024778.02479	50.5	202011	30	30
Õòêã	50940	45.8500	123.1667	141.1	1397323.53440	5085655.31972	50.1	202011	30	30
´ó°²	50945	45.5061	124.2389	138.1	1486184.13176	5063498.35428	61.7	202011	30	30
ËÉÔ­	50946	45.1833	124.8333	139.8	1538658.99151	5037162.77466	61.4	202011	30	30
Ç¬°²	50948	45.0000	124.0167	146.3	1480005.17030	5004632.43760	58.8	202011	30	30
Ç°¹ù	50949	45.0833	124.8667	136.2	1543439.03401	5026717.79634	64.7	202011	30	30
ÕØÖÝ	50950	45.7031	125.2503	148.7	1558797.31783	5100580.94465	64.6	202011	30	30
¹þ¶û±õ	50953	45.9347	126.5739	118.3	1653551.13203	5147277.21251	66.6	202011	30	30
ÕØÔ´	50954	45.5047	125.0814	127.5	1550426.78683	5076229.45455	62.5	202011	30	30
Ë«³Ç	50955	45.3939	126.3186	168.3	1647156.94187	5084038.41123	65.1	202011	30	30
ºôÀ¼	50956	46.0914	126.7747	134.5	1664891.78986	5167699.53289	69.8	202011	30	30
°¢³Ç	50958	45.5342	126.9356	168.2	1690625.57730	5109718.61597	69.4	202011	30	30
±öÏØ	50960	45.7333	127.3833	184.2	1719578.79570	5139094.55357	67.9	202011	30	30
Ä¾À¼	50962	45.9756	128.0453	116.9	1763311.69051	5177046.70262	74.2	202011	30	30
Í¨ºÓ	50963	45.9667	128.7333	108.6	1815197.51641	5188480.41944	75.3	202011	30	30
·½Õý	50964	45.8333	128.8000	119.3	1823735.80520	5175239.80356	72.4	202011	30	30
ÑÓÊÙ	50965	45.4417	128.2800	167.2	1794793.38852	5123247.89519	74.3	202011	30	30
ÉÐÖ¾	50968	45.2167	127.9667	189.7	1776841.94897	5093136.91540	75.8	202011	30	30
ÆßÌ¨ºÓ	50971	45.8397	130.9842	194.9	1987247.81057	5217854.88547	66.1	202011	30	30
²ªÀû	50973	45.7528	130.6061	234.4	1961454.50712	5200960.03224	61.8	202011	30	29
¼¦Î÷	50978	45.3050	130.9089	272.5	1997032.77210	5158637.95084	58.8	202011	30	30
ÁÖ¿Ú	50979	45.2753	130.2442	274.7	1947757.66631	5142221.17306	63.7	202011	30	30
»¢ÁÖ	50983	45.7606	132.8831	98.1	2131218.14846	5248734.29003	70.4	202011	30	30
ÃÜÉ½	50985	45.5500	131.8667	151.7	2061761.43765	5204637.81815	64.2	202011	30	30
¼¦¶«	50987	45.2589	131.0944	219.9	2012340.64033	5157404.72924	60.0	202011	30	30
¹þ°ÍºÓÏØÈø¶û²¼À­¿ËÕò¼ÓÀÉ°¢Ê²´å¹ú¼ÒÆøÏó¹Û²âÕ¾	51004	48.3539	85.9550	623.0	-1411023.54961	5371431.77993	66.6	202011	30	30
ÎÞÃûÕ¾	51005	48.5019	87.1269	1451.0	-1322241.26322	5371375.35969	73.9	202011	30	30
¹þ°ÍºÓ	51053	48.0500	86.4000	532.6	-1384707.30189	5332147.81244	67.6	202011	30	30
°¢¿Ë´ïÀ­	51058	47.1000	87.9667	563.3	-1287262.33396	5207378.49633	69.6	202011	30	30
¼ªÄ¾ÄË	51059	47.4500	85.8833	968.2	-1435430.71824	5274176.45967	68.7	202011	30	30
²¼¶û½ò	51060	47.7000	86.8667	473.9	-1357398.17822	5287589.14751	70.1	202011	30	30
¼ªÄ¾ÄËÏØºÚÉ½Í·¹ú¼ÒÆøÏó¹Û²âÕ¾	51067	47.0958	86.6097	1219.0	-1388769.62966	5225207.85264	57.1	202011	30	30
¸£º£	51068	47.1167	87.4833	497.0	-1323094.16761	5215561.25771	70.3	202011	30	30
°¢ÀÕÌ©¹ú¼Ò»ù×¼ÆøºòÕ¾	51076	47.7333	88.0833	735.3	-1266616.88602	5275145.73579	69.5	202011	30	30
¸»ÔÌÏØ¿É¿ÉÍÐº£Õò¿É¿ÉÍÐº£¾°Çø¹ú¼ÒÆøÏó¹Û²âÕ¾	51084	47.2106	89.8647	1208.2	-1143141.70248	5196274.24059	68.6	202011	30	30
¸»ÔÌ	51087	47.0167	89.5000	860.4	-1173815.68309	5179238.63846	66.6	202011	30	30
Ëþ³Ç¹ú¼Ò»ù×¼ÆøºòÕ¾	51133	46.7333	83.0000	534.9	-1666119.32396	5241261.34295	62.6	202011	30	30
Ô£Ãñ	51137	46.2000	83.0667	721.4	-1674167.46713	5182184.43445	66.7	202011	30	30
¶îÃô	51145	46.5500	83.6500	521.6	-1622020.33323	5210576.89429	66.2	202011	30	30
ÍÐÀïÏØÌú³§¹µÕò¹ú¼ÒÆøÏó¹Û²âÕ¾	51149	46.1583	84.3739	869.0	-1576834.29667	5156238.45226	63.3	202011	30	29
ºÍ²¼¿ËÈü¶û	51156	46.8167	85.7500	1322.1	-1458873.56231	5207059.49204	62.4	202011	30	30
ºÍ²¼¿ËÈü¶ûÏØÏÄ×Î¸ÇÕò¹ú¼ÒÆøÏó¹Û²âÕ¾	51158	46.3406	86.2250	573.0	-1433276.30082	5148099.06340	66.5	202011	30	30
ÎÚ¶ûºÌÇø¹ú¼ÒÆøÏó¹Û²âÕ¾	51159	46.0967	85.6586	302.0	-1481238.55196	5129721.40481	63.1	202011	30	30
¸£º£ÄÏ¸ÉÇþ¹ú¼ÒÆøÏó¹Û²âÕ¾	51166	46.4833	87.9333	672.0	-1301498.35408	5140210.55663	33.5	202011	30	30
ÇàºÓ	51186	46.6650	90.3778	1218.2	-1113577.02161	5130452.88635	67.1	202011	30	30
¸»ÔÌÏØ¿Ë×ÎÀÕÆëÁ¦¿ËÏçÐÂ´åÂ·¹ú¼ÒÆøÏó¹Û²âÕ¾	51187	46.1703	89.9233	885.0	-1156265.04287	5081150.79584	64.0	202011	30	30
ÇàºÓÏØ²é¸É¹ùÀÕÏç¹ú¼ÒÆøÏó¹Û²âÕ¾	51189	46.4908	90.7617	1292.0	-1087316.12545	5107005.95374	33.8	202011	30	30
°¢À­É½¿Ú¹ú¼Ò»ù±¾ÆøÏóÕ¾	51232	45.1833	82.5500	369.8	-1738396.18956	5080351.26641	66.1	202011	30	30
²©ÀÖ¹ú¼Ò»ù±¾ÆøÏóÕ¾	51238	44.9000	82.0667	532.2	-1782416.64907	5058046.30252	70.2	202011	30	30
ÍÐÀï	51241	45.9333	83.6000	1094.2	-1640463.75122	5144239.73515	59.3	202011	30	30
¿ËÀ­ÂêÒÀ¹ú¼Ò»ù±¾ÆøÏóÕ¾	51243	45.6258	84.8592	450.3	-1552224.06625	5090410.12195	58.8	202011	30	30
ÍÐÀïÏØÃí¶û¹µÕò¹ú¼ÒÆøÏó¹Û²âÕ¾	51245	45.5156	83.8531	1484.0	-1631217.69188	5094494.43375	66.6	202011	30	30
¿ËÀ­ÂêÒÀÇøÐÂ»ú³¡¹ú¼ÒÆøÏó¹Û²âÕ¾	51246	45.4647	84.9600	272.8	-1548170.12144	5071204.48656	64.0	202011	30	30
±±ËþÉ½¹ú¼Ò»ù×¼ÆøºòÕ¾	51288	45.3667	90.5333	1653.7	-1122848.66081	4985420.89031	54.6	202011	30	30
ÎÂÈªÏØËÕÂ³±±½ò¹ú¼ÒÆøÏó¹Û²âÕ¾	51323	44.9625	80.5811	1903.0	-1893912.04927	5092350.07303	61.5	202011	30	30
»ô¶û¹ûË¹¹ú¼ÒÆøÏó¹Û²âÕ¾	51328	44.1667	80.4167	722.0	-1928254.14721	5009056.90508	65.3	202011	30	30
»ô³Ç¹ú¼ÒÆøÏóÕ¾	51329	44.0500	80.8500	640.0	-1898099.18895	4988009.28709	68.9	202011	30	30
ÎÂÈª	51330	44.9667	81.0167	1357.8	-1860680.69860	5084569.46261	68.5	202011	30	30
¾«ºÓ¹ú¼Ò»ù±¾ÆøÏóÕ¾	51334	44.5667	82.8167	329.2	-1733386.27475	5008400.13121	64.8	202011	30	30
¾«ºÓÏØÎåÌ¨¿ª·¢Çø¹ú¼ÒÆøÏó¹Û²âÕ¾	51335	44.6117	82.1458	351.0	-1783744.28455	5025196.16480	63.8	202011	30	29
²©ÀÖÊÐÈüÀïÄ¾ºþ¶«°¶¹ú¼ÒÆøÏó¹Û²âÕ¾	51337	44.6028	81.3878	2091.0	-1842038.95265	5038067.65288	68.5	202011	30	30
¿ËÀ­ÂêÒÀÇøÎåÎåÐÂÕò¹ú¼ÒÆøÏó¹Û²âÕ¾	51342	44.8794	84.7978	342.1	-1573757.54219	5009629.13297	71.1	202011	30	30
ÎÚËÕÊÐ¹Å¶ûÍ¼Õò¹ú¼ÒÆøÏó¹Û²âÕ¾	51345	44.5514	83.8994	482.0	-1650457.71499	4988275.12097	69.1	202011	30	30
ÎÚËÕ	51346	44.4333	84.6667	478.7	-1593989.89179	4962790.32873	66.2	202011	30	30
ÅÚÌ¨¹ú¼ÒÆøÏó¹Û²âÕ¾	51352	44.8500	85.2500	337.1	-1539652.79169	4999313.83136	66.0	202011	30	30
ÄªË÷Íå	51353	45.0167	86.1000	346.0	-1470679.52136	5004733.04295	63.5	202011	30	30
Ê¯ºÓ×Ó¹ú¼ÒÆøÏó¹Û²âÕ¾	51356	44.3167	86.0500	442.9	-1489397.55940	4928493.78230	66.7	202011	30	30
É³Íå¹ú¼ÒÆøÏó¹Û²âÕ¾	51357	44.3333	85.6167	522.2	-1522663.37497	4936893.11985	63.7	202011	30	30
ÎÚÀ¼ÎÚËÕ	51358	44.2833	85.8167	468.5	-1508225.74863	4928340.05809	67.3	202011	30	30
ÂêÄÉË¹	51359	44.3167	86.2000	471.4	-1477749.95897	4926252.29808	67.1	202011	30	30
Îå¼ÒÇþ103ÍÅ¶«µÀº£×Ó¹ú¼ÒÆøÏó¹Û²âÕ¾	51362	44.6817	87.5706	447.0	-1364025.46602	4946859.08327	64.0	202011	30	30
²Ì¼Òºþ¹ú¼Ò»ù±¾ÆøÏóÕ¾	51365	44.2000	87.5333	440.5	-1376363.38963	4894219.43015	61.8	202011	30	30
ºôÍ¼±Ú	51367	44.1667	86.8500	575.1	-1430296.16983	4900203.28629	63.8	202011	30	30
²ý¼ª	51368	44.1167	87.3167	515.7	-1394906.80059	4888046.01509	66.1	202011	30	30
Ã×Èª	51369	43.9667	87.6500	600.3	-1371811.84738	4866835.18735	64.1	202011	30	30
ÎÚ¶ûºÌÇø²ÊÄÏ¹ú¼ÒÆøÏó¹Û²âÕ¾	51371	44.9861	88.3631	706.0	-1296915.87563	4969818.24679	54.7	202011	30	30
¼ªÄ¾Èø¶ûÏØÃº»¯»ùµØ¹ú¼ÒÆøÏó¹Û²âÕ¾	51372	44.7656	89.1086	489.0	-1243244.15824	4935927.81728	56.4	202011	30	30
¸·¿µ	51377	44.1667	87.9167	547.0	-1347093.34042	4885282.61129	68.4	202011	30	30
¼ªÄ¾Èø¶û	51378	44.0000	89.1667	742.9	-1252365.46443	4850474.53830	61.2	202011	30	30
ÆæÌ¨	51379	44.0167	89.5667	793.5	-1220695.20962	4847343.05451	66.7	202011	30	30
ÆæÌ¨ÏØ¿ÖÁú¹µ¹ú¼ÒÆøÏó¹Û²âÕ¾	51381	44.8228	90.0125	682.0	-1172119.87820	4931259.82725	45.0	202011	30	30
ÆæÌ¨ÏØÜ¸Ü¸ºþ¹ú¼ÒÆøÏó¹Û²âÕ¾	51388	44.3031	90.0975	716.0	-1174229.72029	4872687.62290	57.1	202011	30	30
²ì²¼²é¶û	51430	43.8333	81.1500	602.6	-1880764.07182	4958690.42904	73.1	202011	30	30
ÒÁÄþ¹ú¼Ò»ù×¼ÆøºòÕ¾	51431	43.9500	81.3333	662.5	-1863492.78123	4967957.52396	71.9	202011	30	30
ÄáÀÕ¿Ë	51433	43.8000	82.5167	1105.3	-1775734.42228	4929885.74663	72.7	202011	30	30
ÒÁÄþÏØ	51434	43.9667	81.5333	770.0	-1847601.82544	4966040.87623	69.1	202011	30	30
¹®Áô	51435	43.4667	82.2333	774.9	-1806233.79965	4898538.73395	73.9	202011	30	30
ÐÂÔ´	51436	43.4500	83.3000	928.2	-1723398.17398	4877747.67535	67.1	202011	30	30
ÕÑËÕ	51437	43.1500	81.1333	1851.0	-1900329.46777	4884461.03452	69.8	202011	30	30
ÌØ¿ËË¹	51438	43.1833	81.7667	1210.4	-1849965.45927	4876136.05288	66.8	202011	30	30
ÄáÀÕ¿ËÏØÖÖ·ä³¡¹ú¼ÒÆøÏó¹Û²âÕ¾	51440	43.7089	83.2944	1635.0	-1717529.48405	4906228.78832	72.2	202011	30	24
Ê¯ºÓ×ÓÂ«²Ý¹µ´å¹ú¼ÒÆøÏó¹Û²âÕ¾	51452	43.9142	85.8803	1099.0	-1511211.58367	4886738.79526	62.6	202011	30	29
ÐÂÊÐÇøÖ©ÖëÉ½¹ú¼ÒÆøÏó¹Û²âÕ¾	51462	43.8517	87.5528	849.0	-1381674.40209	4855475.27425	65.1	202011	30	30
ÎÚÂ³Ä¾Æë¹ú¼Ò»ù±¾ÆøÏóÕ¾	51463	43.7833	87.6500	935.0	-1375390.60103	4846565.63193	65.1	202011	30	30
Ð¡Çþ×Ó¹ú¼ÒÆøÏó¹Û²âÕ¾	51465	43.4833	87.1000	1871.8	-1424565.73750	4821162.90652	63.7	202011	30	30
´ïÛà³ÇÇø²ñÎÑ±¤ºþ¹ú¼ÒÆøÏó¹Û²âÕ¾	51466	43.5303	87.8917	1101.0	-1361292.88767	4815252.56112	57.8	202011	30	30
°ÍÂØÌ¨	51467	42.7667	86.3333	1732.4	-1499934.57850	4753261.14163	49.7	202011	30	30
ÎÚÂ³Ä¾ÆëÄÁÊÔÕ¾	51469	43.4500	87.1833	1930.0	-1418675.52740	4816289.75043	58.2	202011	30	30
Ìì³Ø¹ú¼Ò»ù×¼ÆøºòÕ¾	51470	43.8833	88.1167	1942.5	-1336856.57023	4851248.50482	65.5	202011	30	30
´ïÛà³Ç¹ú¼Ò»ù±¾ÆøÏóÕ¾	51477	43.3500	88.3167	1103.5	-1331186.70674	4789527.17779	57.0	202011	30	30
Ä¾ÀÝ×Ô¶¯ÍÁÈÀË®·ÖÕ¾	51482	43.8333	90.2833	1271.5	-1167481.36583	4818380.21051	65.1	202011	30	30
Ê®Èý¼ä·¿	51495	43.2167	91.7333	721.4	-1062402.62997	4733525.09301	34.2	202011	30	30
ÕÑËÕÏØ¿¦À­ËÕÕò¹ú¼ÒÆøÏó¹Û²âÕ¾	51523	42.8119	80.8106	1709.0	-1934688.38494	4853783.34351	75.0	202011	30	30
¿âÃ×Ê²¹ú¼Ò»ù±¾ÆøÏóÕ¾	51526	42.2333	88.2167	922.4	-1360223.73658	4667049.33119	47.1	202011	30	30
°ÍÒô²¼Â³¿Ë	51542	43.0333	84.1500	2458.0	-1666670.93668	4817474.33929	66.5	202011	30	30
ºÍ¾²¹ú¼ÒÆøÏó¹Û²âÕ¾	51559	42.3333	86.3667	1113.2	-1506382.82261	4704839.32701	53.7	202011	30	30
ÑÉêÈ	51567	42.0500	86.6000	1055.3	-1493618.56650	4669965.65480	62.9	202011	30	30
ºÍË¶ÏØ	51568	42.2667	86.8500	1085.4	-1469116.46005	4690226.81872	57.0	202011	30	30
ÍÐ¿ËÑ·	51571	42.7667	88.6000	49.5	-1319573.37276	4721073.33074	40.8	202011	30	30
ÍÂÂ³·¬¶«¿²¹ú¼ÒÆøÏó¹Û²âÕ¾	51572	42.8333	89.2500	-48.7	-1266538.37426	4720001.20339	42.9	202011	30	30
ÍÂÂ³·¬	51573	42.9500	89.2333	39.3	-1265794.40236	4733174.07288	37.7	202011	30	30
°¬¶¡ºþ¾°Çø	51576	42.6917	89.2558	-152.0	-1268591.40971	4704197.87091	45.1	202011	30	28
Û·ÉÆ	51581	42.8500	90.2333	398.6	-1187791.43211	4709703.22527	44.5	202011	30	30
ÎÚÊ²	51627	41.2167	79.2333	1395.8	-2104197.44084	4711840.16899	63.1	202011	30	30
°¢¿ËËÕ¹ú¼Ò»ù×¼ÆøºòÕ¾	51628	41.1167	80.3833	1107.1	-2015031.29085	4677065.75878	49.0	202011	30	30
ÎÂËÞ	51629	41.2667	80.2333	1133.1	-2022878.43080	4696511.96884	54.4	202011	30	30
°Ý³ÇÏØÌúÈÈ¿ËÕò¹ú¼ÒÆøÏó¹Û²âÕ¾	51631	41.9853	81.5311	1701.0	-1899947.99450	4749487.10438	64.3	202011	30	29
°Ý³Ç	51633	41.7833	81.9000	1229.2	-1875876.23352	4720336.91243	68.7	202011	30	30
ÐÂºÍ	51636	41.5500	82.6500	1009.8	-1821890.51370	4680762.11610	57.1	202011	30	30
É³ÑÅ	51639	41.2503	82.7692	982.5	-1819840.16092	4645634.59499	53.4	202011	30	30
ÂÖÌ¨	51642	41.8167	84.2667	982.0	-1685869.65012	4681554.02544	54.3	202011	30	30
ÂÖÌ¨ÏØ²ß´ïÑÅÏç¹ú¼ÒÆøÏó¹Û²âÕ¾	51643	41.9928	84.8850	988.0	-1632302.76429	4690642.88053	50.7	202011	30	30
¿â³µ¹ú¼Ò»ù±¾ÆøÏóÕ¾	51644	41.7167	82.9667	1081.9	-1792367.12724	4693318.34033	51.9	202011	30	30
Î¾Àç	51655	41.3500	86.2667	884.9	-1535152.18205	4597538.40218	47.8	202011	30	30
¿â¶ûÀÕ¹ú¼Ò»ù±¾ÆøÏóÕ¾	51656	41.7333	85.8167	899.8	-1563277.51446	4646981.36192	52.0	202011	30	30
ÎÞÃûÕ¾	51661	41.7667	86.2000	1050.0	-1531711.45345	4644701.95267	39.1	202011	30	30
ÎÞÃûÕ¾	51663	41.9000	86.7333	1047.4	-1486012.20687	4651355.34601	62.0	202011	30	30
ÍÂ¶ûæØÌØ¹ú¼Ò»ù±¾ÆøÏóÕ¾	51701	40.5167	75.4000	3504.4	-2431731.65979	4723481.06612	56.0	202011	30	30
°¢Í¼Ê²ÊÐÉÏ°¢Í¼Ê²Õò¹ú¼ÒÆøÏó¹Û²âÕ¾	51702	39.7369	75.6753	1884.2	-2435409.15890	4632536.53587	46.8	202011	30	30
°¢Í¼Ê²ÊÐ¹þÀ­¾þÏç¹ú¼ÒÆøÏó¹Û²âÕ¾	51703	40.1575	76.7872	1594.3	-2332300.25854	4651355.12226	59.0	202011	30	30
°¢Í¼Ê²¹ú¼Ò»ù±¾ÆøÏóÕ¾	51704	39.7306	76.2219	1267.6	-2391508.75018	4618567.64597	58.7	202011	30	30
ÎÚÇ¡	51705	39.7167	75.2500	2175.7	-2470348.03693	4640862.94393	50.6	202011	30	30
Ù¤Ê¦	51707	39.5000	76.7833	1204.7	-2353435.22366	4580170.13113	60.9	202011	30	30
°¢¿ËÌÕ¹ú¼ÒÆøÏó¹Û²âÕ¾	51708	39.1500	75.9500	1325.1	-2432377.88003	4562345.39853	57.9	202011	30	30
¿¦Ê²¹ú¼Ò»ù×¼ÆøºòÕ¾	51709	39.4833	75.7500	1385.6	-2437704.10740	4603295.03124	51.6	202011	30	30
°¢ºÏÆæÏØ¹þÀ­²¼À­¿ËÏç¹ú¼ÒÆøÏó¹Û²âÕ¾	51710	40.7744	77.5469	2510.2	-2252119.75427	4700726.57887	47.2	202011	30	30
°¢ºÏÆæ	51711	40.9333	78.4500	1985.1	-2175102.30398	4697859.17397	55.0	202011	30	30
Ù¤Ê¦ÏØÎ÷¿Ë¶û¿âÀÕÕò¹ú¼ÒÆøÏó¹Û²âÕ¾	51715	39.8142	77.4500	1165.0	-2289559.02148	4598679.66343	41.0	202011	30	30
°Í³þ	51716	39.8000	78.5667	1116.5	-2199428.46193	4571888.68990	48.9	202011	30	30
ÔÀÆÕºþ	51717	39.2500	76.7833	1206.3	-2361354.73771	4553059.59896	57.4	202011	30	30
¿ÂÆº¹ú¼Ò»ù±¾ÆøÏóÕ¾	51720	40.5000	79.0500	1161.8	-2139720.18929	4637626.26334	56.3	202011	30	30
°¢ÍßÌá	51722	40.6500	80.4000	1044.3	-2026605.59271	4625682.76752	55.3	202011	30	30
¿ÂÆºÏØÆôÀËÏç¹ú¼ÒÆøÏó¹Û²âÕ¾	51724	40.6244	79.7164	1055.0	-2082444.19912	4637031.02237	42.2	202011	30	30
°¢À­¶û¹ú¼Ò»ù±¾ÆøÏóÕ¾	51730	40.5500	81.2667	1012.2	-1959267.93846	4597331.85871	50.6	202011	30	30
É³ÑÅÏØ¶þÄÁ³¡¹ú¼ÒÆøÏó¹Û²âÕ¾	51732	40.9058	82.1825	971.0	-1875882.63782	4618693.43643	57.0	202011	30	30
ËþÖÐ	51747	39.0000	83.6667	1099.3	-1801700.96134	4381294.39333	40.2	202011	30	30
Î¾ÀçÏØÓ¢¿âÀÕÕò¹ú¼ÒÆøÏó¹Û²âÕ¾	51760	40.9278	86.8128	863.0	-1499584.10171	4542395.69176	54.7	202011	30	30
Ìú¸ÉÀï¿Ë	51765	40.6333	87.7000	846.0	-1432954.26695	4496592.58930	49.8	202011	30	30
ÈôÇ¼ÏØ°¢À­¸É¹ú¼ÒÆøÏó¹Û²âÕ¾	51774	40.1456	88.3756	812.0	-1386704.49916	4432748.84528	43.7	202011	30	30
ÈôÇ¼	51777	39.0236	88.1833	888.2	-1423956.99581	4310527.30581	43.2	202011	30	30
ÈôÇ¼ÏØÃ×À¼¹Å³Ç¹ú¼ÒÆøÏó¹Û²âÕ¾	51783	40.4856	90.8989	814.0	-1172338.76371	4438153.21222	31.8	202011	30	30
Ó¢¼ªÉ³	51802	38.9333	76.1667	1297.5	-2421760.31007	4533594.46290	55.3	202011	30	30
Ó¢¼ªÉ³ÏØ¿Ë×ÎÀÕÏç¹ú¼ÒÆøÏó¹Û²âÕ¾	51803	38.6089	76.4022	1438.0	-2412947.52716	4492722.01080	47.7	202011	30	30
ËþÊ²¿â¶û¸É	51804	37.7667	75.2333	3090.1	-2536778.29142	4430743.91857	42.4	202011	30	30
°¢¿ËÌÕÏØ²¼Â×¿ÚÏçËÕ°ÍÊ²´å¹ú¼ÒÆøÏó¹Û²âÕ¾	51805	38.3572	74.9561	3668.1	-2539787.18359	4501575.28046	37.2	202011	30	30
É¯³µÏØ»ôÊ²À­ÆÕÏçÍÐÁ¦¿²ÌØ´å¹ú¼ÒÆøÏó¹Û²âÕ¾	51806	37.8617	76.6900	1632.0	-2413088.05316	4404713.14528	44.2	202011	30	30
Âó¸ÇÌá	51810	38.9167	77.6333	1178.2	-2302311.53996	4496899.94670	48.1	202011	30	30
É¯³µ	51811	38.4333	77.2667	1231.2	-2347415.45975	4452942.27465	51.6	202011	30	30
Ò¶³Ç	51814	37.9167	77.4000	1360.4	-2352450.85717	4393645.41989	48.0	202011	30	30
ÔóÆÕ¹ú¼ÒÆøÏó¹Û²âÕ¾	51815	38.2000	77.2667	1274.7	-2354686.37848	4427594.14452	53.1	202011	30	30
Ò¶³ÇÏØÎÚÏÄ°ÍÊ²Õò2´å¹ú¼ÒÆøÏó¹Û²âÕ¾	51817	37.4625	77.3689	1872.0	-2369139.26064	4345012.84603	49.6	202011	30	30
Æ¤É½	51818	37.6167	78.2833	1375.4	-2288037.82482	4340349.10263	42.9	202011	30	30
ÂåÆÖÏØ°¢ºÍ¹«Â·ºì°×É½·þÎñÕ¾¹ú¼ÒÆøÏó¹Û²âÕ¾	51823	38.3883	80.9147	1204.0	-2046418.26089	4367294.11956	33.9	202011	30	30
ºÍÌïÏØËþÍß¿âÀÕÏç¹ú¼ÒÆøÏó¹Û²âÕ¾	51825	37.6528	80.3956	1252.0	-2110021.21393	4297506.37095	36.4	202011	30	29
²ßÀÕ	51826	37.0167	80.8000	1336.5	-2093391.48136	4219196.57253	37.7	202011	30	30
Ä«Óñ	51827	37.1667	79.6333	1348.9	-2187876.18495	4260784.42751	54.0	202011	30	30
ºÍÌï¹ú¼Ò»ù×¼ÆøºòÕ¾	51828	37.1333	79.9333	1375.0	-2163500.01582	4250555.39473	36.6	202011	30	30
ÂåÆÖ¹ú¼ÒÆøÏó¹Û²âÕ¾	51829	37.0500	80.2333	1295.6	-2140474.67521	4234930.78091	35.3	202011	30	30
Ãñ·á	51839	37.0667	82.5667	1409.5	-1942014.17550	4188788.01520	41.8	202011	30	30
Ãñ·áÏØ°²µÏ¶ûÄÁ³¡¹ú¼ÒÆøÏó¹Û²âÕ¾	51844	37.9386	83.6533	1256.0	-1828410.80583	4264335.85353	38.2	202011	30	26
ÇÒÄ©	51855	38.1500	85.5500	1247.2	-1663488.25797	4254374.58604	39.7	202011	30	30
ÇÒÄ©ÏØ¿âÀ­Ä¾À­¿ËÏç¹ú¼ÒÆøÏó¹Û²âÕ¾	51858	37.5094	85.7592	2298.0	-1659768.62164	4179827.68822	35.4	202011	30	30
ÈôÇ¼ÏØÍßÊ²Ï¿Õò¹ú¼ÒÆøÏó¹Û²âÕ¾	51862	38.7036	87.4125	857.0	-1494928.32322	4286237.13871	35.7	202011	30	30
ÈôÇ¼ÏØÒÀÍÌ²¼À­¿ËÕò¹ú¼ÒÆøÏó¹Û²âÕ¾	51881	38.4536	90.1617	3150.0	-1267361.04717	4220107.05268	28.9	202011	30	30
Ã£ÑÂ	51886	38.2500	90.8500	2944.8	-1212249.57240	4188743.25493	29.4	202011	30	30
Ã£ÑÂ´óÎÚË¹	51894	37.9511	91.2736	3069.0	-1180850.82370	4150183.09334	27.8	202011	30	30
Àäºþ´ó·çÉ½	51896	38.2539	92.1408	2710.0	-1102258.49459	4174133.75058	32.1	202011	30	30
Ã£ÑÂ¸ÊÉ­	51899	37.2775	92.4814	2899.0	-1087100.96688	4060901.99614	31.7	202011	30	30
ºÍÌïÏØÎÚÂ³ÍßÌá¹ú¼ÒÆøÏó¹Û²âÕ¾	51920	36.8217	79.4506	2004.0	-2213212.24788	4227108.07752	40.1	202011	30	30
ÓÚÌï	51931	36.8500	81.6500	1422.0	-2025640.85425	4183256.58407	37.1	202011	30	30
°ÍÀïÀ¤ÏØÈýÌÁºþÏç¹ú¼ÒÆøÏó¹Û²âÕ¾	52008	44.2778	93.3542	874.0	-919296.93419	4835535.98379	43.1	202011	30	30
°ÍÀïÀ¤	52101	43.6000	93.0500	1679.4	-952327.96928	4762881.87409	53.1	202011	30	30
Ä×Ã«ºþ	52112	43.7500	94.9833	479.0	-797135.55909	4762587.76521	41.4	202011	30	30
ÒÁÎá	52118	43.2667	94.7000	1728.6	-825222.78777	4710900.51052	48.6	202011	30	30
¹þÃÜ¹ú¼Ò»ù×¼ÆøºòÕ¾	52203	42.8167	93.5167	737.2	-925465.05810	4671041.95807	43.4	202011	30	30
ÒÁÖÝÇøÍÁÎÝÍ­¿ó¹ú¼ÒÆøÏó¹Û²âÕ¾	52207	42.1761	92.6953	721.0	-1000248.59790	4607425.56097	35.1	202011	30	30
ÒÁÖÝÇøÇß³ÇÏç¹ú¼ÒÆøÏó¹Û²âÕ¾	52211	42.7792	94.5425	1661.0	-843558.08620	4657710.22489	48.2	202011	30	30
ÒÁÖÝÇøÂæÍÕÈ¦×Ó¹ú¼ÒÆøÏó¹Û²âÕ¾	52214	42.5717	94.1644	820.0	-876481.58780	4637773.16937	39.1	202011	30	30
¶î¼ÃÄÉÆìËÕ²´Ä×¶ûËÕÄ¾²ß¿Ë	52264	42.5628	101.2694	1011.0	-302331.15957	4594574.91554	46.5	202011	30	30
¶î¼ÃÄÉÆì	52267	41.9569	101.0611	939.0	-321909.28929	4527059.13462	45.9	202011	30	30
ºìÁøºÓ	52313	41.5333	94.6667	1573.8	-848152.60943	4517116.28516	41.3	202011	30	30
¹ÏÖÞÁøÔ°Èý²í¿Ú	52319	41.0700	95.4622	1736.0	-788078.78722	4458580.78552	40.2	202011	30	30
Âí××É½	52323	41.8047	97.0319	1770.4	-652044.97629	4529704.95717	47.8	202011	30	30
¶î¼ÃÄÉÆìÈüººÌÕÀ´ËÕÄ¾¶«ÆßÒ»É½	52346	41.3781	99.5975	1158.0	-444968.82126	4467551.07023	39.4	202011	30	30
¹Õ×Óºþ	52378	41.3667	102.3667	960.0	-217003.53281	4457033.99050	48.0	202011	30	30
°¢À­ÉÆ×óÆìÎÚÁ¦¼ªËÕÄ¾ËÕºêÍ¼	52397	41.1844	104.2194	895.8	-64495.76073	4433852.79174	56.2	202011	30	30
¶Ø»Í¹â·üÔ°Çø	52417	40.0900	94.1917	1199.0	-904682.35746	4359391.60893	36.4	202011	30	30
¶Ø»Í	52418	40.1500	94.6833	1139.0	-862983.24204	4361751.42749	44.3	202011	30	30
¹ÏÖÝ	52424	40.5339	95.7783	1170.9	-767647.18835	4395886.33785	43.9	202011	30	30
¹ÏÖÞÓÜÁÖÐ¡Ç§·ð¶´	52427	40.1586	95.8567	1535.0	-765035.57955	4353096.86645	34.9	202011	30	30
ÓñÃÅ	52436	40.2694	97.0269	1526.0	-666345.51774	4357124.02260	52.5	202011	30	30
¶¦ÐÂ	52446	40.3055	99.5189	1177.4	-458113.56474	4347077.33618	50.4	202011	30	30
½ðËþ	52447	39.9969	98.8894	1270.5	-512807.67856	4315372.10922	48.6	202011	30	30
°ÍÑåÅµÈÕ¹«	52495	40.1622	104.8008	1290.8	-16690.16294	4318266.99787	57.4	202011	30	30
Ëà±±	52515	39.5167	94.8667	2137.2	-854983.18589	4289021.36616	43.7	202011	30	30
ÓñÃÅÇåÈª°×ÍÁÁº	52530	39.9231	97.7492	1806.0	-608945.73411	4313498.52635	44.6	202011	30	30
¼ÎÓø¹Ø	52532	39.7825	98.3342	1602.0	-560957.93278	4294212.06503	44.4	202011	30	30
¾ÆÈª	52533	39.7667	98.4833	1477.2	-548545.75711	4291598.38829	50.1	202011	30	30
¸ßÌ¨	52546	39.3739	99.8292	1332.2	-437679.79020	4240618.93905	57.6	202011	30	30
¸ßÌ¨ºìÑÂ×ÓÃ÷³Ç	52548	39.1400	99.3053	2250.0	-483493.63342	4216662.22698	42.8	202011	30	30
ÁÙÔó	52557	39.1456	100.1608	1453.7	-410891.43371	4213440.61586	52.7	202011	30	30
ÑÅ²¼Àµ	52575	39.4167	102.7833	1239.5	-187592.77558	4236148.17908	46.6	202011	30	30
°¢À­ÉÆÓÒÆì	52576	39.2167	101.6833	1510.1	-281408.36097	4216159.10738	45.5	202011	30	30
°¢À­ÉÆÓÒÆìÂüµÂÀ­ËÕÄ¾°åÌ²¾®	52594	39.4542	104.0906	1248.0	-76926.35107	4238642.53389	52.5	202011	30	30
Àäºþ	52602	38.7500	93.3333	2770.0	-993961.63611	4217189.57489	31.6	202011	30	30
ÎÚË¹Ì«	52607	39.4333	106.6500	1252.6	139608.63649	4237089.29907	56.6	202011	30	30
ÍÐÀÕ	52633	38.8167	98.4167	3367.0	-561255.50054	4184874.04730	48.6	202011	30	30
ËàÄÏ	52643	38.8336	99.6200	2311.8	-458677.08548	4180599.51725	45.5	202011	30	30
Ò°Å£¹µ	52645	38.4333	99.6000	3314.0	-462840.05004	4135517.57061	55.2	202011	30	30
ÕÅÒ´	52652	39.0792	100.2750	1461.1	-401559.17785	4205479.34006	54.2	202011	30	30
ÆîÁ¬ÔúÂéÊ²ÏçÏÄÌÁ´å	52654	38.2125	100.0094	2913.0	-429034.71073	4108755.40411	43.7	202011	30	29
ÃñÀÖÈý±¤	52656	38.4631	100.8194	2232.0	-358252.92235	4133839.38069	55.8	202011	30	30
ÆîÁ¬	52657	38.1833	100.2500	2787.4	-408524.71573	4104443.84294	51.1	202011	30	30
É½µ¤	52661	38.7933	101.0839	1765.5	-334127.32346	4170204.99627	48.3	202011	30	30
ÓÀ²ýÂíÓª¹µ	52668	38.0536	101.3861	2888.0	-311397.71006	4085676.37677	46.5	202011	30	30
ÃñÇÚºìÉ°¸Ú	52671	38.9292	102.4614	1354.0	-216236.94457	4181736.80974	49.2	202011	30	30
ÓÀ²ý	52674	38.2178	101.9319	2093.9	-263810.75162	4102645.58622	52.3	202011	30	30
½ð²ý	52675	38.5333	102.2000	1508.9	-239758.95825	4137610.97100	55.0	202011	30	30
ÎäÍþ	52679	37.8858	102.8739	1540.2	-183631.58222	4063006.08803	62.5	202011	30	30
ÃñÇÚ	52681	38.6319	103.0886	1367.5	-163466.79284	4146947.32540	51.0	202011	30	30
Ð¡Ôî»ð	52707	36.7981	93.6781	2767.0	-989822.71266	3994579.01683	39.0	202011	30	30
´ó²ñµ©	52713	37.8522	95.3528	3173.2	-832351.59674	4097713.55134	31.8	202011	30	30
¸ñ¶ûÄ¾É¬±±ÆøÌï	52714	37.3483	94.1608	2706.0	-941016.79954	4051696.92120	29.9	202011	30	30
µÂÁî¹þ	52737	37.3744	97.3758	2981.5	-662341.84676	4028672.13726	35.6	202011	30	30
Ìì¾þ	52745	37.3000	99.0167	3417.0	-520493.85867	4010505.65136	42.2	202011	30	30
¸Õ²ì	52754	37.3333	100.1333	3301.5	-423261.88653	4008957.39869	49.6	202011	30	30
ÃÅÔ´	52765	37.3789	101.6103	2850.0	-294690.51378	4008767.52012	64.7	202011	30	30
¹ÅÀË	52784	37.4736	102.8958	2072.4	-182727.90114	4016378.47428	49.9	202011	30	30
ÎÚÇÊÁë	52787	37.1986	102.8681	3045.1	-185800.51510	3985348.56097	57.0	202011	30	30
ÌÚ¸ñÀï¾­¼Ã¼¼Êõ¿ª·¢ÇøÌÚ¸ñÀï¶îÀïË¹Õò²éÀ­¸ñÈÕ	52792	37.9417	104.5133	1452.0	-42008.42046	4067461.84600	58.7	202011	30	30
¸ÊÌÁ	52795	37.4531	104.5197	1690.0	-41723.23490	4012225.42192	39.5	202011	30	30
¾°Ì©	52797	37.1833	104.0500	1630.9	-82816.56980	3982020.18478	49.3	202011	30	30
¸ñ¶ûÄ¾¹ùÀÕÄ¾µÂÕòºúÑîÁÖ	52814	36.4194	94.4275	2794.0	-929112.78808	3944788.26643	38.2	202011	30	30
¸ñ¶ûÄ¾²ì¶ûº¹ÑÎºþ	52816	36.7950	95.1856	2690.0	-858526.12323	3980197.41617	34.1	202011	30	30
¸ñ¶ûÄ¾	52818	36.4208	94.9083	2807.6	-886993.06880	3940548.09979	31.9	202011	30	30
¸ñ¶ûÄ¾´ó¸ñÀÕÏçÁúÑò´å	52824	36.4431	95.7453	2772.0	-813414.61871	3935889.03393	35.4	202011	30	30
ÅµÄ¾ºé	52825	36.4406	96.4292	2790.4	-753484.98906	3930210.72832	32.2	202011	30	30
¶¼À¼×Ú¼ÓÏç	52829	36.2678	96.9525	2776.0	-709165.67938	3906892.31021	36.4	202011	30	30
ÎÚÀ¼	52833	36.9300	98.4886	2950.0	-569111.98100	3971658.56943	41.8	202011	30	30
¶¼À¼	52836	36.2958	98.0964	3189.0	-608318.50203	3902458.19600	39.4	202011	30	30
¶¼À¼ÏãÈÕµÂÅ©³¡	52838	36.0594	97.7933	2995.0	-636918.38897	3877707.16687	40.8	202011	30	30
²è¿¨	52842	36.7881	99.0750	3087.6	-518879.84433	3952435.77712	39.3	202011	30	30
½­Î÷¹µ	52851	36.6158	100.2736	3241.0	-414929.12537	3927349.40460	52.7	202011	30	30
º£êÌ	52853	36.9000	100.9833	3010.0	-351362.36467	3956706.36493	62.6	202011	30	30
Çàº£ºþ151	52854	36.5856	100.4856	3200.8	-396486.01972	3923072.97538	55.9	202011	30	30
äÒÔ´	52855	36.6833	101.2500	2675.0	-328969.22734	3931314.73519	56.7	202011	30	30
¹²ºÍ	52856	36.2742	100.6183	2835.0	-386392.04745	3887386.14118	50.2	202011	30	30
¹²ºÍÍßÀï¹Ø	52859	36.2869	100.8978	3816.0	-361700.07147	3887767.27477	44.1	202011	30	30
´óÍ¨	52862	36.9661	101.6589	2470.5	-292037.14643	3961984.45949	62.8	202011	30	30
»¥Öú	52863	36.8167	101.9500	2480.0	-267119.97922	3944284.46389	64.2	202011	30	30
Î÷Äþ	52866	36.6644	101.7331	2434.2	-286675.93695	3927681.71568	56.5	202011	30	30
¹óµÂ	52868	36.0164	101.3694	2273.0	-321255.57770	3855595.13635	47.7	202011	30	30
äÒÖÐ	52869	36.5000	101.5833	2667.5	-300455.48128	3909551.58240	58.8	202011	30	30
ÀÖ¶¼ÇøöÄê¼ÕòÎâ¼ÒÌ¨	52870	36.3703	102.3308	2380.0	-235134.49190	3892881.47321	53.3	202011	30	30
»¥Öú±±É½¹ú¼ÒÉ­ÁÖ¹«Ô°	52871	36.8911	102.4275	2645.0	-225092.70044	3951507.97315	70.0	202011	30	30
ÀÖ¶¼	52874	36.4858	102.4100	2021.0	-227818.68405	3905747.72943	52.2	202011	30	30
Æ½°²	52875	36.4992	102.0978	2125.0	-255228.39817	3908021.34153	53.0	202011	30	30
ÃñºÍ	52876	36.3250	102.8389	1813.9	-190494.42480	3886673.47636	57.2	202011	30	30
»¯Â¡	52877	36.1033	102.2575	2834.7	-242423.53095	3862890.51847	65.0	202011	30	30
»¯Â¡Èº¿Æ	52878	36.0175	102.0256	2086.0	-263206.93733	3853787.86703	55.6	202011	30	30
Ìì×£	52881	36.9889	103.1861	2484.8	-158522.45585	3961095.66080	59.7	202011	30	29
¸ÞÀ¼	52884	36.3483	103.9436	1668.5	-93096.03700	3887729.03039	60.2	202011	30	29
ÓÀµÇ	52885	36.7467	103.2556	2118.8	-152930.31188	3933611.56117	63.2	202011	30	30
À¼ÖÝ	52889	36.0439	103.8778	1517.2	-99283.35569	3853389.63557	58.9	202011	30	30
¾¸Ô¶	52895	36.5694	104.6867	1398.2	-27531.40354	3912269.30967	60.1	202011	30	30
°×Òø	52896	36.5481	104.1442	1736.7	-75223.82633	3910142.36894	53.9	202011	30	30
¸ñ¶ûÄ¾³þÂê¶ûºÓ	52905	35.3761	93.4894	4498.0	-1024837.91185	3836841.55792	47.6	202011	30	30
¸ñ¶ûÄ¾²»¶³Èª	52906	35.5339	93.9281	4613.0	-983959.60871	3850117.78054	47.9	202011	30	30
ÎåµÀÁº	52908	35.2156	93.0806	4612.2	-1063234.87771	3823133.57888	40.2	202011	30	30
¸ñ¶ûÄ¾ÓñÖé·å	52910	35.7300	94.3100	4157.0	-947772.41505	3868428.64354	43.2	202011	30	30
¸ñ¶ûÄ¾ÄÉ³àÌ¨	52911	35.8733	94.5525	3574.0	-924651.78466	3882244.33990	39.2	202011	30	30
¶¼À¼°ÍÂ¡Ïç	52931	36.0214	97.5006	3008.0	-663062.66847	3875340.48380	29.8	202011	30	30
¹²ºÍÉ³ÖéÓñ	52941	36.2628	100.2617	2872.0	-417876.64720	3887543.36759	51.5	202011	30	30
ºÓ¿¨	52942	35.8917	99.9944	3254.0	-443544.50293	3846811.20535	46.1	202011	30	30
ÐËº£	52943	35.5833	99.9833	3323.2	-446287.50909	3812054.58657	52.5	202011	30	30
¹óÄÏ¹ýÂíÓªÄ¾¸ñÌ²	52953	35.7550	100.9236	3314.0	-361894.08630	3827609.56846	50.9	202011	30	30
¹óÄÏ	52955	35.5833	100.7333	3120.0	-379611.92414	3808935.00961	55.8	202011	30	30
Í¬µÂ	52957	35.2439	100.5972	3148.2	-393413.07395	3771154.02417	53.4	202011	30	30
Í¬µÂÂí³¡	52958	35.2592	100.6553	3291.0	-388149.25462	3772652.17681	61.1	202011	30	30
¼âÔú	52963	35.9339	102.0228	2085.7	-263737.92542	3844351.31435	51.6	202011	30	30
Ôó¿â	52968	35.0333	101.4667	3662.8	-316602.08495	3744272.78648	66.3	202011	30	30
Ñ­»¯	52972	35.8542	102.4572	1921.0	-225496.01472	3834277.30503	53.9	202011	30	30
Í¬ÈÊ	52974	35.5444	102.0325	2475.0	-264194.32478	3800329.79028	56.5	202011	30	30
ÏÄºÓ	52978	35.1875	102.4931	2948.3	-224215.05074	3758888.53595	65.8	202011	30	30
ÓÀ¾¸	52980	35.9675	103.2953	1648.0	-150962.38982	3845489.98771	68.6	202011	30	30
¶«Ïç	52981	35.6756	103.3844	2421.0	-143609.49789	3812374.95403	76.3	202011	30	30
¹ãºÓ	52982	35.4814	103.5581	1953.2	-128489.27291	3790195.67551	79.4	202011	30	30
ÓÜÖÐ	52983	35.8664	104.1431	1874.4	-75985.52935	3833096.08065	77.1	202011	30	30
ÁÙÏÄ¶«	52984	35.5797	103.1764	1917.2	-162295.54131	3801860.41549	75.7	202011	30	30
ºÍÕþ	52985	35.4125	103.3394	2162.8	-148106.37557	3782716.39173	81.2	202011	30	30
ÁÙä¬	52986	35.3622	103.8608	1893.8	-101671.22425	3776377.94047	81.2	202011	30	30
¿µÀÖ	52988	35.3747	103.7206	2015.8	-114164.92796	3777942.52090	77.2	202011	30	30
»áÄþ	52993	35.6778	105.0628	1739.4	5582.33465	3811456.81526	70.2	202011	30	30
°²¶¨	52995	35.5842	104.6006	2004.9	-35545.39324	3800949.82344	74.6	202011	30	30
»ª¼ÒÁë	52996	35.3861	105.0083	2450.6	740.54820	3778494.95251	80.6	202011	30	30
Î¼Ô´	52998	35.1261	104.1958	2111.0	-71990.02123	3749412.91655	80.8	202011	30	30
¶þÁ¬ºÆÌØ	53068	43.6303	111.9369	963.1	553469.19400	4728245.08025	60.3	202011	30	30
ËÕÄáÌØ×óÆì²é¸É°½°ü	53077	44.2994	112.0858	1020.0	559975.60372	4803969.84840	63.1	202011	30	30
ÄÇÈÊ±¦Á¦¸ñ	53083	44.6167	114.1500	1181.6	719422.43003	4852713.32801	65.3	202011	30	30
ËÕÄáÌØ×óÆì¸ßÀÕÒô¹þÏÄÍ¼	53084	44.4903	113.0936	1121.0	637711.94034	4831384.06841	67.0	202011	30	30
Âú¶¼À­	53149	42.5333	110.1333	1225.2	416091.33798	4596333.48063	58.1	202011	30	30
°¢°Í¸ÂÆì	53192	44.0167	115.0033	1147.7	793062.08646	4792259.69198	63.4	202011	30	30
ËÕÄáÌØ×óÆì	53195	43.8500	113.6333	1036.7	686368.77228	4763427.65108	59.4	202011	30	30
ÎÚÀ­ÌØÖÐÆì¸ÊÆäÃ«¶¼	53225	42.3989	107.5447	1107.0	206723.49699	4573096.06614	55.0	202011	30	30
º£Á¦ËØ	53231	41.4000	106.4000	1510.2	115327.19010	4458723.56438	57.9	202011	30	30
ÎÚÀ­ÌØÖÐÆìÉ£¸ù´ïÀ´	53248	42.2258	109.3489	1205.0	354070.19195	4558714.11331	58.2	202011	30	30
´ï¶ûº±Ã¯Ã÷°²ÁªºÏÆì°ÍÒô»¨ÕòºìÆìÄÁ³¡	53257	42.0194	110.0058	1314.0	408681.57046	4538018.09109	57.0	202011	30	30
ËÄ×ÓÍõÆìÄÔÄ¾¸ü	53261	42.7192	111.4422	1032.4	520697.02519	4623391.76518	56.9	202011	30	30
ËÄ×ÓÍõÆìºì¸ñ¶û	53269	42.0050	111.5647	1322.3	535896.37716	4543814.75957	57.8	202011	30	30
ËÕÄáÌØÓÒÆì	53272	42.7500	112.6333	1104.9	616527.74578	4633670.03526	58.0	202011	30	30
ÖìÈÕºÍ	53276	42.4000	112.9000	1150.8	641154.69431	4596093.01147	56.3	202011	30	30
ËÕÄáÌØÓÒÆìÌÕ¸ßÍ¼ËÕÄª	53282	42.7922	113.7983	1064.0	709972.43940	4646184.00246	61.3	202011	30	30
Ïâ»ÆÆì	53289	42.2333	113.8333	1322.1	718378.48042	4583781.76468	58.0	202011	30	30
ÎÚÀ­ÌØºóÆì°ÍÒôÇ°´ïÃÅ	53321	41.8142	107.5194	1496.0	206339.54552	4507213.55880	63.1	202011	30	30
ÎÚÀ­ÌØºóÆì	53324	41.0667	107.0500	1035.3	169641.59324	4422075.93040	57.2	202011	30	30
ÎÚÀ­ÌØÖÐÆì	53336	41.5667	108.5167	1288.0	288977.16977	4481821.27424	60.1	202011	30	30
ÎåÔ­	53337	41.0889	108.4708	1023.3	287090.01618	4427847.19016	66.8	202011	30	30
°×ÔÆ¶õ²©	53343	41.7667	109.9667	1612.2	406915.72355	4509423.47004	63.1	202011	30	30
´óÙÜÌ«	53348	41.0167	109.1333	1078.7	342199.06175	4421808.92370	59.3	202011	30	30
´ï¶ûº±Ã¯Ã÷°²ÁªºÏÆì	53352	41.7000	110.4333	1376.6	445518.31128	4503920.44684	59.7	202011	30	30
¹ÌÑô	53357	41.0333	110.1000	1403.1	422073.01622	4427400.29181	59.9	202011	30	30
ËÄ×ÓÍõÆì	53362	41.5500	111.6500	1445.2	546280.95369	4493122.56874	60.2	202011	30	30
Ï£À­ÄÂÈÊ	53367	41.3167	111.2333	1602.3	513746.85839	4464651.28609	62.9	202011	30	30
Îä´¨	53368	41.0761	111.4608	1637.3	534235.83832	4438773.82423	58.8	202011	30	30
²ì¹þ¶ûÓÒÒíÖÐÆì	53378	41.2833	112.6167	1737.3	627851.53877	4468847.96351	59.2	202011	30	30
²ì¹þ¶ûÓÒÒíºóÆì	53384	41.4500	113.1833	1423.5	672907.28180	4491295.63305	58.4	202011	30	30
ÉÌ¶¼	53385	41.5956	113.5378	1420.0	700577.48117	4510102.38631	60.5	202011	30	30
»¯µÂ	53391	41.9000	114.0000	1482.7	735297.17744	4547613.29692	60.9	202011	30	30
¿µ±£	53392	41.8600	114.5603	1434.5	781369.39423	4547406.07817	66.2	202011	30	30
ÉÐÒå	53397	41.1000	113.9833	1376.5	742085.40354	4457676.68522	62.5	202011	30	30
ÕÅ±±	53399	41.1500	114.7000	1393.3	800558.38753	4468859.17210	61.3	202011	30	30
°¢À­ÉÆ×óÆì°½Â×²¼À­¸ñÕòÍ¼¿ËÄ¾	53403	40.7056	105.8583	1303.0	71382.38926	4379894.45626	60.5	202011	30	30
íã¿Ú	53419	40.3333	107.0000	1055.3	167171.59626	4339250.48038	58.7	202011	30	30
º¼½õºóÆì	53420	40.8500	107.1167	1024.0	175681.47692	4397751.74919	63.4	202011	30	30
ÎÚÀ­ÌØÇ°Æì	53433	40.7333	108.6500	1020.9	303380.71581	4388289.00043	58.5	202011	30	30
°üÍ·	53446	40.5294	109.8808	1004.7	406741.09431	4369701.33641	65.8	202011	30	30
ÍÁÄ¬ÌØÓÒÆì	53455	40.5500	110.5333	998.6	460934.63086	4374874.41931	55.0	202011	30	30
´ïÀ­ÌØÆì	53457	40.4000	110.0333	1011.0	420179.09164	4355749.15634	56.6	202011	30	30
ºôºÍºÆÌØ	53463	40.8558	111.5714	1153.5	545011.69219	4414577.03312	49.5	202011	30	30
ÍÁÄ¬ÌØ×óÆì	53464	40.7167	111.1667	1042.7	512465.95382	4396759.15086	53.6	202011	30	30
Èüº±	53466	40.7500	111.7000	1045.4	556466.32325	4403379.75058	53.8	202011	30	30
ÍÐ¿ËÍÐ	53467	40.2514	111.2514	1015.9	522800.14669	4344785.88536	61.9	202011	30	30
ºÍÁÖ¸ñ¶û	53469	40.3992	111.8189	1166.7	569043.17951	4364555.01507	57.7	202011	30	30
×¿×Ê	53472	40.8667	112.5667	1451.7	627315.82268	4421680.09235	60.5	202011	30	30
Á¹³Ç	53475	40.5167	112.4667	1268.9	622008.62942	4381668.96101	58.8	202011	30	30
ÓÒÓñ	53478	40.0000	112.4667	1345.8	626391.53218	4323501.77922	63.4	202011	30	30
¼¯Äþ	53480	41.0333	113.0667	1419.3	667154.43874	4443675.61930	57.8	202011	30	30
²ì¹þ¶ûÓÒÒíÇ°Æì	53481	40.8078	113.2050	1284.4	680666.70907	4419260.32688	59.6	202011	30	30
ÐËºÍ	53483	40.8667	113.8333	1268.7	732065.76168	4430351.54713	55.8	202011	30	30
·áÕò	53484	40.4500	113.1500	1191.5	679425.26391	4378642.43604	56.8	202011	30	30
Ñô¸ß	53486	40.3667	113.7667	1050.3	731536.72255	4373656.05694	54.0	202011	30	30
´óÍ¬	53487	40.0833	113.4167	1052.6	705111.65365	4339248.26356	59.4	202011	30	30
ÔÆÖÝ	53488	40.0333	113.5833	1034.3	719521.66226	4334818.51789	57.4	202011	30	30
ÌìÕò	53490	40.4333	114.0667	1014.7	755816.13680	4383390.64909	53.0	202011	30	30
»³°²	53491	40.6753	114.3786	837.7	779164.35845	4412996.20722	50.3	202011	30	30
ÑôÔ­	53492	40.1000	114.1500	937.6	766203.51499	4346560.20956	53.2	202011	30	30
Ðû»¯	53498	40.5667	115.0333	629.3	834613.38809	4406119.92388	52.8	202011	30	30
ÍòÈ«	53499	40.7667	114.7333	755.2	807530.22220	4426096.41813	47.6	202011	30	30
¼ªÀ¼Ì©	53502	39.7833	105.7500	1031.8	63162.13431	4275702.29135	55.0	202011	30	30
ÂÏ¾®Ì²	53505	37.8833	105.4000	1380.7	34551.74712	4060826.76935	58.6	202011	30	30
ÎÚº£	53512	39.8000	106.8000	1105.6	151548.06543	4278723.66987	62.2	202011	30	30
ÁÙºÓ	53513	40.7253	107.3733	1041.1	197311.19030	4384167.32070	63.0	202011	30	30
Ê¯Ì¿¾®	53517	39.2589	106.3314	1464.7	112917.50710	4216983.20651	54.9	202011	30	30
Ê¯×ìÉ½	53518	39.0350	106.3533	1126.9	115119.59086	4191712.15336	61.0	202011	30	30
»ÝÅ©	53519	39.2069	106.7644	1092.2	149741.73189	4211681.48806	54.5	202011	30	30
ÒÁºÍÎÚËØ	53522	40.0500	107.8333	1180.3	237720.18172	4308974.04984	62.7	202011	30	30
¶õÍÐ¿ËÆì	53529	39.0883	107.9625	1381.4	251798.24710	4200707.27860	59.5	202011	30	30
º¼½õÆì	53533	39.8106	108.7136	1414.0	312559.95027	4284393.31401	62.1	202011	30	30
¶«Ê¤	53543	39.8153	110.0122	1462.2	421750.68159	4289726.11444	55.3	202011	30	30
ÒÁ½ð»ôÂåÆì	53545	39.5600	109.7083	1367.0	397565.86991	4259670.70666	57.7	202011	30	30
ÎÚÉóÕÙ	53547	39.1000	109.0333	1312.2	342713.97860	4205234.61514	64.1	202011	30	30
×¼¸ñ¶ûÆì	53553	39.8667	111.2167	1221.4	522620.22578	4301250.58819	55.8	202011	30	30
ÇåË®ºÓ	53562	39.9225	111.6594	1208.0	559360.41047	4309951.21403	58.3	202011	30	30
ºÓÇú	53564	39.3667	111.2167	1036.0	526154.38951	4244883.78309	58.7	202011	30	30
Æ«¹Ø	53565	39.4333	111.5000	1051.7	549605.89638	4253927.19236	59.0	202011	30	30
¸®¹È	53567	39.0167	111.0000	1024.3	510225.05110	4204282.02389	57.5	202011	30	30
×óÔÆ	53573	40.0000	112.7000	1336.3	645924.72138	4324996.68982	57.3	202011	30	30
Æ½Â³	53574	39.5167	112.2667	1409.4	613635.36807	4267817.67413	59.0	202011	30	30
Éñ³Ø	53575	39.1000	112.2000	1525.4	611424.02802	4220452.70510	60.8	202011	30	30
É½Òõ	53576	39.5167	112.8167	1045.0	659987.41170	4271345.52180	54.9	202011	30	30
ÄþÎä	53577	39.0000	112.3000	1437.4	620730.92626	4209803.71179	54.4	202011	30	30
Ë·ÖÝ	53578	39.3667	112.4333	1114.8	628945.42055	4251961.25194	55.6	202011	30	30
´úÏØ	53579	39.0500	112.9167	859.7	672613.03574	4219453.99103	56.4	202011	30	30
»³ÈÊ	53580	39.8333	113.1000	1044.6	680940.79842	4308903.98106	50.6	202011	30	30
»ëÔ´	53582	39.7103	113.6644	1079.2	729482.32819	4299070.60839	64.7	202011	30	30
Ó¦ÏØ	53584	39.5667	113.1667	1000.7	689009.63098	4279353.16913	54.1	202011	30	30
·±ÖÅ	53585	39.1667	113.2667	933.9	701185.49395	4235018.06772	55.4	202011	30	30
ÎåÌ¨É½¹ú¼Ò»ù±¾ÆøÏóÕ¾£¨GNSS/MET¹Û²â£©	53588	38.9333	113.5167	2208.3	724598.98039	4210533.98372	60.5	202011	30	30
ÎåÌ¨ÏØÉ½·ç¾°ÃûÊ¤ÇøÖÐÌ¨	53589	39.0500	113.5333	2889.0	724875.77559	4223793.67859	66.6	202011	30	30
¹ãÁé	53590	39.7500	114.2667	977.8	779631.35002	4308113.93856	59.9	202011	30	30
ÎµÏØ	53593	39.8333	114.5667	909.5	803889.04007	4319872.07305	55.2	202011	30	30
ÁéÇð	53594	39.4500	114.2167	938.7	778578.21955	4273981.28653	54.2	202011	30	30
ÍÕÁº	53595	38.7167	113.7833	1368.2	749385.65931	4188128.03128	62.4	202011	30	30
Ë³Æ½	53596	38.9094	115.1564	80.7	863932.58946	4220963.25945	60.4	202011	30	30
äµÔ´	53599	39.3667	114.6833	884.4	818788.48659	4268366.96306	53.5	202011	30	30
ºØÀ¼É½ÆøÏóÕ¾	53601	38.7667	105.9000	2908.0	76835.41829	4160956.51275	54.6	202011	30	30
°¢À­ÉÆ×óÆì	53602	38.8333	105.6667	1561.4	56867.77972	4168325.70758	52.2	202011	30	30
É³ºþ	53603	38.8269	106.3664	1099.9	116557.52418	4168213.60894	64.8	202011	30	30
¸Ê³Ç×Ó	53609	38.1308	105.9339	1165.0	80405.54807	4089112.95464	54.0	202011	30	30
ºØÀ¼	53610	38.5594	106.3422	1106.0	114902.02597	4137956.40697	65.9	202011	30	30
Æ½ÂÞ	53611	38.8819	106.5467	1098.7	131839.59128	4174653.92854	65.8	202011	30	30
ÎâÖÒ	53612	37.9858	106.1833	1127.2	102072.46504	4072952.32156	58.4	202011	30	30
Òø´¨	53614	38.4714	106.2078	1111.6	103518.01005	4127863.24920	62.8	202011	30	30
ÌÕÀÖ	53615	38.8081	106.6958	1101.0	144690.03376	4166522.66559	60.4	202011	30	30
ÇàÍ­Ï¿	53617	38.0281	106.0833	1125.7	93394.56440	4077635.20124	62.3	202011	30	30
ÓÀÄþ	53618	38.2864	106.2553	1115.5	107853.30676	4107004.94367	61.3	202011	30	30
ÁéÎä	53619	38.1164	106.2989	1115.7	111850.53532	4087838.71817	66.4	202011	30	30
ÎÚÉóÆì	53644	38.6000	108.8333	1307.2	327909.53644	4148099.57265	55.9	202011	30	30
ÓÜÁÖ	53646	38.2667	109.7833	1157.0	410932.46190	4113997.52114	57.3	202011	30	30
ÉñÄ¾	53651	38.8233	110.4669	1098.0	466142.46179	4179842.00328	58.5	202011	30	30
¼ÑÏØ	53658	38.0333	110.4833	894.4	472468.48037	4090764.06917	60.4	202011	30	30
ÁÙÏØ	53659	37.9667	111.0000	1163.3	517392.76012	4085823.93272	59.3	202011	30	30
±£µÂ	53660	39.0167	111.0833	894.4	517299.86906	4204713.08873	59.5	202011	30	30
á³á°	53662	38.7000	111.5667	1396.7	560714.03924	4171620.55119	60.7	202011	30	30
ÎåÕ¯	53663	38.9333	111.8167	1401.0	580219.13733	4199362.40068	65.6	202011	30	30
ÐËÏØ	53664	38.4667	111.1333	1012.6	525383.75847	4142935.92031	58.5	202011	30	30
á°ÏØ	53665	38.2833	111.6333	1221.3	569536.83752	4125006.16941	58.7	202011	30	30
¾²ÀÖ	53666	38.3667	111.9333	1212.2	594596.14395	4136169.87311	59.3	202011	30	30
Â¦·³	53669	38.0667	111.8167	1150.3	586938.94019	4101646.79479	58.4	202011	30	30
Ô­Æ½	53673	38.7333	112.7167	828.2	658434.38625	4182435.25444	50.5	202011	30	30
ÐÃ¸®	53674	38.4000	112.7000	869.9	659930.99736	4144767.66442	57.1	202011	30	30
¶¨Ïå	53676	38.5000	112.9833	759.4	683252.00648	4157951.53466	63.4	202011	30	30
¼â²ÝÆº	53677	37.9333	112.4833	806.5	645366.93452	4090743.16677	56.8	202011	30	30
ÑôÇú	53678	38.0706	112.6550	897.1	658949.96105	4107346.49211	61.0	202011	30	30
Ð¡µê	53679	37.7475	112.5442	776.2	652203.43816	4070197.62218	60.5	202011	30	30
ÁéÊÙ	53680	38.3000	114.3833	108.9	804874.33032	4145924.15070	59.2	202011	30	30
ÎåÌ¨	53681	38.8333	113.3667	1096.2	712818.72398	4198188.30491	60.3	202011	30	30
ÇúÑô	53682	38.6333	114.6833	104.1	826858.68447	4185887.58415	68.8	202011	30	30
ÓÛÏØ	53685	38.0819	113.4175	953.2	724328.34173	4113931.64641	55.7	202011	30	30
Æ½¶¨	53687	37.7833	113.6333	753.0	745783.29357	4081899.26100	56.7	202011	30	30
ÐÐÌÆ	53688	38.4186	114.5464	100.3	817534.81748	4160601.34488	64.4	202011	30	30
½úÖÝ	53689	38.0167	115.0667	42.4	866541.86026	4119806.76669	62.2	202011	30	30
¸·Æ½	53690	38.8500	114.1833	281.9	782026.70007	4206215.90645	54.8	202011	30	30
Õý¶¨	53691	38.1500	114.5667	71.0	822188.92055	4130548.89136	58.2	202011	30	30
ÌÆÏØ	53692	38.7333	114.9833	66.5	851256.10043	4199669.28560	60.8	202011	30	30
¾®Úê	53693	38.0333	114.1333	255.5	786260.80313	4113904.92028	58.6	202011	30	30
Æ½É½	53694	38.2667	114.2167	131.0	790974.20675	4140837.67775	60.2	202011	30	30
ÐÂÀÖ	53695	38.3500	114.6833	70.8	829976.79408	4154019.74787	59.0	202011	30	30
¶¨ÖÝ	53696	38.5422	115.0122	41.9	855886.39935	4178429.28335	68.1	202011	30	30
Þ»³Ç	53697	38.0333	114.8333	53.5	846331.75310	4119660.41763	66.6	202011	30	30
Ê¯¼Ò×¯	53698	38.0197	114.3989	89.3	809203.52494	4114508.38819	59.0	202011	30	30
ÎÞ¼«	53699	38.1833	114.9500	45.4	854645.95023	4137531.79458	67.6	202011	30	30
ÖÐÎÀ	53704	37.5253	105.1775	1226.7	15404.72678	4020300.36435	60.9	202011	30	30
ÖÐÄþ	53705	37.4842	105.6825	1181.3	59263.76476	4015844.01039	58.4	202011	30	30
¼îÉ½¹µ	53706	37.6006	105.6514	1246.0	56476.95028	4028984.38205	52.4	202011	30	30
ÐËÈÊ	53707	36.9383	105.2472	1697.9	21619.01182	3953954.25143	56.4	202011	30	30
Äþ¶«	53712	38.1522	106.5406	1259.0	132599.40925	4092182.61346	60.7	202011	30	30
´óË®¿Ó	53716	37.4622	106.9592	1552.0	170163.28373	4014832.29067	67.4	202011	30	30
ÑÎ³Ø	53723	37.7925	107.2439	1350.9	194042.65869	4052685.65910	62.0	202011	30	30
¶¨±ß	53725	37.5833	107.5833	1360.3	224001.58822	4029757.82159	62.8	202011	30	30
Âé»ÆÉ½	53727	37.1728	107.1103	1691.1	183980.29639	3982392.35145	65.6	202011	30	30
¶õÍÐ¿ËÇ°Æì	53730	38.1833	107.4833	1333.3	213635.94651	4097341.18883	61.4	202011	30	30
ºÓÄÏ	53732	37.8500	108.7167	1209.9	321112.97105	4063004.14255	68.6	202011	30	30
¾¸±ß	53735	37.6167	108.8000	1336.7	329315.60544	4036922.26791	59.6	202011	30	30
ÎâÆð	53738	36.9167	108.1667	1331.4	276976.68825	3955903.20379	70.9	202011	30	30
ºáÉ½	53740	37.9333	109.2333	1111.0	365319.03678	4074199.04985	60.8	202011	30	30
×Ó³¤	53748	37.1833	109.7000	1063.3	409577.30909	3991320.56617	62.5	202011	30	30
Ã×Ö¬	53750	37.7642	110.1772	931.0	447703.58898	4058969.41280	62.9	202011	30	30
×ÓÖÞ	53751	37.6022	110.0325	996.5	436129.29404	4040035.95966	64.1	202011	30	30
ÁøÁÖ	53753	37.4333	110.8833	860.1	510912.54125	4025028.71458	59.0	202011	30	30
ËçµÂÉÁµç¶¨Î»ÒÇ	53754	37.5000	110.2167	929.7	452684.90112	4029322.36383	64.0	202011	30	30
Îâ±¤	53756	37.5167	110.7167	744.0	495918.44269	4033596.11095	62.9	202011	30	30
Çå½§	53757	37.1167	110.1167	938.0	446247.26978	3985596.77023	66.4	202011	30	30
Ê¯Â¥	53759	37.0000	110.8333	1109.1	509451.92324	3975873.19633	64.7	202011	30	30
·½É½	53760	37.8833	111.2333	1212.4	538076.29952	4077654.17251	64.9	202011	30	30
¹Å½»	53763	37.9000	112.1667	1006.8	618383.03781	4084974.06109	55.3	202011	30	30
ÂÀÁº	53764	37.5000	111.1167	950.8	530691.83653	4033779.65106	61.0	202011	30	30
ÖÐÑô	53767	37.3333	111.1833	1213.1	537635.63542	4015328.91056	64.6	202011	30	30
Ð¢Òå	53768	37.1500	111.7500	773.4	588245.00811	3997864.26025	58.3	202011	30	30
·ÚÑô	53769	37.2500	111.7833	747.7	590370.71387	4009340.52312	64.4	202011	30	30
ÆîÏØ	53770	37.3500	112.3500	768.8	638769.47373	4024124.83454	58.2	202011	30	30
ÎÄË®	53771	37.4167	112.0500	750.0	612207.02681	4029755.31567	64.6	202011	30	30
Ì«Ô­	53772	37.6206	112.5764	776.3	656075.45962	4056105.72835	60.4	202011	30	30
ÁÙÕÄ	53773	36.3333	114.6167	64.6	846334.15699	3926559.88216	71.4	202011	30	30
ÇåÐì	53774	37.5833	112.3667	759.9	638262.97584	4050534.03842	60.8	202011	30	30
Ì«¹È	53775	37.4233	112.5933	785.8	659240.30571	4033978.33138	61.5	202011	30	30
ÓÜ´Î	53776	37.7000	112.7833	854.1	673252.69034	4066439.97745	59.9	202011	30	30
½»³Ç	53777	37.5167	112.1500	753.6	620062.45177	4041651.87264	64.9	202011	30	30
Æ½Ò£	53778	37.1742	112.2278	780.3	629613.89584	4003523.81131	61.5	202011	30	30
ÊÙÑô	53780	37.9081	113.1519	1066.1	703136.96888	4092444.02486	68.4	202011	30	30
É³ºÓ	53781	36.8667	114.4667	67.9	827432.90571	3985312.24847	75.7	202011	30	30
ÑôÈª	53782	37.9333	113.6167	767.2	742883.07789	4098667.46512	58.8	202011	30	30
ÎôÑô	53783	37.6025	113.7208	940.3	755115.61955	4062199.85165	58.2	202011	30	30
ÕÔÏØ	53784	37.7500	114.7833	38.5	845193.04480	4087365.45657	70.3	202011	30	30
°ØÏç	53785	37.5167	114.6667	35.0	837715.75606	4060129.71964	72.0	202011	30	30
×óÈ¨	53786	37.0833	113.3333	1152.5	726564.35250	4000829.78938	70.6	202011	30	30
ÓÜÉçÏØ	53787	37.0667	112.9833	1041.4	696266.51138	3996451.53133	65.9	202011	30	30
ºÍË³	53788	37.3333	113.5667	1265.7	744428.56205	4030718.70336	62.1	202011	30	30
èï³Ç	53789	37.8833	114.6333	52.9	830815.49298	4101096.22813	60.4	202011	30	30
¸ßÒØ	53790	37.6347	114.6078	44.5	831338.56022	4072911.46677	70.5	202011	30	30
ÔªÊÏ	53791	37.8067	114.4997	68.4	820156.00646	4091366.36151	65.6	202011	30	30
ÁÙ³Ç	53792	37.4500	114.4833	113.0	822590.31610	4051090.89320	67.6	202011	30	30
½¬Ë®Õò	53793	37.1667	113.9500	490.3	779343.75296	4014899.47281	68.5	202011	30	30
Â¡Ò¢	53794	37.3903	114.7842	31.0	849271.46142	4046907.16856	71.4	202011	30	30
ÔÞ»Ê	53795	37.6581	114.4058	159.3	813662.66162	4073871.16381	59.2	202011	30	30
Äþ½ú	53796	37.6178	114.8914	30.6	855987.70047	4073420.13428	68.5	202011	30	30
ÄÚÇð	53797	37.2908	114.3867	163.6	815935.31766	4032377.59345	64.0	202011	30	30
ÎÞÃûÕ¾	53798	37.1808	114.3589	183.0	814696.49470	4019769.31878	61.6	202011	30	30
¾ÞÂ¹	53799	37.2378	114.9989	25.9	869578.47280	4031611.26916	69.7	202011	30	30
¸ÊÑÎ³Ø	53801	36.6442	105.2939	2022.0	25801.59309	3920719.42159	63.1	202011	30	30
º£Ô­	53806	36.5733	105.6417	1855.6	56386.57914	3912848.94789	58.2	202011	30	30
Í¬ÐÄ	53810	36.9725	105.8928	1336.4	78044.57595	3958144.43750	59.1	202011	30	30
Ô¤Íú	53811	36.8217	106.3681	1545.0	119825.90513	3941571.88933	65.0	202011	30	30
ÆßÓª	53814	36.5236	106.1717	1499.0	103022.63783	3907656.66547	65.0	202011	30	30
¹ÌÔ­	53817	36.0342	106.2353	1835.5	109302.69422	3852412.22926	69.5	202011	30	30
ÂÞÍÝ	53818	36.2592	106.5822	1735.5	139589.77398	3878275.03643	69.3	202011	30	30
»·ÏØ	53821	36.5733	107.3044	1255.6	202472.29340	3915016.61361	68.5	202011	30	30
Çì³Ç	53829	35.9828	107.8931	1093.7	256128.96860	3849655.20768	74.1	202011	30	30
Ö¾µ¤	53832	36.8114	108.7731	1297.1	330444.50462	3945861.83717	68.6	202011	30	30
°²Èû	53841	36.8833	109.3167	1068.3	377671.07282	3955921.64124	67.2	202011	30	30
ÑÓ°²	53845	36.5833	109.4500	1180.5	390845.42879	3922557.89295	65.3	202011	30	30
¸ÊÈª	53848	36.2667	109.3500	1005.5	383635.56872	3886416.30760	68.9	202011	30	30
ÑÓ´¨	53850	36.8833	110.1833	804.9	453427.37262	3959548.90485	69.0	202011	30	30
ÓÀºÍ	53852	36.7667	110.6333	916.6	493499.63935	3948533.48868	66.9	202011	30	30
ÚôÏØ	53853	36.7000	110.9500	1052.7	521663.09477	3942625.52797	65.8	202011	30	30
ÑÓ³¤	53854	36.5833	110.0667	804.8	444966.29039	3925153.79923	67.6	202011	30	30
´óÄþ	53856	36.4667	110.7500	765.9	505674.67460	3915264.51854	67.0	202011	30	30
ÒË´¨	53857	36.0667	110.1833	840.3	458244.26368	3867370.23531	65.6	202011	30	30
¼ªÏØ	53859	36.0833	110.6667	851.3	500829.13959	3871578.47755	66.3	202011	30	30
½»¿Ú	53860	36.9833	111.1667	1406.7	538650.19673	3975748.60605	65.9	202011	30	30
Ïå·Ú	53861	35.9000	111.3833	463.5	565411.68081	3854748.35816	63.0	202011	30	30
ÁéÊ¯	53862	36.8500	111.8000	811.7	594916.63360	3964327.11077	63.6	202011	30	30
½éÐÝ	53863	37.0628	111.9450	746.0	605900.43505	3989202.64466	64.4	202011	30	30
ÆÑÏØ	53864	36.4000	111.1000	1030.6	536880.18797	3909576.20348	68.0	202011	30	30
·ÚÎ÷	53865	36.6553	111.5561	1011.9	575062.33768	3940930.29450	55.2	202011	30	30
ºé¶´	53866	36.2333	111.6667	462.8	587949.74756	3893983.12090	62.2	202011	30	30
ÁÙ·Ú	53868	36.0667	111.5000	449.5	574501.34998	3874218.67708	59.9	202011	30	30
»ôÖÝ	53869	36.5833	111.7000	550.0	588214.27259	3933652.59105	60.1	202011	30	30
ÎäÏç	53871	36.8500	112.8667	1080.3	688057.69559	3971219.49765	62.6	202011	30	30
ÇßÏØ	53872	36.7667	112.7000	1030.6	674236.50891	3960688.15537	66.2	202011	30	30
³¤×Ó	53873	36.1000	112.8667	951.1	694768.09364	3886709.07909	68.4	202011	30	30
¹ÅÏØ	53874	36.2500	111.9000	648.7	608361.28873	3897271.89702	65.3	202011	30	30
ÇßÔ´	53875	36.5167	112.3333	1000.0	644272.48588	3930073.96609	69.8	202011	30	30
°²Ôó	53877	36.1333	112.2500	1011.3	640129.00878	3886315.87921	68.9	202011	30	30
Àè³Ç	53878	36.5000	113.3667	780.7	735019.78860	3935370.62400	63.3	202011	30	30
ÍÍÁô	53879	36.3167	112.8833	952.3	694288.28975	3911241.11725	66.1	202011	30	30
Âº³Ç	53880	36.3333	113.2333	947.6	724888.44599	3915612.81648	67.5	202011	30	30
Î¤ÖÝ	53881	37.2903	106.4783	1382.2	128688.39754	3994678.26679	57.9	202011	30	30
ÉÏµ³	53882	36.0667	113.0333	1046.9	709754.21698	3884135.95381	64.1	202011	30	30
ÈÎÔó	53883	37.1333	114.7000	36.5	844820.34200	4017275.05065	69.1	202011	30	30
ÏåÔ«	53884	36.5000	113.0333	877.9	705795.67240	3932951.38057	70.8	202011	30	30
ºø¹Ø	53885	36.1167	113.2000	1122.0	723983.03194	3890971.87001	63.9	202011	30	30
ÉæÏØ	53886	36.5667	113.6667	470.4	760651.82406	3945142.28417	57.6	202011	30	30
Æ½Ë³	53888	36.2000	113.4333	1089.2	743733.56945	3902078.33781	64.0	202011	30	30
ÁÖÖÝ	53889	36.0639	113.8744	414.4	783906.31592	3890147.77705	59.4	202011	30	30
Îä°²	53890	36.6667	114.1000	280.1	797542.66416	3959801.36694	59.5	202011	30	30
ÄÏºÍ	53891	37.0167	114.6833	43.0	844654.07669	4004014.36113	72.7	202011	30	30
ºªµ¦	53892	36.6167	114.4667	66.6	830123.55844	3957179.97664	66.2	202011	30	30
ÇúÖÜ	53893	36.7889	115.0050	37.9	875212.51572	3981175.50598	71.6	202011	30	30
·å·å	53894	36.4000	114.2000	149.3	809071.53896	3930591.31371	62.4	202011	30	30
ÓÀÄê	53895	36.7475	114.4558	111.2	827764.52572	3971807.69020	61.2	202011	30	30
ÎºÏØ	53896	36.3278	114.9494	51.6	875579.74942	3928826.38407	73.2	202011	30	30
´ÅÏØ	53897	36.4006	114.3428	87.4	821586.55556	3931831.56403	67.3	202011	30	30
°²Ñô	53898	36.0536	114.1392	194.8	807338.87555	3891110.52303	62.9	202011	30	30
¹ãÆ½	53899	36.4833	114.9667	48.5	875335.53947	3946467.35635	69.0	202011	30	30
ÐËÂ¡	53902	35.7031	105.8097	1752.1	71950.67330	3814607.41906	72.5	202011	30	30
Î÷¼ª	53903	35.9658	105.7139	1916.5	63224.48070	3844229.09287	69.4	202011	30	30
¾²Äþ	53906	35.5239	105.7122	1656.4	63432.15295	3794292.26490	71.4	202011	30	30
Í¨Î¼	53908	35.2086	105.2283	1769.8	20415.63270	3758464.76738	77.7	202011	30	30
ÁùÅÌÉ½	53910	35.6633	106.2000	2845.2	106686.02905	3810461.29037	73.0	202011	30	30
ÅíÑô	53913	35.8500	106.6333	1478.8	144858.48304	3832106.35712	73.1	202011	30	30
Â¡µÂ	53914	35.6167	106.1167	2078.6	99339.79233	3805109.42982	68.3	202011	30	30
áÇá¼	53915	35.5311	106.6600	1467.6	147828.81677	3796114.19335	70.7	202011	30	30
ãþÔ´	53916	35.4944	106.3086	1984.7	116592.12783	3791499.88311	73.9	202011	30	30
×¯ÀË	53917	35.2231	106.0583	1631.0	94618.86790	3760583.70412	71.6	202011	30	30
Î÷·å	53923	35.7267	107.6283	1421.0	233457.82744	3820071.30176	66.0	202011	30	30
ÁéÌ¨	53924	35.0678	107.6186	966.6	234559.75093	3745629.07146	75.7	202011	30	30
ÕòÔ­	53925	35.7206	107.2122	1428.3	196519.94162	3818481.12687	71.5	202011	30	30
ãþ´¨	53926	35.3436	107.3547	1028.8	210186.81058	3776185.83481	80.8	202011	30	30
»ªÍ¤	53927	35.2047	106.6247	1477.6	145288.97602	3759189.53636	88.3	202011	30	30
³çÐÅ	53928	35.3031	107.0233	1149.1	180702.83671	3770958.85364	69.1	202011	30	30
³¤Îä	53929	35.2000	107.8000	1206.5	250383.26307	3761000.73395	71.1	202011	30	30
»ª³Ø	53930	36.4536	107.9914	1420.0	263225.86566	3903102.07361	71.0	202011	30	30
¸»ÏØ	53931	36.0000	109.3667	984.0	386432.81229	3856366.65260	77.0	202011	30	30
ºÏË®	53934	35.7775	107.9803	1274.3	264542.96298	3826692.55455	72.9	202011	30	30
ÕýÄþ	53935	35.4897	108.3986	1481.9	302772.33373	3795383.21832	68.2	202011	30	30
ÄþÏØ	53937	35.5317	107.8911	1135.3	257436.22016	3798694.68789	71.2	202011	30	30
Ñ®ÒØ	53938	35.1667	108.3000	1277.0	295204.36009	3758614.44253	74.5	202011	30	30
°×Ë®	53941	35.1833	109.5833	804.4	409846.39358	3765045.09832	64.8	202011	30	30
Âå´¨	53942	35.7872	109.3608	1087.7	386967.02135	3832317.70765	65.8	202011	30	30
»ÆÁê	53944	35.5739	109.2372	940.5	377034.20173	3807761.40583	72.8	202011	30	30
ÒË¾ý	53945	35.4333	109.0667	1395.2	362522.00807	3791253.63243	63.4	202011	30	30
»ÆÁú	53946	35.6000	109.8167	1091.0	428418.17021	3813058.27915	64.6	202011	30	30
Í­´¨	53947	35.0833	109.0667	978.9	364141.23495	3751745.42030	72.9	202011	30	30
ÆÑ³Ç	53948	34.8911	109.6258	387.2	415181.40677	3732250.48057	70.7	202011	30	30
³Î³Ç	53949	35.1833	109.9167	679.1	439636.03286	3766471.44669	63.1	202011	30	30
ºÏÑô	53950	35.2539	110.1853	752.7	463215.75387	3775658.32531	67.6	202011	30	30
ÍÁÈÀË®·Ö¹Û²âÕ¾	53953	35.9508	110.8561	1290.0	518432.20813	3857600.90354	62.3	202011	30	30
ð¢É½	53954	35.6172	110.9717	433.5	530920.11901	3820579.38924	62.2	202011	30	30
º«³Ç	53955	35.5231	110.4597	461.6	486032.72001	3807341.81331	62.2	202011	30	30
ÍòÈÙ	53956	35.4167	110.8500	588.4	521447.05701	3797319.54623	62.3	202011	30	30
ºÓ½ò	53957	35.6167	110.7167	459.2	508277.95509	3819188.40986	55.4	202011	30	30
ÁÙâ¢	53958	35.1667	110.7833	435.6	517152.79941	3768774.68451	61.3	202011	30	30
ÔË³Ç	53959	35.1197	111.0667	375.0	542788.35184	3764987.48697	67.9	202011	30	30
ÇúÎÖ	53961	35.6456	111.4864	472.6	576407.99277	3826652.62570	69.9	202011	30	30
Òí³Ç	53962	35.7333	111.7000	584.5	594692.70260	3837800.90329	62.9	202011	30	30
ºîÂí	53963	35.6500	111.3667	433.8	565753.82191	3826460.24861	69.2	202011	30	30
ÐÂç­	53964	35.6208	111.2081	430.8	551885.20519	3822274.56856	61.1	202011	30	30
ç­ÏØ	53965	35.5000	111.5667	761.0	584620.83323	3810705.50592	68.4	202011	30	30
¸¡É½	53966	35.9833	111.8333	817.2	604562.86419	3866793.24469	62.2	202011	30	30
ÎÅÏ²	53967	35.3333	111.2000	468.3	553193.38965	3789808.30869	73.1	202011	30	30
Ô«Çú	53968	35.2833	111.6667	505.0	595153.20633	3786870.28699	69.8	202011	30	30
ÇßË®	53970	35.6833	112.2000	887.3	639407.03352	3835272.15566	66.4	202011	30	30
ÇßÑô	53972	35.0486	112.8997	117.5	707119.48494	3768514.07042	65.4	202011	30	30
¸ßÆ½	53973	35.7833	112.9500	837.3	704972.31643	3851617.82234	75.8	202011	30	30
ä¿ÏØ	53974	35.6094	114.2336	70.4	820316.07624	3841900.12097	69.0	202011	30	30
Ñô³Ç	53975	35.4833	112.4167	659.5	660302.81538	3814152.50998	65.0	202011	30	30
½ú³Ç	53976	35.5000	112.8667	752.6	700135.11785	3819117.04376	59.8	202011	30	30
¼ÃÔ´	53978	35.0867	112.6311	140.1	682794.22891	3770924.57707	72.5	202011	30	30
²©°®	53979	35.1547	113.0783	120.0	722097.29247	3781746.33510	63.6	202011	30	30
·ÊÏç	53980	36.5500	114.8000	50.2	859999.90708	3952512.73028	68.3	202011	30	30
Áê´¨	53981	35.7667	113.2667	1311.6	733148.26470	3852041.91924	76.5	202011	30	30
½¹×÷	53982	35.2408	113.2664	112.0	738063.66286	3792823.46092	59.9	202011	30	30
·âÇðÄÏ·¶×¯	53983	35.0269	114.4117	69.6	842320.97394	3777870.95660	71.1	202011	30	30
Ð¡Ö½·»	53984	35.2267	113.4619	82.7	755612.64273	3792706.82654	74.2	202011	30	30
»ÔÏØÏÜÂ¼´å	53985	35.4933	113.8111	140.7	784044.75448	3825421.79011	60.0	202011	30	30
ÐÂÏçÉÐ´å	53986	35.3219	113.9119	73.2	794726.37335	3806934.62610	70.7	202011	30	30
ÎäÚì	53987	35.1053	113.3578	94.5	747492.21666	3778253.53211	65.5	202011	30	30
»ñ¼ÎÐ¡Âçæû	53988	35.2667	113.7167	77.4	777911.34135	3799176.78330	66.4	202011	30	30
Ô­Ñô½ùÌÃ	53989	35.0828	113.9822	75.9	803418.86165	3780598.56354	68.9	202011	30	30
º×±Ú¶«	53990	35.7158	114.3167	79.7	826550.48488	3854560.22725	73.8	202011	30	30
ÌÀÒõ	53991	35.9189	114.3283	93.0	825423.18516	3877507.81072	66.1	202011	30	30
¿£ÏØ	53992	35.6589	114.5183	58.2	844997.10231	3849856.42184	69.1	202011	30	30
ÄÚ»Æ	53993	35.9425	114.9100	51.6	876463.63411	3885148.28173	72.2	202011	30	30
ÎÀ»Ô	53994	35.4311	114.0961	68.1	809978.23848	3820710.36711	68.7	202011	30	30
»¬ÏØ	53995	35.5233	114.4519	62.1	840576.80133	3834040.25589	70.1	202011	30	30
³É°²	53996	36.4500	114.6500	57.9	847975.42547	3939972.97884	69.4	202011	30	30
ÑÓ½òÔ­ÖÖ³¡	53997	35.1747	114.1981	70.6	821715.09459	3792703.72574	66.6	202011	30	30
³¤Ô«	53998	35.1933	114.6547	61.6	862175.96959	3798667.69729	62.8	202011	30	30
°¢°Í¸ÂÆìÒÁºÍ¸ßÀÕ	54001	44.7286	115.1281	1094.0	794795.53599	4872646.92503	65.2	202011	30	28
ÎýÁÖºÆÌØ³¯¿ËÎÚÀ­	54010	44.5239	116.2708	914.0	886699.79116	4859526.05168	62.8	202011	30	30
Î÷ÎÚÖéÄÂÇßÆì	54012	44.5667	117.6333	1001.7	992734.50032	4877183.54798	61.3	202011	30	30
Î÷ÎÚÖéÄÂÇßÆì°×Òô»ª	54013	44.7406	118.3942	1037.0	1049553.83204	4904321.63814	62.2	202011	30	30
¸»ºÓ	54024	44.4500	119.3000	710.0	1124728.43244	4882000.56285	53.6	202011	30	30
ÔúÂ³ÌØÆì	54026	44.5667	120.9000	265.0	1247463.90198	4914042.25765	43.4	202011	30	30
°ÍÁÖ×óÆì	54027	43.9581	119.3175	587.8	1134022.82137	4827609.36650	45.1	202011	30	30
¸ßÁ¦°å	54031	44.9000	121.8167	198.3	1312422.96099	4962680.90247	47.7	202011	30	30
Éá²®ÍÂ	54039	44.0333	122.0167	181.6	1344445.47185	4869636.45095	50.1	202011	30	30
Í¨ÓÜ	54041	44.8000	123.0667	150.0	1410961.19055	4968802.49846	53.2	202011	30	30
¿Æ¶ûÇß×óÒíÖÐÆì	54047	44.0894	123.2547	141.0	1440039.26102	4893191.94368	59.3	202011	30	30
³¤Áë	54049	44.2500	123.9667	188.9	1492114.11576	4921402.11703	61.7	202011	30	30
Ç°¹ùÎÚÀ¼ËþÀ­	54051	43.0292	126.4369	174.0	1712963.14931	4827013.18439	67.8	202011	30	30
·öÓà	54063	44.9667	126.0000	196.8	1632943.27955	5032075.30446	71.5	202011	30	29
Å©°²	54064	44.3833	125.1500	170.2	1580948.84087	4954371.29944	75.1	202011	30	29
µÂ»Ý	54065	44.5333	125.6500	169.1	1616146.64646	4978878.77678	69.1	202011	30	30
¾ÅÌ¨	54069	44.1228	125.7978	173.6	1637115.00727	4936279.64470	68.7	202011	30	29
ÓÜÊ÷	54072	44.8500	126.5167	196.5	1675307.07610	5027919.69293	75.8	202011	30	30
ÊæÀ¼	54076	44.3833	126.9333	268.1	1718675.85284	4984006.36134	70.6	202011	30	30
Îå³£	54080	44.9000	127.1500	194.6	1722569.01529	5044219.49770	70.8	202011	30	30
Áú·ïÉ½	54084	44.7333	127.6000	331.0	1761176.43023	5033922.56462	69.7	202011	30	29
º£ÁÖ	54092	44.6000	129.4000	292.1	1902351.46114	5052619.19152	66.8	202011	30	30
ÄÂÀâ	54093	44.9333	130.5500	266.3	1980570.15634	5111255.98154	65.2	202011	30	30
Äµµ¤½­	54094	44.5039	129.6683	305.7	1925487.58337	5047351.30193	62.5	202011	30	30
Ëç·ÒºÓ	54096	44.3925	131.1758	567.8	2043751.45602	5065408.66050	59.7	202011	30	30
Äþ°²	54098	44.3333	129.4667	267.9	1914737.49484	5024913.76962	65.4	202011	30	30
¶«Äþ	54099	44.0931	131.1139	175.2	2047759.52215	5031718.65909	53.9	202011	30	30
ÎýÁÖºÆÌØ	54102	43.9500	116.1167	1003.0	881818.09769	4794209.72414	62.1	202011	30	30
°ÍÁÖÓÒÆì	54113	43.5333	118.6333	688.8	1086708.42547	4772738.97126	50.3	202011	30	30
ÁÖÎ÷	54115	43.6339	118.0283	825.0	1037289.24850	4777463.55468	54.3	202011	30	30
¿ËÊ²¿ËÌÚÆì	54117	43.2500	117.5333	1003.3	1003521.98946	4729605.47647	60.4	202011	30	30
°¢Â³¿Æ¶ûÇßÆì	54122	43.8617	120.0303	428.9	1191690.29545	4825258.04696	47.0	202011	30	30
ÎÌÅ£ÌØÆìº£À­ËÕ	54128	43.2467	119.5928	438.5	1167372.68785	4751755.59809	52.3	202011	30	29
ÇàÁúÉ½	54132	42.4000	121.0667	400.0	1299641.35644	4675961.72575	49.3	202011	30	30
¿ªÂ³	54134	43.6000	121.2833	241.0	1294975.00896	4811933.62849	49.7	202011	30	30
Í¨ÁÉ	54135	43.6000	122.2667	178.7	1372415.32458	4825144.31950	48.2	202011	30	30
Ë«ÁÉ	54142	43.5114	123.4425	117.9	1466667.13681	4832165.87836	65.9	202011	30	30
ÀæÊ÷	54154	43.3500	124.3000	160.2	1537522.03597	4827334.04921	61.6	202011	30	30
ÀæÊ÷¹Â¼Ò×Ó	54155	43.6667	124.2333	144.2	1525426.80036	4861210.27795	65.8	202011	30	30
¹«Ö÷Áë	54156	43.5167	124.8000	200.4	1573121.33478	4853532.56814	63.3	202011	30	30
ËÄÆ½	54157	43.1217	124.3858	179.5	1549248.68972	4803494.91211	72.2	202011	30	30
ÎÞÃûÕ¾	54161	43.9000	125.2167	236.8	1597071.60501	4902349.01780	65.8	202011	30	30
ÒÁÍ¨	54164	43.3500	125.2833	248.1	1614790.06044	4842944.80770	72.3	202011	30	30
Ë«Ñô	54165	43.5500	125.6333	219.5	1637619.48809	4870670.05187	69.3	202011	30	30
ÑÌÍ²É½	54169	43.3000	126.0167	271.6	1673498.64542	4849593.03695	71.3	202011	30	30
ÓÀ¼ª	54171	43.7000	126.5167	229.5	1703032.81522	4901998.99492	65.4	202011	30	30
¼ªÁÖ	54172	43.8667	126.5333	290.3	1700299.10526	4920558.22303	61.6	202011	30	30
±±´óºþ	54175	43.4167	126.6167	537.0	1717695.74805	4872651.75115	65.6	202011	30	30
ÅÍÊ¯ºôÀ¼	54178	43.0653	126.4317	350.1	1711684.72256	4830888.07882	75.2	202011	30	30
òÔºÓ	54181	43.7000	127.3333	295.0	1766592.72068	4916268.19530	71.5	202011	30	30
¶Ø»¯	54186	43.3667	128.2000	524.9	1842589.84719	4895566.26504	65.1	202011	30	30
°²Í¼	54187	43.1167	128.9167	366.6	1905126.44507	4881783.81572	63.5	202011	30	30
ÂÞ×Ó¹µ	54192	43.7050	130.2733	384.6	1994265.18048	4972502.80126	69.0	202011	30	30
ÍôÇåÆøÏó¹Û²âÕ¾	54195	43.3000	129.7833	244.8	1967653.38370	4918671.96951	66.9	202011	30	30
ÎýÁÖ¹ùÀÕÄÇÈÕÍ¼	54201	42.8700	115.8208	1292.5	871638.67338	4671003.19028	63.5	202011	30	29
ÕýÏâ°×Æì	54204	42.2839	115.0336	1366.5	815106.88167	4598723.53956	62.5	202011	30	30
ÕýÀ¶Æì	54205	42.2333	116.0000	1315.5	893937.66328	4601376.04190	60.1	202011	30	30
¶àÂ×	54208	42.1936	116.4658	1245.4	932141.99171	4601217.96509	63.1	202011	30	30
ÎÌÅ£ÌØÆì	54213	42.9333	119.0167	634.3	1126557.49010	4710231.78608	48.2	202011	30	30
¸Ú×Ó	54214	42.5833	118.4167	960.0	1083939.22621	4664553.89010	51.2	202011	30	30
³à·å	54218	42.3075	118.8344	668.6	1121781.83766	4638441.79951	46.6	202011	30	30
ÄÎÂüÆì	54223	42.8500	120.6500	362.9	1258268.92227	4720584.59259	50.1	202011	30	30
°½ººÆì	54225	42.2939	119.9436	579.4	1211297.72393	4649959.77329	51.6	202011	30	30
±¦¹úÍÂ	54226	42.3333	120.7000	400.5	1271411.93411	4663800.64191	46.5	202011	30	30
¿Æ¶ûÇß×óÒíºóÆì	54231	42.9167	122.3667	256.9	1393646.98926	4750911.26923	54.4	202011	30	30
¿âÂ×	54234	42.7178	121.7900	278.8	1351583.17959	4720895.29666	48.0	202011	30	30
ÕÃÎä	54236	42.3842	122.5492	79.4	1418676.07801	4694504.38574	55.4	202011	30	30
¸·ÐÂ	54237	42.0672	121.7458	167.8	1360353.57063	4648095.97017	56.0	202011	30	30
²ýÍ¼	54243	42.7847	124.0933	165.1	1533407.52321	4761766.50178	59.6	202011	30	30
¿µÆ½	54244	42.8128	123.3453	87.0	1473453.40559	4753544.19517	59.7	202011	30	30
·¨¿â	54245	42.4944	123.3983	97.8	1484262.58336	4719119.79310	59.8	202011	30	30
Éò±±ÐÂÇø	54248	42.0392	123.5314	61.6	1504386.98091	4670754.12719	62.5	202011	30	30
ÌúÁë	54249	42.2969	123.8600	85.4	1525264.25097	4704275.33032	57.4	202011	30	30
Û¬¼ÒµêÕò	54251	42.7089	124.4667	155.1	1564675.54369	4759225.46675	69.4	202011	30	30
Î÷·á	54252	42.7403	124.7406	196.1	1585704.18264	4767035.11698	68.9	202011	30	30
¿ªÔ­	54254	42.5269	124.0461	98.2	1535194.14008	4732563.64933	61.3	202011	30	30
ÇåÔ­	54259	42.0667	124.8667	224.0	1610770.37169	4694743.25956	67.8	202011	30	30
ÁÉÔ´	54260	42.9167	125.0833	252.9	1608872.62933	4791992.53870	71.4	202011	30	30
¶«·á	54261	42.6736	125.4742	345.3	1645346.25094	4771621.68726	77.9	202011	30	30
ÅÍÊ¯	54263	42.9597	126.0781	351.2	1686374.99280	4813234.15597	70.2	202011	30	30
Ã·ºÓ¿Ú	54266	42.5333	125.6333	340.5	1661205.49445	4758820.56994	67.5	202011	30	30
ÁøºÓ	54267	42.2500	125.7333	362.3	1675751.18215	4729299.54009	70.0	202011	30	30
èëµé	54273	42.9833	126.7500	263.3	1738705.15548	4827416.44840	74.7	202011	30	30
»ÔÄÏ	54274	42.6853	125.9853	306.7	1685537.14891	4781483.25501	73.9	202011	30	30
¾¸Óî	54276	42.4000	126.8000	570.0	1756932.51247	4764242.36856	72.7	202011	30	30
½­Ô´	54279	42.0500	126.5833	544.4	1748245.83491	4721943.08828	71.6	202011	30	30
¶Ø»¯´óÆÑ²ñºÓ	54281	42.8925	127.9503	652.0	1835327.82059	4839068.08561	75.8	202011	30	29
¶«¸Ú	54284	42.1500	127.5000	774.2	1818718.79999	4749397.11577	63.6	202011	30	30
¶þµÀ	54285	42.4044	128.1247	731.7	1861699.14508	4788867.07475	64.6	202011	30	30
ºÍÁú	54286	42.5333	129.0000	475.6	1927341.46600	4819671.87274	53.6	202011	30	30
¸§ËÉ	54288	42.2594	127.3808	731.5	1806494.21324	4759226.62225	70.0	202011	30	30
Áú¾®	54290	42.7667	129.4000	241.1	1952430.41476	4852973.11127	57.1	202011	30	30
çõ´º	54291	42.7867	130.3464	43.4	2025970.22153	4874115.06040	60.8	202011	30	30
ÑÓ±ßÅ©ÊÔÕ¾	54292	42.8744	129.5042	257.3	1957638.86085	4866773.77581	54.2	202011	30	30
Í¼ÃÇ	54293	42.9500	129.8333	142.8	1981279.21114	4881543.27948	58.3	202011	30	30
¹ÁÔ´	54301	41.6717	115.6517	1411.2	872517.46765	4535387.77394	64.8	202011	30	30
³çÀñ	54304	40.9542	115.2697	1239.8	849694.06553	4451620.16201	57.5	202011	30	30
Ì«ÆÍËÂÆì	54305	41.8833	115.2667	1468.9	838634.10196	4555781.48621	61.5	202011	30	30
·áÄþ	54308	41.2000	116.6333	735.1	958788.00715	4491596.29913	55.2	202011	30	30
Î§³¡	54311	41.9667	117.7667	892.7	1040625.58479	4588776.89896	56.0	202011	30	30
¿¦À®ÇßÆì	54313	41.9333	118.7000	733.7	1116750.42547	4595188.03382	49.5	202011	30	30
°ËÀïº±	54316	41.5167	118.7500	679.3	1127281.36822	4549253.71641	54.4	202011	30	30
Â¡»¯	54318	41.3442	117.7278	599.9	1046441.80595	4518788.06573	55.7	202011	30	30
Æ½Èª	54319	41.0100	118.6667	546.5	1128336.02334	4491713.48092	53.7	202011	30	30
Äþ³Ç	54320	41.6000	119.3000	544.2	1170718.66809	4564915.03291	54.9	202011	30	30
½¨Æ½Õò	54321	41.8983	119.7131	661.8	1199330.69961	4603102.43075	55.9	202011	30	30
±±Æ±	54323	41.8117	120.7853	253.8	1287562.95740	4606888.93187	45.6	202011	30	30
³¯Ñô	54324	41.5478	120.4292	174.3	1263357.34051	4572939.46261	46.6	202011	30	30
ÑòÉ½	54325	41.1842	120.3611	183.8	1264143.64116	4531568.89587	53.9	202011	30	30
½¨Æ½	54326	41.4100	119.6203	462.2	1199896.11386	4547547.56892	47.4	202011	30	30
ÁèÔ´	54327	41.2428	119.3867	417.1	1183582.29831	4526091.58718	50.8	202011	30	30
¿¦×ó	54328	41.1183	119.7728	341.0	1217196.29761	4516870.23295	50.4	202011	30	30
Áèº£	54330	41.1414	121.3356	45.2	1344427.73509	4539605.69420	54.1	202011	30	30
±±Õò	54331	41.5981	121.7583	113.6	1370238.81667	4596163.54650	46.7	202011	30	30
ÁÉÖÐ	54332	41.5114	122.7017	12.2	1448311.97039	4599928.96555	59.5	202011	30	30
ÐÂÃñ	54333	41.9592	122.8531	30.9	1451540.37200	4651795.70853	59.8	202011	30	30
ÒåÏØ	54334	41.5122	121.2422	74.2	1330000.24004	4579595.83933	57.1	202011	30	30
ºÚÉ½	54335	41.6856	122.0889	37.5	1395316.28466	4610486.96011	60.8	202011	30	30
Ì¨°²	54336	41.4172	122.4303	8.3	1428191.94552	4585543.48685	58.5	202011	30	30
½õÖÝ	54337	41.1403	121.1222	65.9	1327040.56000	4536612.17694	47.6	202011	30	30
ÅÌÉ½	54338	41.2742	122.0403	4.8	1399308.30766	4564108.62220	63.8	202011	30	30
°°É½	54339	41.0903	122.9994	77.3	1480965.34984	4557603.35308	51.2	202011	30	30
ËÕ¼ÒÍÍ	54340	41.6603	123.3194	35.8	1495206.38264	4625593.81653	55.3	202011	30	30
ÉòÑô	54342	41.7325	123.5100	51.0	1509074.95022	4636474.77645	58.8	202011	30	30
ÁÉÑôÏØ	54345	41.2003	123.0736	30.7	1484756.96169	4570913.48269	60.3	202011	30	30
±¾Ïª	54346	41.3067	123.7753	185.4	1539470.72029	4593393.30315	59.5	202011	30	30
ÁÉÑô	54347	41.2450	123.1797	24.8	1492457.88718	4577461.41396	58.5	202011	30	30
µÆËþ	54348	41.4083	123.3711	45.0	1504604.26302	4598452.26690	64.5	202011	30	30
±¾ÏªÏØ	54349	41.2961	124.1317	258.9	1568563.26510	4597798.41842	63.0	202011	30	30
ÕÂµ³	54351	41.9097	124.0686	118.5	1550251.90937	4664691.07454	69.4	202011	30	30
ÐÂ±ö	54353	41.7225	125.0364	328.4	1632116.04140	4659516.73580	75.8	202011	30	30
¶«Óª·¿Ïç	54359	41.1936	124.5978	464.0	1608552.95846	4593916.80825	70.6	202011	30	28
Í¨»¯ÏØ	54362	41.6667	125.7333	380.1	1689374.06086	4665017.93571	76.7	202011	30	30
Í¨»¯	54363	41.6833	125.9000	402.9	1702365.61946	4669695.28378	67.0	202011	30	30
»¸ÈÊ	54365	41.2825	125.3444	245.5	1666948.52279	4616055.95906	67.7	202011	30	30
°×É½	54371	41.9333	126.4333	520.6	1739101.85298	4706470.17353	71.4	202011	30	30
ÁÙ½­	54374	41.8000	126.8833	379.7	1778311.55963	4699779.03500	69.8	202011	30	30
¼¯°²	54377	41.1500	126.2167	225.1	1740522.21070	4616409.12816	66.9	202011	30	30
ÁÙ½­¾Û±¦	54380	41.6831	127.1000	825.0	1798539.22139	4690831.14506	78.2	202011	30	30
³¤°×É½±±ÆÂ	54382	42.3817	128.0233	757.0	1854270.22610	4784482.78881	67.6	202011	30	30
³¤°×	54386	41.4167	128.1833	775.0	1892078.95041	4681714.75858	65.0	202011	30	30
Ë³ÒåÕ¾	54398	40.1333	116.6167	28.6	971478.49176	4371887.90820	51.9	202011	30	30
º£µí	54399	39.9833	116.2833	45.8	945639.71439	4351844.18905	54.5	202011	30	30
ÕÅ¼Ò¿Ú	54401	40.7694	114.9194	772.8	822888.82814	4427927.67508	47.4	202011	30	30
³à³Ç	54404	40.8833	115.8333	867.6	897015.85174	4448624.66976	55.5	202011	30	30
»³À´	54405	40.4167	115.5000	570.9	875081.10581	4393298.66995	47.5	202011	30	30
ÑÓÇì	54406	40.4500	115.9667	487.9	913407.08907	4401239.13508	53.5	202011	30	30
äÃÂ¹	54408	40.3833	115.2167	529.6	851942.43902	4387084.98079	47.2	202011	30	30
·ðÒ¯¶¥	54410	40.6000	116.1333	1224.7	925330.78910	4419606.69937	51.8	202011	30	30
ÌÀºÓ¿Ú	54412	40.7333	116.6333	331.6	964942.85448	4439310.33572	59.8	202011	30	30
ÃÜÔÆ	54416	40.3833	116.8667	71.8	988921.39553	4402382.49317	55.2	202011	30	30
²³º£ÐÂÇøÕÅ¾ÞºÓ	54418	38.5625	117.5850	1.5	1074472.47232	4205722.44342	62.1	202011	30	30
»³Èá	54419	40.3667	116.6333	75.7	969779.87707	4398219.40808	52.2	202011	30	30
ÂÐÆ½	54420	40.9333	117.3333	529.0	1019919.07127	4468708.69057	58.9	202011	30	30
ÉÏµé×Ó	54421	40.6500	117.1167	293.3	1005988.33111	4434775.88627	47.7	202011	30	30
³ÐµÂ	54423	40.9667	117.9167	422.3	1067408.98808	4478578.98901	53.6	202011	30	30
Æ½¹È	54424	40.1667	117.1167	32.1	1012629.77713	4380628.27549	57.8	202011	30	30
ÐËÂ¡	54425	40.4000	117.4667	633.2	1038430.10269	4410379.58495	54.6	202011	30	30
¼»ÖÝ	54428	40.0478	117.4492	32.0	1041952.99000	4370746.38617	57.1	202011	30	30
×ñ»¯	54429	40.2000	117.9500	54.9	1081399.60770	4393146.06226	50.8	202011	30	30
³ÐµÂÏØ	54430	40.7781	118.2122	330.0	1094509.07481	4460702.47210	55.6	202011	30	30
±±¾©Í¨ÖÝ	54431	39.8500	116.7500	19.8	986351.56874	4341432.90284	58.1	202011	30	30
¿í³Ç	54432	40.6144	118.4681	369.3	1118077.30090	4445248.13340	49.2	202011	30	30
³¯ÑôÕ¾	54433	39.9500	116.5000	35.3	964155.15299	4350192.80489	50.9	202011	30	30
Ç¨Î÷	54434	40.1703	118.3336	131.6	1113691.37647	4394062.90119	49.7	202011	30	30
ÇàÁú	54436	40.4167	118.9500	254.3	1160948.97594	4428678.21129	51.9	202011	30	30
ÂÐÄÏ	54437	39.5050	118.6236	18.3	1148041.13167	4322921.60031	59.6	202011	30	30
Â¬Áú	54438	39.8833	118.8833	65.0	1163828.54440	4368264.45798	48.3	202011	30	30
Ç¨°²	54439	40.0239	118.7100	50.9	1147208.38231	4381971.64776	49.8	202011	30	30
ÇØ»Êµº	54449	39.8500	119.5167	2.4	1217103.40227	4372137.22853	58.3	202011	30	30
½¨²ý	54452	40.8000	119.7944	367.0	1224293.74008	4481626.35365	51.5	202011	30	30
Á¬É½Çø	54453	40.8728	120.9603	38.9	1318659.89206	4504673.52903	51.8	202011	30	30
ËçÖÐ	54454	40.3281	120.3058	29.0	1274462.05570	4435414.58206	55.8	202011	30	30
ÐË³Ç	54455	40.6244	120.6500	20.5	1297637.31439	4472910.85941	57.4	202011	30	30
¾Õ»¨½ÖµÀ	54456	40.5044	120.7964	39.0	1311819.84539	4461461.23191	55.7	202011	30	30
µðÁú×ìº£Ì²	54458	40.1981	120.4442	4.0	1288167.30580	4422700.26075	58.5	202011	30	30
½õÖÝ25ºÅ	54464	40.3397	121.1044	40.0	1340177.69077	4447223.67112	90.5	202011	30	1
½õÖÝ9ºÅ	54465	40.6333	121.4667	40.0	1364582.60240	4484852.13351	54.9	202011	30	29
´óÍÝ	54470	41.0086	122.0564	5.5	1405738.36999	4534821.55757	57.7	202011	30	30
Óª¿Ú	54471	40.6656	122.1733	3.8	1421937.64770	4498361.12425	59.8	202011	30	30
º£³Ç	54472	40.8797	122.7489	25.3	1464800.69334	4530514.34040	58.5	202011	30	30
¸ÇÖÝ	54474	40.4108	122.3575	24.8	1442036.53507	4472694.46686	56.8	202011	30	30
´óÊ¯ÇÅ	54475	40.5633	122.4508	11.5	1446698.08542	4491000.41354	60.4	202011	30	30
ÐÜÔÀ	54476	40.1767	122.1497	20.4	1429488.32845	4443659.84670	64.6	202011	30	30
ÍÅÉ½½ÖµÀ	54478	40.4242	122.2072	21.0	1429414.81961	4472010.61908	60.4	202011	30	30
²½ÔÆÉ½Ïç	54479	40.0189	122.7028	195.0	1478269.49637	4434215.90757	65.6	202011	30	29
Èý¼Ò×ÓÕò	54481	40.7361	123.3664	239.0	1518169.91847	4523856.04634	65.5	202011	30	30
²ÝºÓ¿Ú	54483	40.8719	123.9017	233.6	1558990.16857	4547204.88700	69.5	202011	30	30
á¶ÑÒ	54486	40.3381	123.2767	97.7	1519062.03422	4478327.62941	68.0	202011	30	30
¿íµé	54493	40.7200	124.7800	260.1	1633884.09372	4544513.23064	67.0	202011	30	30
·ï³Ç	54494	40.4653	124.0533	72.6	1580092.33559	4504554.08873	68.3	202011	30	30
µ¤¶«	54497	40.0317	124.3275	13.8	1612015.35972	4460922.62142	62.1	202011	30	30
²ýÆ½	54499	40.2167	116.2167	76.2	937110.83058	4377396.99336	44.8	202011	30	30
Õ«ÌÃ	54501	39.9667	115.6833	440.3	895755.48805	4344416.89080	53.4	202011	30	30
äÃÖÝ	54502	39.4833	116.0333	29.3	931037.84128	4293365.09927	61.2	202011	30	30
ÈÝ³Ç	54503	39.0667	115.8167	12.8	917951.25282	4244564.76341	65.8	202011	30	30
×Ï¾£¹Ø	54504	39.4250	115.1644	531.7	858656.76074	4278984.76070	62.3	202011	30	29
ÃÅÍ·¹µÕ¾	54505	39.8833	116.1500	85.5	935780.88965	4339360.42418	48.2	202011	30	30
¸ß±®µê	54506	39.3167	115.9500	24.6	926108.90892	4273880.00466	65.5	202011	30	30
Ò×ÏØ	54507	39.3333	115.5167	49.3	889403.78352	4271782.68349	69.2	202011	30	30
´ó³§	54510	39.9125	116.9464	18.3	1001912.07298	4350407.57413	55.5	202011	30	30
±±¾©	54511	39.8000	116.4667	31.3	963327.91010	4333042.86195	50.3	202011	30	30
¹Ì°²	54512	39.4167	116.2833	21.4	952897.26929	4288260.82672	61.7	202011	30	30
Ê¯¾°É½	54513	39.9425	116.2053	63.0	939649.40700	4346525.80871	50.8	202011	30	30
ÄÏÔ·	54514	39.8667	116.2500	55.2	944349.72718	4338444.53593	51.5	202011	30	30
ÀÈ·»	54515	39.5000	116.7000	13.7	986821.86672	4301678.81238	53.4	202011	30	30
Ìì½òÊÐ³ÇÊÐÆøºò¼à²âÕ¾	54517	39.0747	117.2061	2.2	1035190.16459	4259129.68015	47.1	202011	30	30
°ÔÖÝ	54518	39.1686	116.3928	8.9	965313.86349	4261470.83233	67.2	202011	30	30
ÓÀÇå	54519	39.3019	116.4767	12.2	970654.01471	4277249.88825	59.1	202011	30	30
ÈýºÓ	54520	39.9667	117.0833	18.1	1012593.98716	4357872.34459	49.2	202011	30	30
ÏãºÓ	54521	39.6925	116.9892	9.4	1008477.36379	4326174.60548	59.1	202011	30	30
ÓñÌï	54522	39.9094	117.7369	17.8	1067901.20516	4358300.44529	59.6	202011	30	30
ÎäÇå	54523	39.4275	117.0592	8.2	1017963.61322	4297173.89079	57.9	202011	30	30
±¦Ûæ	54525	39.7289	117.2786	5.1	1032190.44800	4333229.46922	57.0	202011	30	30
¶«Àö	54526	39.0836	117.3381	1.9	1046202.94890	4261511.33240	53.5	202011	30	30
Î÷Çà	54527	39.0833	117.0500	3.5	1021899.28227	4258477.00189	57.1	202011	30	30
±±³½	54528	39.2369	117.1408	3.4	1027444.25379	4276640.68322	59.2	202011	30	30
ÄþºÓ	54529	39.3750	117.8522	3.1	1085306.73951	4299689.33954	64.0	202011	30	30
ºº¹Á	54530	39.2308	117.7750	-0.5	1080914.25752	4282690.95943	57.0	202011	30	30
ÂÐÖÝ	54531	39.7333	118.7167	43.0	1152285.20509	4349543.74247	52.3	202011	30	30
·áÈó	54532	39.8081	118.0781	31.6	1097847.63852	4350678.29691	52.0	202011	30	30
·áÄÏ	54533	39.5808	118.0917	8.9	1102358.28832	4325378.40978	59.5	202011	30	30
ÌÆÉ½	54534	39.6500	118.1000	23.2	1102024.71983	4333219.17051	60.4	202011	30	30
²Üåúµé	54535	39.2858	118.4658	3.2	1138174.17219	4296571.16062	59.3	202011	30	30
Ê×¸Ö	54537	38.9711	118.4933	4.9	1145302.14649	4261656.26677	59.5	202011	30	30
Áã¹«Àï	54538	39.0836	118.4544	2.2	1140303.12618	4273803.86576	61.0	202011	30	30
ÀÖÍ¤	54539	39.4292	118.8867	8.5	1171262.61779	4317513.86812	56.2	202011	30	30
²ýÀè	54540	39.7333	119.2000	17.6	1192612.83632	4355251.25434	51.0	202011	30	30
¸§Äþ	54541	39.9000	119.2333	24.3	1192700.58686	4374285.34172	49.9	202011	30	30
ôä´äµº	54544	39.5683	119.2792	6.7	1201890.07766	4337760.55659	57.3	202011	30	30
Ìì½òÇØ»Êµº32ºÅ£¨¹ú¼Ò¼¶ÎÞÈËÕ¾£©	54547	39.1119	119.2039	40.0	1202947.25782	4285815.62768	50.1	202011	30	28
Ìì½òÇØ»Êµº33ºÅ£¨¹ú¼Ò¼¶ÎÞÈËÕ¾£©	54548	39.1550	119.3583	60.0	1215230.94909	4292515.61316	51.3	202011	30	30
ÂÃ´ó10ºÅ	54552	39.7983	120.6117	40.0	1309093.24555	4380296.64511	48.8	202011	30	30
ËçÖÐ36	54553	39.9556	120.8056	46.9	1322399.50809	4400408.72861	48.6	202011	30	30
½ðÏØ1ºÅ	54560	39.9833	121.0500	40.0	1342167.05368	4406776.23894	51.2	202011	30	30
Íß·¿µê	54563	39.6286	122.0108	118.7	1428578.09800	4380677.61243	63.5	202011	30	30
³¤ÐËµº	54565	39.6003	121.4692	70.6	1384046.96219	4369854.49998	57.0	202011	30	30
½ðÖÝ	54568	39.0647	121.7578	90.8	1418236.98497	4314262.15357	58.7	202011	30	30
ÆÕÀ¼µê	54569	39.4208	121.9425	11.7	1426884.54895	4356564.07919	66.5	202011	30	30
Æ¤¿Ú	54575	39.4014	122.3392	43.2	1460338.71519	4360173.31407	60.9	202011	30	30
Ê¯³ÇÏç	54576	39.5256	122.9736	48.5	1510668.28246	4383475.01827	63.6	202011	30	29
â¯×ÓµºÕò	54578	39.0367	122.7114	57.3	1498668.42638	4325154.44696	51.7	202011	30	16
³¤º£	54579	39.2719	122.5867	35.5	1483544.82307	4349437.95242	58.7	202011	30	30
´óÂ¹µº	54583	39.7458	123.7525	70.6	1570700.23140	4420010.77323	64.3	202011	30	30
×¯ºÓ	54584	39.7125	122.9533	34.8	1505183.86595	4403933.37787	63.2	202011	30	30
¶«¸Û	54590	39.9167	124.1500	3.9	1599885.21494	4445308.30483	65.4	202011	30	30
´óÐË	54594	39.7186	116.3544	37.5	954984.00581	4322825.01010	55.2	202011	30	30
·¿É½Õ¾	54596	39.7728	116.1942	48.9	940878.86532	4327377.57555	55.6	202011	30	30
Ï¼ÔÆÁë	54597	39.7286	115.7406	407.7	903444.55784	4318202.63396	58.2	202011	30	30
ÐìË®	54601	38.9811	115.6433	13.1	904327.63033	4233357.19700	67.4	202011	30	30
±£¶¨	54602	38.7333	115.4833	16.8	893735.33331	4204063.38046	69.2	202011	30	30
¸ßÑô	54603	38.7089	115.7728	10.0	918619.14821	4203963.99309	67.4	202011	30	30
°²¹ú	54604	38.4047	115.2919	31.0	881320.00820	4165416.46491	70.3	202011	30	30
°²ÐÂ	54605	38.9333	115.8833	4.4	925229.76658	4230198.78215	65.5	202011	30	30
ÈÄÑô	54606	38.2231	115.7431	17.9	922026.44451	4149102.71692	70.7	202011	30	30
Íû¶¼	54607	38.7014	115.1142	47.8	862745.93562	4197212.49913	67.4	202011	30	30
ÉîÖÝ	54608	38.0000	115.5500	26.1	908191.46283	4122248.86813	60.4	202011	30	30
°²Æ½	54609	38.2306	115.5869	22.4	908581.57996	4148505.52843	65.4	202011	30	30
ÈÎÇð	54610	38.7333	116.1000	8.1	946097.88187	4209777.62743	60.1	202011	30	30
Âú³Ç	54611	38.9333	115.3167	44.8	877239.28927	4225055.37655	61.3	202011	30	30
ÎÄ°²	54612	38.8464	116.4558	4.3	974819.97734	4225918.92415	64.9	202011	30	30
´ó³Ç	54613	38.7000	116.6167	6.9	990380.98987	4211077.96750	59.5	202011	30	30
ºÓ¼ä	54614	38.4197	116.0561	10.9	946310.52981	4174136.12104	65.8	202011	30	30
ÇàÏØ	54615	38.5833	116.8500	8.0	1011747.87643	4200333.09155	58.7	202011	30	30
²×ÖÝ	54616	38.3500	116.8500	8.0	1014887.77545	4174151.69209	65.1	202011	30	30
Ï×ÏØ	54617	38.2050	116.1706	13.3	958794.36388	4151118.60879	63.4	202011	30	30
²´Í·	54618	38.0833	116.5500	13.2	992811.18632	4141180.92386	60.7	202011	30	30
¾²º£	54619	38.9250	116.9153	5.5	1012672.94626	4239339.13214	54.6	202011	30	30
ó»ÏØ	54620	38.4833	115.5667	18.5	903820.27327	4176721.99055	69.1	202011	30	30
ÉîÔó	54621	38.1833	115.1833	38.1	874615.52025	4139563.59390	69.0	202011	30	30
½òÄÏ	54622	38.9500	117.4181	1.5	1054834.58332	4247378.41803	57.3	202011	30	30
ÌÁ¹Á	54623	39.0442	117.7181	4.8	1078819.81996	4261161.49646	52.9	202011	30	30
»Ææè	54624	38.4081	117.3214	4.5	1054244.19267	4185582.42321	63.1	202011	30	30
ËàÄþ	54626	38.4167	115.8167	13.9	925938.78801	4171541.77089	67.9	202011	30	30
ÑÎÉ½	54627	38.0333	117.2333	8.2	1051951.54802	4142605.97576	61.3	202011	30	30
º£ÐË	54628	38.0839	117.4136	5.0	1066662.08802	4150205.54675	68.0	202011	30	30
ÎÞé¦´ó¿ÚºÓ¹ú¼ÒÆøÏó¹Û²âÕ¾	54629	38.1997	117.8108	3.0	1098921.20979	4167521.84066	62.5	202011	30	30
¹ã×Ú	54631	37.0667	115.1500	32.4	884647.82655	4013703.13874	67.2	202011	30	30
Æ½Ïç	54632	37.0667	115.0333	34.0	874511.40833	4012669.23224	69.6	202011	30	30
ÐÂºÓ	54633	37.5081	115.2706	26.1	889968.79115	4064416.95258	74.8	202011	30	30
ÐÛÏØ	54636	39.0153	116.1183	10.3	944089.76172	4241620.41591	64.8	202011	30	30
²³ÖÐ26-3Æ½Ì¨	54638	38.2572	119.2331	40.0	1219203.88942	4190566.38809	52.6	202011	30	30
Ìì½ò²³ÖÐ13ºÅ£¨¹ú¼Ò¼¶ÎÞÈËÕ¾£©	54639	38.5503	119.0656	50.0	1200274.76023	4221318.20899	55.0	202011	30	30
¼¦Ôó	54640	36.8903	114.8728	36.6	862548.37831	3991423.84973	70.8	202011	30	30
¸¡±êÕ¾	54641	38.8544	118.5475	0.0	1151668.03388	4249217.71626	55.6	202011	30	30
Ìì½ò²³ÖÐ3ºÅ£¨¹ú¼Ò¼¶ÎÞÈËÕ¾£©	54642	38.9514	119.3325	40.0	1216372.24675	4269433.37593	52.7	202011	30	30
ÃÏ´å	54644	38.0555	117.1239	10.5	1042285.48304	4143942.76045	63.1	202011	30	30
´ó¸Û	54645	38.8428	117.4667	2.2	1060458.33809	4235876.97498	56.0	202011	30	30
ÏéÔÆµºÁÖ³¡	54647	39.1767	118.8953	2.0	1175962.89300	4289366.97295	63.6	202011	30	30
²³ÖÐ28	54648	38.3025	119.6372	999999.0	1252819.15075	4200663.68939	56.7	202011	30	29
²³ÖÐ35ºÅ	54649	38.0831	119.8331	40.0	1273153.90413	4178628.37588	59.6	202011	30	30
Éßµº	54653	38.9500	120.9778	215.0	1354886.35684	4290583.20690	60.1	202011	30	27
Ìì½òÅîÀ³25ºÅ£¨¹ú¼Ò¼¶ÎÞÈËÕ¾£©	54654	38.3192	120.1508	40.0	1296156.04217	4209123.33858	55.7	202011	30	30
³¤µº±±Úò³Ç	54655	38.3911	120.9131	122.4	1359528.13928	4227346.56964	58.5	202011	30	29
³¤µº±±Úò³Ç	54657	38.3911	120.9133	121.3	1359545.07960	4227349.30842	59.1	202011	30	30
³¤µºíÈí¶	54658	38.1797	120.7458	103.0	1349129.50747	4201472.27951	58.4	202011	30	30
³¤µº´óÖñÉ½µº	54659	38.0247	120.8086	190.0	1357242.97994	4185028.04093	59.8	202011	30	25
ÂÃË³	54660	38.8117	121.2383	66.7	1379325.37356	4278746.78110	60.8	202011	30	30
ÀÏÌúÉ½	54661	38.9139	121.1350	0.0	1368759.69204	4288713.30851	59.1	202011	30	29
´óÁ¬	54662	38.9083	121.6400	91.5	1411309.55084	4295159.63026	57.6	202011	30	30
ÎäÇ¿	54700	38.0333	115.9333	16.2	940642.80668	4129560.08733	65.0	202011	30	30
ÐÁ¼¯	54701	37.9333	115.2000	35.9	878943.08027	4111599.94836	62.8	202011	30	30
ºâË®	54702	37.7333	115.7000	20.7	924297.46149	4093656.88457	60.6	202011	30	30
ÎäÒØ	54703	37.7858	115.9044	20.7	941233.20224	4101477.07854	65.4	202011	30	30
¼½ÖÝ	54704	37.5122	115.5614	24.8	915024.19227	4067521.37901	69.0	202011	30	30
ÄÏ¹¬	54705	37.3667	115.3833	27.4	901367.80005	4049535.00433	67.8	202011	30	30
ÇåºÓ	54706	37.0833	115.6667	31.5	929311.63999	4020289.76100	64.7	202011	30	30
¹Ê³Ç	54707	37.3500	115.9833	27.4	953455.03731	4053262.80141	66.5	202011	30	30
ÔæÇ¿	54708	37.5000	115.7333	23.6	930008.56965	4067747.40807	62.8	202011	30	30
Îä³Ç	54709	37.2333	116.0667	24.8	962132.59562	4040955.85787	64.2	202011	30	30
¸·³Ç	54710	37.8667	116.1667	18.6	962753.21734	4113081.12983	59.8	202011	30	30
¾°ÏØ	54711	37.6686	116.2650	15.0	973727.60066	4091788.23469	65.4	202011	30	30
ÁÙÒØ	54712	37.2000	116.8167	18.5	1027485.81908	4044731.44714	66.1	202011	30	30
¶«¹â	54713	37.8833	116.5333	14.4	994002.63125	4118558.13425	60.7	202011	30	30
µÂÖÝ	54714	37.3500	116.3333	25.4	983708.33064	4056677.40230	68.1	202011	30	30
Áê³Ç	54715	37.3167	116.5167	17.6	999991.91019	4054770.00682	68.3	202011	30	30
Äþ½ò	54716	37.6667	116.8000	17.3	1019784.57637	4096946.18634	63.4	202011	30	30
ÎâÇÅ	54717	37.6333	116.4000	17.1	985802.96153	4089155.90607	65.2	202011	30	30
Æ½Ô­	54718	37.1500	116.4667	22.9	997841.53134	4035547.83011	69.5	202011	30	30
ÄÏÆ¤	54719	38.0119	116.6822	10.8	1005070.11338	4134495.21883	65.5	202011	30	30
²³º£ÐÂÇøÛôº£Ò»ºÅ	54720	38.4575	117.7089	3.8	1086508.17163	4195299.45692	65.9	202011	30	30
²³º£ÐÂÇø×ÛºÏ¸ÛÇø	54721	38.3431	117.8836	3.5	1103033.52797	4184402.63011	57.4	202011	30	30
ÎÞé¦	54722	37.7500	117.6333	6.8	1090229.15122	4115146.95138	58.3	202011	30	30
ÑôÐÅ	54723	37.6500	117.5667	10.1	1085939.60736	4103203.30357	66.1	202011	30	30
ÉÌºÓ	54724	37.3167	117.1333	14.8	1053271.12810	4061146.10084	67.9	202011	30	30
»ÝÃñ	54725	37.5000	117.5333	11.7	1085203.75698	4086016.22483	65.5	202011	30	30
ÀÖÁê	54726	37.7000	117.1833	11.5	1052285.67865	4104683.12221	64.6	202011	30	30
ÕÂÇð	54727	36.6500	117.5167	263.0	1095856.38433	3990507.93333	55.5	202011	30	30
ÇìÔÆ	54728	37.7667	117.3500	10.5	1065674.37191	4113943.92817	66.6	202011	30	30
¸ßÇà	54729	37.1667	117.8667	11.5	1118781.24579	4052345.57824	67.0	202011	30	30
Õ´»¯	54730	37.7000	118.1333	6.3	1133876.55964	4115142.70868	66.3	202011	30	30
Àû½ò	54731	37.4833	118.2167	11.9	1144286.11623	4091817.55028	62.8	202011	30	30
ºÓ¿Ú	54732	37.8667	118.5167	5.6	1164218.22593	4138255.29088	60.0	202011	30	30
±õÖÝ	54734	37.3500	118.0333	17.8	1130472.12289	4074778.57839	67.4	202011	30	30
¶«Óª	54736	37.4333	118.6667	6.0	1183779.90780	4091492.94352	61.3	202011	30	30
²©ÐË	54737	37.1500	118.1500	9.4	1143521.32926	4053701.62401	62.2	202011	30	30
¹ãÈÄ	54738	37.0500	118.3667	14.2	1163769.88068	4045015.55266	68.0	202011	30	30
Ê¤ÀûÓÍÌïCB246Aº£ÉÏ×ê¾®Æ½Ì¨	54740	38.2433	118.7919	57.5	1181875.72508	4183675.66656	56.4	202011	30	28
ÖÐÐÄÒ»ºÅ	54741	38.2153	118.8125	39.4	1184068.52505	4180786.68557	58.8	202011	30	24
CB30AÆ½Ì¨¹ú¼ÒÆøÏó¹Û²âÕ¾	54742	38.1928	118.9278	43.6	1194243.51880	4179649.19480	56.9	202011	30	30
²³ÖÐ34ºÅ	54743	38.1175	119.5492	40.0	1248394.81260	4178869.13771	57.7	202011	30	30
¿ÑÀû	54744	37.5833	118.5500	8.5	1171427.54583	4106906.92213	60.6	202011	30	30
¿ÑÀû10ºÅ	54745	37.4028	119.5861	40.0	1263365.54081	4099410.87927	58.3	202011	30	30
Ê¤ÀûÓÍÌïCB32º£ÉÏ×ê¾®Æ½Ì¨	54747	38.2606	118.9914	10.5	1198584.38756	4188003.75913	58.7	202011	30	30
À³ÖÝ	54749	37.1833	119.9500	48.4	1298371.33563	4079565.52076	61.1	202011	30	30
Áú¿Úá¨Ä·µº¹ú¼ÒÆøÏó¹Û²âÕ¾	54750	37.6833	120.2344	47.7	1314238.94817	4139179.94007	63.1	202011	30	30
³¤µº	54751	37.9392	120.7256	39.7	1351701.39723	4174352.26122	60.9	202011	30	30
ÅîÀ³	54752	37.8000	120.7667	60.7	1357692.94238	4159374.87231	57.9	202011	30	30
Áú¿Ú	54753	37.6333	120.3333	4.8	1323572.62022	4134908.28273	61.1	202011	30	30
³¤µº±±³¤É½ÆøÏó¹Û²âÕ¾	54754	37.9908	120.6944	77.0	1348123.73994	4179688.12517	61.0	202011	30	28
ÕÐÔ¶	54755	37.3333	120.3833	117.8	1333088.05430	4102067.75122	68.7	202011	30	30
³¤µºÄÏ³¤É½ÆøÏó¹Û²âÕ¾	54756	37.9200	120.7300	39.0	1352418.87533	4172268.94114	60.4	202011	30	30
ÆÜÏ¼	54759	37.3167	120.8500	205.5	1373490.67093	4106575.87624	63.2	202011	30	30
Ö¥î·µ£×ÓµºÆøÏó¹Û²âÕ¾	54761	37.5736	121.4811	7.0	1422886.43057	4144121.97759	66.6	202011	30	30
¸£É½	54764	37.4833	121.2333	53.9	1403346.94462	4130524.88108	64.0	202011	30	30
ÑÌÌ¨	54765	37.4833	121.4333	82.0	1420479.45943	4133369.16761	61.7	202011	30	30
Ä²Æ½	54766	37.4333	121.5833	39.1	1434264.83265	4129951.26966	66.4	202011	30	30
¼¦Ãùµº	54772	37.5014	122.5506	0.0	1515722.40737	4151907.58971	55.2	202011	30	30
ÈÙ³ÉºÓ¿Ú¹ú¼ÒÆøÏó¹Û²âÕ¾	54773	37.4139	122.5939	25.9	1521166.53869	4142832.62734	62.0	202011	30	30
Íþº£	54774	37.4667	122.1333	65.4	1480719.65818	4141747.10996	58.0	202011	30	30
³ÉÉ½Í·	54776	37.4000	122.7000	47.7	1530521.49829	4142916.65763	62.8	202011	30	30
ÎÄµÇ	54777	37.2000	122.0667	118.0	1480178.19269	4111050.00549	67.2	202011	30	30
ÈÙ³É	54778	37.1667	122.4833	61.7	1516599.26868	4113629.85295	67.9	202011	30	30
ÍþÏØ	54800	37.0000	115.2500	33.3	894109.82437	4007098.47089	71.2	202011	30	30
ÁÙÎ÷	54801	36.8500	115.4833	35.3	916172.98497	3992360.93458	66.2	202011	30	30
ÁÙÇå	54802	36.8167	115.7333	34.0	938343.36428	3990952.96335	71.6	202011	30	30
ÏÄ½ò	54803	36.9833	116.0167	27.9	960933.18250	4012384.25970	66.7	202011	30	30
´óÃû	54804	36.3042	115.1814	45.3	896198.78510	3928242.70570	76.4	202011	30	30
¹ÚÏØ	54805	36.4500	115.4667	39.3	919485.73955	3947242.73915	74.0	202011	30	30
ÁÄ³Ç	54806	36.4167	115.9667	33.0	963650.31748	3948242.53735	74.2	202011	30	30
Ñô¹È	54807	36.1500	115.7667	41.2	949408.52693	3916350.99272	69.2	202011	30	30
Ý·ÏØ	54808	36.2156	115.6267	38.7	936318.69859	3922392.92939	71.9	202011	30	30
¹ÝÌÕ	54809	36.5500	115.2833	41.3	902263.74722	3956802.10259	70.1	202011	30	30
¸ßÌÆ	54810	36.8667	116.2667	27.1	984139.45315	4001734.97625	67.9	202011	30	30
Óí³Ç	54811	36.9333	116.6167	20.6	1013695.27993	4012735.42133	65.1	202011	30	30
ÆëºÓ	54812	36.7333	116.7167	24.7	1025043.11121	3991309.22448	70.2	202011	30	30
ÜÝÆ½	54814	36.5333	116.2500	29.7	986948.46673	3964123.17643	71.5	202011	30	30
¶«°¢	54815	36.3833	116.2667	31.4	990327.26530	3947443.05418	67.9	202011	30	30
³¤Çå	54816	36.5167	116.8000	98.9	1035199.69206	3967860.58822	60.1	202011	30	30
Ì¨Ç°	54817	35.9842	115.8619	42.1	959815.95823	3898638.52132	69.0	202011	30	30
Æ½Òõ	54818	36.2500	116.4167	79.9	1005183.07570	3933981.71899	64.6	202011	30	30
·Ê³Ç	54819	36.1833	116.8000	113.6	1039668.18239	3930441.61860	70.8	202011	30	30
ÇñÏØ	54820	36.8100	115.2078	39.0	892646.21044	3985353.98117	71.2	202011	30	30
¼ÃÑô	54821	37.0000	117.2000	20.4	1063420.61583	4026323.29188	70.9	202011	30	30
×ÞÆ½	54822	36.8667	117.7333	47.4	1111583.65124	4017214.53892	60.6	202011	30	30
¼ÃÄÏ	54823	36.6019	117.0081	170.3	1052205.69289	3979609.99747	57.2	202011	30	30
×Í´¨	54824	36.6333	117.9500	95.0	1133826.24477	3993501.27227	65.1	202011	30	30
²©É½	54825	36.5167	117.8500	189.7	1126821.15089	3979293.54155	61.3	202011	30	30
Ì©É½	54826	36.2500	117.1000	1533.7	1065054.51025	3941105.95882	62.4	202011	30	30
Ì©°²	54827	36.1667	117.1500	128.6	1070582.96804	3932298.72134	66.2	202011	30	30
À³Îß	54828	36.2333	117.6833	229.3	1116364.52331	3945641.28539	63.6	202011	30	30
ÖÜ´å	54829	36.7667	117.8667	85.7	1124625.13508	4007506.30510	66.9	202011	30	30
×Í²©	54830	36.8167	117.9333	34.4	1129679.25571	4013866.96523	71.2	202011	30	30
ÇàÖÝ	54831	36.6500	118.5000	102.5	1181434.06383	4001785.44333	66.7	202011	30	30
ÊÙ¹â	54832	36.8631	118.7953	23.4	1203775.57365	4029194.95003	65.8	202011	30	30
»¸Ì¨	54833	36.9667	118.0833	15.1	1140477.62569	4032393.38026	62.7	202011	30	30
ÁÙ×Í	54834	36.8667	118.2833	46.3	1159316.35022	4023504.77605	64.9	202011	30	30
ÁÙëÔ	54835	36.4667	118.5667	149.5	1190057.50762	3982054.34914	59.8	202011	30	30
ÒÊÔ´	54836	36.1833	118.1667	305.1	1159414.81620	3945578.16793	63.3	202011	30	30
²ýÀÖ	54837	36.6797	118.8361	78.8	1210192.68775	4009159.25222	67.8	202011	30	30
²ýÒØ	54841	36.8667	119.4167	23.5	1257566.58768	4037300.63507	66.1	202011	30	30
Æ½¶È	54842	36.7833	120.0000	62.2	1309486.64383	4035517.05192	69.5	202011	30	30
Î«·»	54843	36.7500	119.2000	22.2	1240674.39104	4021518.70866	62.2	202011	30	30
°²Çð	54844	36.4167	119.1833	62.7	1244589.33903	3984018.09908	69.1	202011	30	30
¸ßÃÜ	54846	36.3833	119.7333	51.5	1293062.10522	3987311.84300	64.3	202011	30	30
Öî³Ç	54848	35.9633	119.4847	109.0	1278301.44992	3937134.81439	68.4	202011	30	30
½ºÖÝ	54849	36.2167	120.0333	84.4	1322032.49863	3972643.24263	64.7	202011	30	30
À³Î÷	54851	36.9000	120.5667	76.9	1356500.41739	4056162.22416	69.5	202011	30	30
À³Ñô	54852	36.9667	120.7167	41.6	1368274.07462	4065667.39326	69.5	202011	30	30
áÀÉ½	54853	36.1333	120.5167	54.0	1365668.85222	3969871.48093	60.6	202011	30	30
¼´Ä«	54855	36.4000	120.3833	47.8	1349370.26292	3997827.99713	68.0	202011	30	30
Çàµº	54857	36.0667	120.3333	76.0	1350814.55026	3959925.77969	62.3	202011	30	30
ÈéÉ½	54861	36.9333	121.5333	45.4	1439350.06666	4073487.95995	68.4	202011	30	30
¶­¼Ò¿Ú¸¡±êÕ¾	54862	35.4081	119.9325	0.0	1326927.47759	3880958.65350	63.9	202011	30	18
º£Ñô	54863	36.7833	121.1833	40.9	1411905.02010	4051735.01333	62.6	202011	30	30
Ê¯µº	54871	36.9333	122.4833	9.8	1521221.72413	4087652.67110	65.5	202011	30	30
å§Ñô	54900	35.6967	115.0317	53.7	889992.62674	3858593.21594	67.9	202011	30	30
ÄÏÀÖ	54901	36.0581	115.2414	46.6	904325.74691	3901118.12827	74.3	202011	30	30
Çå·á	54902	35.9419	115.1428	49.3	896989.07195	3887160.07402	73.4	202011	30	30
·¶ÏØ	54903	35.8492	115.4761	46.0	927460.48650	3879802.63923	71.4	202011	30	30
Û²³Ç	54904	35.5833	115.5167	50.1	934218.39649	3850303.33737	66.2	202011	30	30
Û©³Ç	54905	35.5833	115.9333	46.2	971078.90832	3854300.83176	62.7	202011	30	30
ºÊÔó	54906	35.3167	115.5333	50.7	938877.37810	3820506.39352	67.8	202011	30	30
ÓãÌ¨	54907	34.9833	116.6500	34.3	1042387.75917	3794219.84246	72.0	202011	30	30
¶«Ã÷	54908	35.2667	115.1000	57.3	900965.40921	3810873.05437	62.7	202011	30	30
¶¨ÌÕ	54909	35.0833	115.5167	51.5	940191.15567	3794129.81571	65.5	202011	30	30
ÁºÉ½	54910	35.8167	116.0500	40.9	978471.92915	3881660.06883	67.4	202011	30	30
¶«Æ½	54911	35.9333	116.4000	44.0	1007820.26196	3898254.38168	73.7	202011	30	30
ãëÉÏ	54912	35.7667	116.5000	41.8	1018797.38035	3880572.47456	74.6	202011	30	30
ÄþÑô	54913	35.7953	116.8067	67.6	1045458.27658	3886970.72628	70.5	202011	30	30
¾ÞÒ°	54914	35.4167	116.0833	40.6	986443.77758	3837070.84439	73.4	202011	30	30
¼ÃÄþ	54915	35.4411	116.6014	33.3	1032029.30275	3845076.51343	69.2	202011	30	30
ÙðÖÝ	54916	35.5667	116.8500	51.7	1052350.19279	3861779.06181	75.4	202011	30	30
½ðÏç	54917	35.1333	116.3333	35.8	1012245.79846	3807773.53975	70.8	202011	30	30
Çú¸·	54918	35.6000	116.9667	62.3	1062211.40705	3866757.59456	66.9	202011	30	30
×Þ³Ç	54919	35.3833	116.9833	89.8	1066625.94254	3842628.35395	62.8	202011	30	30
ãôË®	54920	35.6564	117.2850	110.4	1089535.89884	3876532.59220	67.9	202011	30	30
¼ÎÏé	54921	35.4333	116.2833	37.1	1003955.59637	3840939.35849	74.1	202011	30	30
ÐÂÌ©	54922	35.8667	117.7500	206.0	1127509.52461	3905301.24021	64.4	202011	30	30
ÃÉÒõ	54923	35.7303	117.9503	286.5	1147127.65543	3892310.38402	60.2	202011	30	30
Æ½ÒØ	54925	35.5000	117.6833	161.2	1126922.68578	3863445.56776	67.9	202011	30	30
ëøÖÝ	54927	35.1000	117.2000	74.9	1089741.03969	3813213.16118	70.7	202011	30	30
·ÑÏØ	54929	35.2667	117.9667	121.2	1155394.16744	3840563.49803	65.8	202011	30	30
ÒÊË®	54932	35.7667	118.6500	186.7	1208161.85687	3904686.67729	65.2	202011	30	30
ÒÊÄÏ	54935	35.5333	118.4333	119.4	1192657.60195	3875937.23166	66.5	202011	30	30
ÜìÏØ	54936	35.5667	118.8333	107.4	1227420.14963	3884550.95623	65.9	202011	30	30
ÁÙÒÊ	54938	35.2500	118.4167	124.0	1195505.22406	3844021.28855	62.6	202011	30	30
ÜìÄÏ	54939	35.1667	118.8167	113.8	1232225.91744	3839589.72152	63.1	202011	30	30
ÎåÁ«	54940	35.7500	119.2000	148.2	1256785.46324	3909645.73304	64.1	202011	30	30
»Æµº	54943	35.8833	120.0000	10.4	1324797.88875	3934948.60372	63.3	202011	30	30
ÈÕÕÕ	54945	35.4681	119.5550	64.4	1292635.69646	3882683.04413	62.1	202011	30	30
áÀÉ½³¯Á¬µº¹ú¼ÒÆøÏó¹Û²âÕ¾	54953	35.8922	120.8794	52.0	1401661.31833	3948017.46701	64.6	202011	30	30
ËÉÎ÷¹ú¼Ò»ù×¼ÆøºòÕ¾	55026	34.4200	80.3981	999999.0	-2199415.38115	3943288.49786	40.9	202011	30	30
¶àÂêÏç	55122	33.7142	80.3706	4465.0	-2221383.96627	3866673.43821	33.5	202011	30	28
ÈÕÍÁ	55125	33.3764	79.7336	4280.0	-2287200.69205	3844226.68333	28.1	202011	30	30
Ë«ºþ	55178	33.1997	88.8397	4933.0	-1475504.72062	3652030.28993	31.0	202011	30	30
¸ñ¶ûÄ¾Í¨ÌìºÓ	55193	33.8978	92.3586	4605.0	-1146196.07888	3683501.75908	36.3	202011	30	30
¸ñ¶ûÄ¾²¼ÂêµÂ	55195	33.4419	91.9331	4788.0	-1191307.19888	3637504.22066	29.5	202011	30	30
¸ñ¶ûÄ¾ÑãÊ¯Æº	55196	33.5794	92.0717	4717.0	-1176728.83659	3651229.39793	31.8	202011	30	30
Ê¨ÈªºÓ	55228	32.5000	80.0833	4278.6	-2280752.55707	3740523.89630	28.4	202011	30	30
¸ï¼ª	55234	32.3861	81.1369	4522.0	-2189272.53498	3704358.39326	29.1	202011	30	30
¸ÄÔò	55248	32.1500	84.4167	4414.9	-1898523.73511	3610898.80713	26.6	202011	30	30
°à¸ê	55279	31.3833	90.0167	4700.0	-1399647.06932	3432914.59593	27.6	202011	30	30
°²¶à	55294	32.3500	91.1000	4800.0	-1283955.04064	3525939.63772	35.2	202011	30	30
ÄôÈÙ	55298	32.1169	92.3122	4648.0	-1175968.61400	3484903.66167	37.7	202011	30	29
ÄÇÇú	55299	31.4833	92.0667	4507.0	-1207858.78045	3417131.29742	37.6	202011	30	30
ÃÅÊ¿Ïç	55323	31.1786	80.7572	4419.0	-2256273.81114	3580927.62185	37.9	202011	30	30
Ôý´ï	55325	31.4803	79.8003	3721.0	-2334928.69935	3635938.74468	24.8	202011	30	30
´ëÇÚ	55357	31.0164	85.1594	4656.0	-1856271.25385	3471943.76258	22.8	202011	30	28
ÄáÂê	55361	31.7875	87.2331	4581.0	-1649017.45344	3520521.39258	22.1	202011	30	29
É«ÁÖ´ë	55375	31.4014	89.0117	4635.0	-1492414.35664	3449563.79729	34.5	202011	30	29
ÔúÈÊ	55391	31.9878	91.7081	4662.5	-1233572.64780	3477822.65367	38.5	202011	30	30
ÂÞÂê	55398	31.1867	91.7631	4624.0	-1240480.53690	3387806.05122	36.8	202011	30	29
°Í¸ÂÏç	55430	30.8489	81.4244	4641.0	-2204084.29953	3529948.77849	40.2	202011	30	29
ÆÕÀ¼	55437	30.2833	81.2500	3900.0	-2235130.19701	3472117.39215	34.6	202011	30	30
ÅÁÑò	55447	30.0347	83.4672	4603.0	-2035927.06436	3397243.65789	37.8	202011	30	30
ÉêÔú	55472	30.9592	88.6425	4672.0	-1534723.11620	3406130.10910	26.4	202011	30	29
Ñò°Ë¾®	55489	30.1694	90.5767	4467.0	-1367456.18706	3290211.39085	23.3	202011	30	30
¹ÅÂ¶	55491	30.8258	91.6186	4684.0	-1259391.76376	3349422.17226	42.8	202011	30	30
µ±ÐÛ	55493	30.4833	91.1000	4200.0	-1313255.68829	3318029.10627	36.5	202011	30	30
ÖÙ°Í	55542	29.6819	84.0253	4571.0	-1992254.85981	3347253.39795	47.3	202011	30	30
Èø¸Â	55554	29.3286	85.2333	4534.0	-1886914.11319	3284884.44884	23.5	202011	30	30
ÑÇÀ´	55556	28.4044	86.0342	4378.0	-1831053.91459	3168406.77097	31.0	202011	30	30
É£É£	55564	29.4167	86.7256	4596.0	-1744332.91715	3267284.42673	24.6	202011	30	28
°ºÈÊ	55568	29.2972	87.2247	4307.0	-1699594.60443	3245458.21116	23.2	202011	30	30
À­×Î	55569	29.0833	87.6000	4000.0	-1668259.77781	3215509.25743	16.6	202011	30	30
ÄÏÄ¾ÁÖ	55572	29.6833	89.1000	4000.0	-1515013.46247	3257751.76658	19.8	202011	30	30
Ð»Í¨ÃÅ	55574	29.4325	88.2617	4023.0	-1598868.26335	3243163.61266	16.3	202011	30	30
½­µ±	55576	29.3375	89.2453	3809.2	-1507410.40415	3217273.09384	24.0	202011	30	30
ÈÕ¿¦Ôò	55578	29.2500	88.8833	3836.0	-1543329.61296	3213158.13639	27.3	202011	30	30
°×ÀÊ	55579	29.1067	89.2653	3901.0	-1509593.09394	3191440.63972	26.4	202011	30	30
ÄáÄ¾	55585	29.4500	90.1667	3807.3	-1418051.92766	3216154.88766	26.9	202011	30	30
ÇúË®	55586	29.3550	90.7411	3590.0	-1365049.19023	3197572.38851	32.2	202011	30	30
ÈÊ²¼	55587	29.2308	89.8431	3882.0	-1452484.65092	3196552.77604	19.3	202011	30	29
¹±¸Â	55589	29.2964	90.9719	3564.2	-1344027.05260	3187924.44211	35.9	202011	30	30
À­Èø	55591	29.6667	91.1333	3648.9	-1322886.83724	3226849.75865	24.4	202011	30	30
Ã×À­É½¿Ú	55592	29.6706	92.3461	4841.0	-1207787.32517	3211825.75659	43.2	202011	30	30
Ä«Öñ¹¤¿¨	55593	29.8500	91.7333	3804.3	-1263256.95085	3239398.99885	25.9	202011	30	30
¶ÑÁúµÂÇì	55594	29.6425	91.0019	3649.0	-1335720.93464	3225922.55704	22.1	202011	30	29
´ï×Î	55595	29.6753	91.3414	3697.0	-1303028.17840	3225052.68785	27.5	202011	30	30
Çí½á	55597	29.0333	91.6833	3740.0	-1280229.03393	3149333.69471	28.0	202011	30	30
Ôóµ±	55598	29.2667	91.7667	3560.0	-1268784.93312	3174169.86158	29.2	202011	30	30
É£ÈÕ	55599	29.2625	92.0197	3574.0	-1244728.82333	3170500.81691	26.6	202011	30	30
¼ªÂ¡	55650	28.8461	85.2975	4114.0	-1891518.79763	3230695.57640	43.2	202011	30	30
ÕÁÄ¾	55652	27.9906	85.9828	2502.0	-1844759.42225	3123958.37599	54.1	202011	30	30
ÄôÀ­Ä¾	55655	28.1892	85.9703	3810.0	-1841730.11130	3145972.79781	45.0	202011	30	30
Öé·å	55656	28.1964	86.8278	5015.0	-1759544.36239	3131210.90856	24.2	202011	30	30
¶¨ÈÕ	55664	28.6333	87.0833	4300.0	-1726308.41180	3174770.97329	26.8	202011	30	30
¸Ú¸Â	55665	28.5786	86.6206	4387.0	-1771512.78850	3176904.97621	33.2	202011	30	30
¶¨½á	55666	28.3642	87.7667	4252.0	-1666335.11601	3133470.20110	34.5	202011	30	30
ÈøåÈ	55670	28.9028	88.0219	4329.0	-1631648.40388	3188591.22345	25.8	202011	30	30
ÑÇ¶«	55675	27.4947	88.9164	2996.0	-1571839.46396	3018977.07327	63.7	202011	30	30
¿µÂí	55676	28.5589	89.6822	4290.0	-1479339.51896	3124604.33712	34.7	202011	30	30
¸Ú°Í	55677	28.2783	88.5181	4601.0	-1595951.14748	3111660.52153	27.5	202011	30	30
½­×Î	55680	28.9167	89.6000	4040.0	-1481029.20108	3165387.51789	28.9	202011	30	30
ÀË¿¨×Ó	55681	28.9667	90.4000	4431.7	-1403843.24817	3159297.93050	26.9	202011	30	30
ÂåÔú	55686	28.3864	90.8408	3913.0	-1370978.82975	3088894.47820	49.8	202011	30	30
´íÄÇ	55690	27.9833	91.9500	4280.3	-1270129.32549	3029515.89061	62.4	202011	30	30
ÔúÄÒ	55691	29.2600	91.3469	3587.0	-1308887.38022	3178875.90721	29.6	202011	30	30
ÇúËÉ	55693	29.0617	92.2031	3953.0	-1230130.93675	3145914.53945	28.9	202011	30	30
´ëÃÀ	55694	28.4372	91.4358	4125.0	-1312960.59936	3086476.58924	49.5	202011	30	30
Â¡×Ó	55696	28.4167	92.4667	3860.0	-1214014.84066	3071084.35616	46.7	202011	30	30
ÅÁÀï	55773	27.7333	89.0833	4300.0	-1551418.74278	3042632.81672	55.2	202011	30	30
ÀÕ²¼¹µ	55792	27.8711	91.7992	3024.0	-1286381.48115	3019036.32356	62.0	202011	30	30
¸ñ¶ûÄ¾½­¿Ë¶°	56001	34.6317	92.8567	4782.0	-1091155.06110	3760095.01308	36.4	202011	30	30
ãûãûºÓ	56004	34.2161	92.4383	4533.1	-1134474.88059	3718223.55520	37.8	202011	30	30
ÇúÂéÀ³ÇúÂéºÓÏç	56012	34.5042	94.5625	4282.8	-940000.15114	3728340.52370	43.5	202011	30	30
ÇúÂéÀ³Ò¶¸ñÏç	56013	34.3458	95.2058	4289.8	-884020.35908	3704639.29779	43.4	202011	30	30
ÖÎ¶à	56016	33.8500	95.6167	4179.1	-852326.93588	3645344.23565	41.5	202011	30	30
ÔÓ¶à	56018	32.8833	95.2833	4066.4	-893170.00777	3539747.85040	40.4	202011	30	30
ÇúÂéÀ³	56021	34.1258	95.8092	4175.0	-832014.35115	3674702.48683	43.3	202011	30	30
ÓñÊ÷Â¡±¦Õò	56028	33.2761	96.4086	4202.0	-786178.72110	3574331.18915	51.5	202011	30	30
ÓñÊ÷	56029	33.0014	96.9642	3716.9	-737956.36159	3539200.23725	55.8	202011	30	30
Âê¶à	56033	34.9167	98.2167	4272.3	-608373.61251	3746259.40673	52.9	202011	30	30
ÇåË®ºÓ	56034	33.8000	97.1333	4415.4	-715330.33266	3627749.26600	59.1	202011	30	30
Ê¯Çþ	56038	32.9833	98.1000	4200.0	-633975.33062	3529317.68029	57.0	202011	30	30
ÂêÇß	56043	34.4833	100.2333	3719.0	-430028.35467	3686848.72000	58.2	202011	30	30
¸ÊµÂ	56045	33.9667	99.9000	4050.0	-463065.86796	3630102.59692	62.1	202011	30	30
´ïÈÕ	56046	33.7500	99.6500	3967.5	-487060.84378	3606878.68923	56.7	202011	30	30
ºÓÄÏ	56065	34.7333	101.6000	3500.0	-305822.65258	3709991.45085	65.7	202011	30	30
¾ÃÖÎ	56067	33.4333	101.4833	3628.5	-321511.63110	3563718.27432	62.5	202011	30	30
ÂµÇú	56071	34.5925	102.5022	3190.5	-225091.92246	3691685.64660	65.0	202011	30	30
ÂêÇú	56074	34.0000	102.0833	3471.4	-264796.28024	3625854.44372	64.7	202011	30	30
¼ÖÂå	56077	33.0500	102.2167	3509.0	-255692.62429	3518382.40822	62.4	202011	30	27
Èô¶û¸Ç	56079	33.5833	102.9667	3441.4	-185572.27150	3576844.65474	65.9	202011	30	30
ºÏ×÷	56080	34.9911	102.9047	2909.4	-187876.08821	3735854.23028	71.5	202011	30	30
ÁÙÌ¶	56081	34.7000	103.3500	2810.2	-148498.61296	3702227.62861	69.9	202011	30	30
×¿Äá	56082	34.5903	103.4994	2592.1	-135241.04875	3689627.61294	67.0	202011	30	30
µü²¿	56084	34.0583	103.2317	2374.2	-160434.75430	3629973.42992	65.0	202011	30	30
ÕÄÏØ	56091	34.8383	104.4589	1910.6	-48615.41808	3716745.37553	77.8	202011	30	30
Â¤Î÷	56092	34.9944	104.6467	1728.2	-31679.77390	3734300.73472	71.9	202011	30	30
áºÏØ	56093	34.4331	104.0175	2315.0	-88725.05056	3671294.35284	67.5	202011	30	30
ÖÛÇú	56094	33.7833	104.3667	1329.3	-57658.81232	3597693.60559	65.9	202011	30	30
å´²ý	56095	34.0333	104.3833	1753.2	-55972.23423	3625896.77139	70.1	202011	30	30
Îä¶¼	56096	33.4000	104.9167	1079.1	-7620.38270	3554270.56254	56.5	202011	30	30
¾ÅÕ¯¹µ	56097	33.2606	104.2456	1440.5	-69132.21482	3538808.02183	68.0	202011	30	30
ÏÄÇú	56104	31.8039	92.8211	4247.0	-1133354.80933	3444023.60331	45.1	202011	30	29
Ë÷ÏØ	56106	31.8833	93.7833	4022.8	-1043203.74357	3442351.57510	40.2	202011	30	30
±ÈÈç	56109	31.4833	93.7833	3940.0	-1048278.42469	3397626.08689	43.2	202011	30	30
É«Ôú	56113	31.5394	95.2686	3946.0	-909328.16489	3389258.68413	61.2	202011	30	30
°ÍÇà	56114	31.9283	94.0342	4174.0	-1019406.59758	3444779.35426	43.5	202011	30	29
¶¡Çà	56116	31.4167	95.6000	3873.1	-879760.42518	3372533.60809	60.2	202011	30	30
ÄÒÇ«	56125	32.2000	96.4667	3643.7	-791286.34074	3453043.48105	50.0	202011	30	30
ÀàÎÚÆë	56128	31.2167	96.6000	3810.0	-788306.50191	3341729.86730	50.3	202011	30	30
ÂåÐë	56133	32.6703	97.9714	3279.0	-648267.14054	3494955.23950	53.8	202011	30	27
½­´ï	56136	31.5128	98.2292	3534.0	-633408.81038	3363271.79574	54.1	202011	30	30
²ý¶¼	56137	31.1500	97.1667	3315.0	-735829.49607	3329905.22376	38.4	202011	30	30
µÂ¸ñ	56144	31.8000	98.5833	3184.0	-598242.85050	3393321.76283	46.8	202011	30	30
¸Ê×Î	56146	31.6167	100.0000	3393.5	-467326.79704	3365124.75172	51.2	202011	30	30
°×Óñ	56147	31.2167	98.8333	3260.0	-579038.75116	3326350.13508	41.3	202011	30	30
°àÂê	56151	32.9333	100.7500	3530.0	-390928.46154	3510010.22018	57.6	202011	30	30
É«´ï	56152	32.2833	100.3333	3893.9	-432672.41818	3438568.98897	59.1	202011	30	30
Â¯»ô	56158	31.3858	100.6636	3414.4	-406479.87484	3336257.06422	47.7	202011	30	30
ÈÀÌÁ	56164	32.2742	100.9642	3292.9	-374255.01249	3434981.11824	59.3	202011	30	30
µÀæÚ	56167	30.9714	101.1186	3008.6	-365673.83633	3287932.94097	47.6	202011	30	30
½ð´¨	56168	31.4833	102.0667	2168.9	-274681.33528	3342404.03828	67.1	202011	30	30
°¢°Ó	56171	32.9000	101.7000	3275.1	-303706.02300	3502935.62085	66.0	202011	30	30
Âí¶û¿µ	56172	31.9000	102.2333	2664.4	-257778.06617	3388830.32156	63.8	202011	30	30
ºìÔ­	56173	32.8000	102.5500	3491.6	-225775.48177	3489401.83092	68.3	202011	30	30
Ð¡½ð	56178	30.9958	102.3561	2438.0	-249047.67175	3286842.90215	51.4	202011	30	30
Ã¯ÏØ	56180	31.6833	103.8500	1590.1	-107441.40325	3361470.91246	77.8	202011	30	30
³çÖÝ	56181	30.6833	103.7000	541.7	-122926.99282	3249215.00515	87.0	202011	30	30
ËÉÅË	56182	32.6667	103.6000	2881.3	-129235.21987	3472504.06455	66.9	202011	30	30
ãë´¨	56183	31.4956	103.6183	1370.1	-129381.13569	3340629.96940	66.5	202011	30	30
ÀíÏØ	56184	31.4364	103.1658	1896.7	-171871.62678	3334657.80404	72.1	202011	30	30
ºÚË®	56185	32.0833	102.9833	2400.1	-187491.54377	3407779.33439	63.4	202011	30	30
ÃàÖñ	56186	31.3333	104.2000	589.0	-75059.98676	3321776.10066	76.1	202011	30	30
ÎÂ½­	56187	30.7489	103.8611	547.7	-107609.67382	3256397.41694	82.5	202011	30	30
¶¼½­Ñß	56188	30.9958	103.6736	689.1	-124954.06481	3284361.27905	90.2	202011	30	30
ÅíÖÝ	56189	30.9833	103.9333	581.7	-100505.06983	3282661.47235	78.6	202011	30	30
°²ÖÝ	56190	31.5500	104.5500	519.4	-42111.06804	3345945.22975	80.6	202011	30	30
ÎÄÏØ	56192	32.9500	104.6667	1014.3	-30660.97747	3503575.59932	64.8	202011	30	30
Æ½Îä	56193	32.4167	104.5167	893.2	-44752.26872	3443533.67871	80.9	202011	30	30
±±´¨	56194	31.6333	104.4500	597.2	-51417.07415	3355364.71746	81.6	202011	30	30
½­ÓÍ	56195	31.8000	104.7333	543.1	-24882.30901	3374015.66443	79.7	202011	30	30
ÃàÑô	56196	31.4500	104.7333	522.7	-24988.10246	3334633.50602	70.7	202011	30	30
Ê²Úú	56197	31.1500	104.1667	535.7	-78357.29068	3301190.32661	78.6	202011	30	30
µÂÑô	56198	31.3167	104.5000	525.7	-46922.20339	3319724.89878	79.1	202011	30	30
ÖÐ½­	56199	31.0428	104.7058	459.6	-27700.36186	3288850.78636	79.1	202011	30	30
¼ÎÀè	56202	30.6667	93.2833	4488.8	-1105603.21105	3311860.54935	50.4	202011	30	30
½ð´ï	56207	30.0308	92.8997	3647.0	-1150303.49757	3245338.54684	42.2	202011	30	30
°ÍËÉ´ë	56209	30.0011	93.9011	3475.0	-1055893.04661	3230902.36037	60.0	202011	30	30
±ß°Ó	56211	30.9328	94.7106	3680.0	-968344.23041	3326669.85330	45.9	202011	30	28
Í¨Âó	56219	30.1033	95.0842	2088.0	-942592.44075	3230398.11539	81.0	202011	30	30
ÂåÂ¡	56223	30.7500	95.8333	3640.0	-864898.82167	3295860.71651	44.9	202011	30	30
²¨ÃÜ	56227	29.8667	95.7667	2736.0	-880373.48487	3197710.70452	72.1	202011	30	30
°ËËÞ	56228	30.0478	96.8367	3454.0	-776927.98694	3209019.04089	26.6	202011	30	30
¹±¾õ	56233	30.8492	98.2828	3672.0	-633446.66459	3288487.59847	34.1	202011	30	30
²ìÑÅ	56235	30.6569	97.5736	3178.0	-701821.62401	3271705.54418	26.0	202011	30	30
°ï´ï	56237	30.2086	97.2908	4121.0	-732399.42799	3223555.26266	40.9	202011	30	30
°ÍÌÁ	56247	30.0000	99.1000	2589.2	-562143.24936	3188404.89396	30.9	202011	30	30
ÐÂÁú	56251	30.9333	100.3167	3000.0	-441372.99606	3286913.95943	43.1	202011	30	30
ÀíÌÁ	56257	30.0000	100.2667	3948.9	-451076.43512	3182451.38487	39.4	202011	30	30
µ¤°Í	56263	30.8833	101.8833	1949.7	-293967.40221	3275497.03542	54.5	202011	30	30
ÑÅ½­	56267	30.0333	101.0167	2600.9	-379494.65946	3183046.81959	53.5	202011	30	30
Û¯ÏØ	56272	30.8167	103.8833	558.5	-105426.49664	3263991.19432	84.6	202011	30	30
±¦ÐË	56273	30.3914	102.8181	1022.0	-207028.48964	3217901.67063	81.5	202011	30	30
ÐÂ½ò	56276	30.4500	103.8167	467.0	-112204.78525	3222875.30556	83.0	202011	30	30
ÌìÈ«	56278	30.0672	102.7769	818.7	-211751.86304	3181607.51401	91.6	202011	30	30
Â«É½	56279	30.1614	102.9425	744.1	-195761.63163	3191836.37791	89.0	202011	30	30
ÃûÉ½	56280	30.0833	103.1167	691.3	-179355.63451	3182744.43774	91.4	202011	30	30
ÆÑ½­	56281	30.2003	103.4892	578.4	-143683.95483	3195267.03748	83.7	202011	30	30
ÚöáÁ	56284	30.4433	103.4386	518.5	-148066.82844	3222618.62875	88.7	202011	30	30
´óÒØ	56285	30.5639	103.4653	544.7	-145325.72829	3236121.38250	84.9	202011	30	30
ÁúÈªæä	56286	30.6136	104.2633	505.3	-69721.23122	3240839.18748	80.9	202011	30	30
ÑÅ°²	56287	29.9833	103.0000	627.6	-190694.08825	3171743.79148	86.5	202011	30	30
Ë«Á÷	56288	30.5833	103.9167	494.6	-102559.47042	3237736.64580	80.6	202011	30	30
ÅíÉ½	56289	30.2000	103.8667	437.0	-107784.19055	3194755.28299	78.8	202011	30	30
ÐÂ¶¼	56290	30.7778	104.1803	514.5	-77423.87311	3259346.93436	74.9	202011	30	30
¹ãºº	56291	30.9650	104.3058	468.0	-65423.01960	3280293.36393	78.0	202011	30	30
¼òÑô	56295	30.3833	104.5500	448.5	-42705.43815	3214813.95774	76.4	202011	30	30
½ðÌÃ	56296	30.8128	104.4253	493.5	-54260.21279	3263117.08756	76.1	202011	30	30
ÈÊÊÙÍÁÈÀË®·ÖÕ¾	56297	30.0425	104.1392	435.4	-82021.66962	3176820.68844	78.2	202011	30	30
×ÊÑô	56298	30.1333	104.6000	417.0	-38073.48157	3186730.91240	81.8	202011	30	30
¹¤²¼½­´ï	56301	29.8853	93.2458	3417.0	-1119486.01886	3225176.77152	45.7	202011	30	30
¼Ó²é	56307	29.1500	92.5833	3260.0	-1192543.56176	3151084.46390	38.7	202011	30	30
ÀÉÏØ	56308	29.0461	93.0747	3107.0	-1146973.91649	3133746.70996	38.6	202011	30	30
ÎÔÁú	56309	29.1264	93.7336	2983.0	-1082863.03449	3135278.16556	49.6	202011	30	30
ÁÖÖ¥	56312	29.6667	94.3333	2991.8	-1018959.14058	3189105.48131	52.1	202011	30	30
É«¼¾À­É½É½¶¥	56314	29.6117	94.6553	4553.0	-988953.88892	3179717.55370	73.9	202011	30	30
ÅÉÕò	56315	29.5714	94.9111	3138.0	-965043.00530	3172706.44938	63.9	202011	30	30
Ã×ÁÖ	56317	29.2167	94.2167	2950.0	-1035520.68251	3140175.68219	59.8	202011	30	30
Ä«ÍÑ	56319	29.3392	95.3347	952.0	-927184.30841	3142775.51788	86.9	202011	30	30
Ã×¶Ñ	56325	29.4800	96.4953	3744.0	-814790.09009	3148305.74465	56.5	202011	30	30
È»ÎÚ	56326	29.5011	96.7586	3918.0	-789427.52946	3148534.95004	55.2	202011	30	30
×ó¹±	56331	29.6667	97.8333	3780.0	-685337.55205	3159061.08828	39.4	202011	30	30
Ã¢¿µ	56342	29.6500	98.6000	3846.0	-612247.82748	3152182.71438	48.0	202011	30	30
ÑÎ¾®	56347	29.0256	98.6114	2638.0	-615657.45329	3082298.12676	35.9	202011	30	30
µ¾³Ç	56357	29.0500	100.3000	3727.7	-452944.39021	3075938.23389	39.7	202011	30	30
º£ÂÝ¹µ	56370	29.6517	102.1153	1594.0	-276107.97118	3136644.17675	4.9	202011	30	23
ãò¶¨	56371	29.8878	102.2131	1403.2	-266006.44474	3162843.44838	60.3	202011	30	30
Üþ¾­	56373	29.7875	102.8444	797.5	-206004.66460	3150096.62660	84.0	202011	30	30
¿µ¶¨	56374	30.0500	101.9667	2615.7	-288962.14298	3181721.28981	72.9	202011	30	30
ººÔ´	56376	29.3436	102.6367	1098.0	-227034.76323	3100802.93872	63.8	202011	30	30
Ê¯ÃÞ	56378	29.2333	102.3500	890.7	-254900.73258	3089145.73314	66.4	202011	30	30
ºéÑÅ	56380	29.8764	103.3581	571.2	-156752.07856	3159127.16307	82.9	202011	30	30
µ¤Àâ	56381	30.0683	103.4922	630.2	-143623.63373	3180450.70982	78.8	202011	30	30
¼Ð½­	56382	29.7533	103.5522	475.0	-138424.09305	3145034.14857	82.6	202011	30	30
ÇàÉñ	56383	29.8333	103.8667	455.2	-108253.83630	3153614.60457	78.5	202011	30	30
¶ëÃ¼	56384	29.5950	103.5905	423.5	-135014.45527	3127234.39133	86.3	202011	30	30
¶ëÃ¼É½	56385	29.5214	103.3356	3069.9	-159567.23797	3119363.36654	85.6	202011	30	30
ÀÖÉ½	56386	29.5647	103.7553	424.2	-119271.90929	3123627.02028	83.3	202011	30	30
¶ë±ß	56387	29.2281	103.2614	642.2	-167255.62954	3086625.66358	75.4	202011	30	30
ÎåÍ¨ÇÅ	56388	29.4069	103.8244	421.0	-112860.21836	3105861.68700	78.6	202011	30	30
êùÎª	56389	29.2000	103.9500	387.6	-101047.96288	3082547.92979	84.6	202011	30	30
¾®ÑÐ	56390	29.6667	104.0667	404.4	-89325.90250	3134734.23299	80.9	202011	30	30
Ã¼É½	56391	30.0833	103.8167	415.4	-112695.38895	3181714.84901	80.1	202011	30	30
×ÊÖÐ	56393	29.7667	104.8500	369.4	-14339.72577	3145538.34538	77.0	202011	30	30
ÈÙÏØ	56394	29.4500	104.4333	384.1	-54377.86856	3110178.64345	80.6	202011	30	30
ÍþÔ¶	56395	29.5167	104.6667	351.1	-31956.91865	3117552.63562	75.9	202011	30	30
×Ô¹±	56396	29.3500	104.7667	352.6	-22412.80486	3098844.03816	80.6	202011	30	30
¸»Ë³	56399	29.1833	104.9833	306.2	-1607.48838	3080143.19184	82.4	202011	30	30
ÏÂ²ìÓç	56426	28.5072	97.0172	1528.0	-773648.78434	3035593.08036	80.9	202011	30	30
²ìÓç	56434	28.6667	97.4667	2366.0	-728819.41934	3049978.40021	60.4	202011	30	30
µÃÈÙ	56441	28.7167	99.2833	2422.9	-552973.24052	3043833.11412	34.3	202011	30	30
Ïç³Ç	56443	28.9333	99.8000	2842.0	-501772.03077	3065292.99397	40.4	202011	30	30
µÂÇÕ	56444	28.4883	98.9056	3319.0	-591030.81632	3020505.60595	62.8	202011	30	30
´óÆø±¾µ×Õ¾	56449	28.0167	99.7333	3554.2	-513637.12599	2963276.93165	65.6	202011	30	30
ÑÇ¶¡	56455	28.4536	100.3383	4008.0	-452388.50783	3009102.02911	40.0	202011	30	27
Ä¾Àï	56459	27.9333	101.2750	2426.5	-363716.78603	2947158.78505	53.0	202011	30	30
¾ÅÁú	56462	29.0000	101.5000	2925.0	-337552.46679	3065567.17732	60.0	202011	30	30
¸ÊÂå	56473	28.9500	102.7667	1060.3	-215539.76824	3056443.25464	65.5	202011	30	30
ÃáÄþ	56474	28.5500	102.1667	1774.0	-274709.95252	3013180.08648	65.4	202011	30	30
Ô½Î÷	56475	28.6500	102.5167	1659.5	-240502.60770	3023453.84870	73.9	202011	30	30
Ï²µÂ	56478	28.3000	102.4333	1818.1	-249589.71332	2984533.06485	66.3	202011	30	30
ÕÑ¾õ	56479	28.0000	102.8500	2132.4	-209802.02670	2950056.25093	75.1	202011	30	30
Âí±ß	56480	28.8167	103.5333	564.1	-141781.03910	3040145.76577	80.9	202011	30	30
Ëç½­	56483	28.5833	103.9500	496.6	-101778.00524	3013522.77808	80.8	202011	30	30
À×²¨	56485	28.2667	103.5833	1255.8	-137825.79186	2978567.80135	77.5	202011	30	30
ÃÀ¹Ã	56487	28.3333	103.1333	1943.9	-181460.21531	2986734.98899	75.5	202011	30	30
ÓÀÉÆ	56489	28.2383	103.6231	975.6	-133998.06174	2975339.42088	71.3	202011	30	30
ãå´¨	56490	28.9508	103.8983	424.0	-106332.82454	3054698.43223	85.2	202011	30	30
ÐðÖÝ	56491	28.6922	104.5053	476.9	-47891.97240	3025286.40068	81.8	202011	30	30
ÒË±ö	56492	28.7689	104.6053	502.8	-38176.89753	3033825.12963	83.5	202011	30	30
ÄÏÏª	56493	28.8500	104.9667	292.8	-3217.86787	3042825.89231	85.0	202011	30	30
ÆÁÉ½	56494	28.8394	104.3319	386.5	-64567.78354	3041856.23705	83.4	202011	30	30
ÐËÎÄ	56496	28.3303	105.2589	367.0	25169.76335	2984726.46023	87.3	202011	30	30
ÑÎ½ò	56497	28.1092	104.2425	448.8	-73830.60384	2960265.35419	87.5	202011	30	30
óÞÁ¬	56498	28.1542	104.5042	549.0	-48298.87221	2965132.39407	86.9	202011	30	30
çîÏØ	56499	28.3833	104.7833	368.2	-21054.23427	2990641.78734	85.5	202011	30	30
¹±É½	56533	27.7500	98.6667	1583.3	-619427.05082	2939631.98506	86.4	202011	30	30
ÆÕ´ï´ë	56542	27.9000	99.9333	3622.0	-494814.20501	2949244.77234	75.3	202011	30	30
Ïã¸ñÀïÀ­	56543	27.8500	99.7500	3341.5	-512994.00422	2944599.37612	64.1	202011	30	30
Î¬Î÷	56548	27.1764	99.2853	2326.1	-562676.46761	2872081.85906	70.1	202011	30	30
ãò¹Áºþ	56553	27.7331	100.8200	2725.0	-409059.96470	2926594.12611	56.1	202011	30	20
êóÅ£Æº	56557	27.1731	100.2447	3526.0	-468309.91012	2866733.01431	71.5	202011	30	30
ÑÎÔ´	56565	27.4378	101.4858	2516.8	-345099.85511	2891138.96216	61.1	202011	30	30
ÄþÝõ	56567	27.2569	100.8569	2367.2	-407667.28542	2873364.74862	72.8	202011	30	30
µÂ²ý	56569	27.4167	102.1833	1380.0	-276691.69766	2886602.44053	68.9	202011	30	30
Î÷²ý	56571	27.9000	102.2667	1590.9	-267016.40246	2940291.68524	59.4	202011	30	30
ÆÕ¸ñ	56575	27.3731	102.5478	1530.7	-241013.84201	2880791.06834	71.5	202011	30	30
ÄþÄÏ	56578	27.0667	102.7500	993.6	-221918.26452	2846171.88873	69.1	202011	30	30
²¼ÍÏ	56580	27.7167	102.8000	2460.0	-215381.27635	2918537.38461	73.7	202011	30	30
´ó¹Ø	56582	27.7475	103.8928	1176.2	-108363.80548	2920193.25899	80.0	202011	30	30
½ðÑô	56584	27.7000	103.2500	1093.0	-171364.02020	2915797.22459	67.1	202011	30	30
Â³µé	56585	27.1931	103.5564	1952.2	-142185.09369	2858778.54860	73.5	202011	30	30
ÕÑÍ¨	56586	27.3517	103.7189	1949.5	-125952.68548	2876240.53485	70.9	202011	30	30
åÆÄÇ	56589	27.0700	103.9106	2196.5	-107450.89903	2844614.37982	79.4	202011	30	30
¸ßÏØ¹ú¼ÒÆøÏó¹Û²âÕ¾£¨ÍÁÈÀË®·Ö¹Û²â£©	56592	28.4406	104.5036	378.1	-48197.25444	2997146.02366	83.1	202011	30	30
³¤Äþ	56593	28.5950	104.9456	418.0	-5272.45092	3014294.73046	82.2	202011	30	30
ÒÍÁ¼	56594	27.6333	104.0667	1035.0	-91464.24593	2907272.57817	70.2	202011	30	30
ÕòÐÛ	56595	27.4142	104.8736	1645.2	-12418.61518	2882406.22169	82.3	202011	30	30
ÍþÐÅ	56596	27.8517	105.0544	1217.7	5317.96891	2931223.83455	87.5	202011	30	30
ºÕÕÂ	56598	27.0919	104.6900	1629.6	-30569.20450	2846513.08477	75.8	202011	30	30
¸£¹±	56641	26.9000	98.8667	1189.7	-605743.11169	2843801.63968	83.5	202011	30	30
Áù¿â	56643	25.8667	98.8500	949.9	-614505.20891	2729193.95781	69.8	202011	30	30
À¼Æº	56645	26.4375	99.4139	2344.9	-554655.05043	2789210.02278	72.3	202011	30	30
½£´¨	56646	26.5356	99.9131	2191.4	-504575.00808	2797445.83605	66.4	202011	30	30
¶ýÔ´	56649	26.1056	99.9583	2059.9	-502522.77167	2749459.52006	72.8	202011	30	30
Àö½­	56651	26.8469	100.2175	2380.9	-472736.63605	2830559.37228	65.6	202011	30	30
ÓÀÊ¤	56652	26.6833	100.7500	2130.5	-420914.23460	2809965.60481	71.0	202011	30	30
º×Çì	56654	26.5925	100.1975	2195.4	-476081.55053	2802365.40794	67.8	202011	30	30
»ªÆº	56664	26.6333	101.2667	1230.8	-369975.99717	2802346.40713	71.6	202011	30	30
ÑÎ±ßÕ¾	56665	26.6833	101.8500	1140.3	-312014.67352	2805905.24812	72.5	202011	30	30
ÅÊÖ¦»¨	56666	26.5761	101.7200	1224.8	-325281.00125	2794397.02820	69.7	202011	30	30
ÓÀÈÊ	56669	26.0383	101.6628	1589.4	-332961.36458	2734814.72411	70.3	202011	30	30
Ã×Ò×	56670	26.9167	102.1167	1136.9	-284850.50201	2831081.84216	77.8	202011	30	30
»áÀí	56671	26.6500	102.2500	1787.3	-272507.29520	2801022.58481	74.2	202011	30	30
ÇÉ¼Ò	56673	26.9181	102.9267	893.9	-204838.64062	2829240.12021	57.1	202011	30	30
ÈÊºÍ	56674	26.4947	101.7492	1280.6	-322682.77584	2785248.90203	68.8	202011	30	30
»á¶«	56675	26.6500	102.5833	1694.5	-239486.38470	2800163.16467	73.5	202011	30	30
»áÔó	56684	26.4022	103.2486	2188.3	-174052.04504	2771210.40165	69.7	202011	30	30
¶«´¨	56688	26.1019	103.1669	1263.8	-182786.84864	2737973.45417	56.3	202011	30	30
ÍþÄþ	56691	26.8628	104.2803	2238.6	-71154.37595	2821199.66615	72.7	202011	30	30
ÎÞÃûÕ¾	56692	26.8608	104.6864	2835.0	-31005.52592	2820767.98254	75.4	202011	30	17
Ë®³Ç	56693	26.5833	104.8667	1815.9	-13220.82454	2789833.43005	73.6	202011	30	30
ÐûÍþ	56697	26.2167	104.0833	1984.2	-91294.45218	2749468.24142	65.5	202011	30	30
ÌÚ³å	56739	24.9844	98.5056	1695.9	-655266.79632	2633731.68619	79.8	202011	30	30
ÔÆÁú	56742	25.8900	99.3739	1723.9	-562069.44768	2728672.90786	74.7	202011	30	30
Ñúå¨	56745	25.6833	99.9500	1626.1	-505734.22277	2702656.43880	75.2	202011	30	30
ÓÀÆ½	56746	25.4547	99.5317	1616.7	-548980.77202	2679547.02506	77.5	202011	30	30
±£É½	56748	25.1167	99.1833	1652.2	-586113.29874	2644124.49459	65.0	202011	30	30
´óÀí	56751	25.7075	100.1767	1977.7	-482919.08748	2704210.74885	70.7	202011	30	30
±ö´¨	56752	25.8344	100.5703	1438.7	-442909.87447	2716450.25164	59.7	202011	30	30
ÃÖ¶É	56755	25.3867	100.3997	1711.7	-462256.99953	2667593.69289	64.6	202011	30	30
ÏéÔÆ	56756	25.4925	100.5803	1992.9	-443599.53864	2678493.36177	64.6	202011	30	30
Î¡É½	56757	25.2625	100.2867	1742.1	-474256.84169	2654369.89996	74.3	202011	30	30
´óÒ¦	56761	25.7167	101.3167	1878.1	-368802.45637	2700341.10928	65.7	202011	30	30
ÔªÄ±	56763	25.7333	101.8667	1120.6	-313693.64700	2700292.45189	63.7	202011	30	30
Ò¦°²	56764	25.5333	101.2333	1873.5	-377921.25679	2680314.49519	67.2	202011	30	30
Ä²¶¨	56766	25.3075	101.5211	1822.0	-349935.38613	2654231.13601	75.5	202011	30	30
ÄÏ»ª	56767	25.2078	101.2617	1905.4	-376432.08228	2644134.37293	80.2	202011	30	30
³þÐÛ	56768	25.0333	101.5500	1824.1	-348085.42112	2623757.67879	72.5	202011	30	30
¸»Ãñ	56772	25.2333	102.5000	1692.7	-251701.86634	2643042.38529	73.0	202011	30	30
Îä¶¨	56774	25.5008	102.4233	1799.1	-258652.52895	2672895.32524	70.9	202011	30	30
Â»È°	56775	25.5500	102.4500	1750.9	-255832.74715	2678283.15260	75.2	202011	30	30
Â»·á	56777	25.1144	102.0997	1671.4	-292378.61608	2630965.93069	75.4	202011	30	30
À¥Ã÷	56778	25.0000	102.6500	1888.1	-237214.55627	2616827.69745	70.1	202011	30	30
Ñ°µé	56781	25.5203	103.2667	1865.8	-173963.85564	2673220.72714	74.0	202011	30	30
ÂíÁú	56782	25.4333	103.5667	2067.1	-143995.78955	2663090.14414	73.1	202011	30	30
Çú¾¸	56783	25.5000	103.8000	1906.2	-120469.23920	2670177.94988	68.7	202011	30	30
áÔÃ÷	56785	25.3558	103.0775	1915.7	-193304.10217	2655326.96748	75.8	202011	30	30
Õ´Òæ	56786	25.6000	103.8167	1891.5	-118660.54188	2681253.03044	70.6	202011	30	30
Â½Á¼	56788	24.9789	103.6172	1857.6	-139624.17609	2612655.19970	77.0	202011	30	30
¸»Ô´	56790	25.6833	104.2500	1925.8	-75140.72682	2690075.17675	75.0	202011	30	30
³Ç¹Ø	56791	25.7786	104.6453	1512.0	-35499.01723	2700434.91191	79.0	202011	30	30
ÆÕ°²	56792	25.7833	104.9667	1649.4	-3332.55619	2700893.92452	72.1	202011	30	30
ÅÌÖÝ	56793	25.7506	104.5280	2125.9	-47253.31585	2697374.97571	74.3	202011	30	30
¸ßÀè¹±É½	56833	24.8333	98.7667	2188.0	-630007.79413	2615342.61055	82.6	202011	30	30
Â¤´¨	56835	24.1697	97.7811	990.8	-734792.05171	2548889.83989	81.1	202011	30	30
Ó¯½­	56836	24.7000	97.9500	826.7	-713468.91929	2606145.81164	76.8	202011	30	30
ÈðÀö	56838	24.0006	97.8467	762.9	-729470.99026	2529777.52181	81.0	202011	30	30
Õò¿µ	56839	23.7639	98.8167	1053.8	-632317.56689	2497057.03278	78.2	202011	30	30
ÁººÓ	56840	24.8044	98.2617	1124.8	-681190.34476	2615484.60641	80.1	202011	30	30
ÁúÁê	56841	24.6158	98.6947	1630.6	-638803.03011	2591777.86178	79.5	202011	30	30
Ê©µé	56842	24.7333	99.1833	1471.2	-588599.60764	2601736.20447	66.8	202011	30	30
²ýÄþ	56843	24.8014	99.6242	1666.9	-543621.77280	2606748.47731	84.1	202011	30	30
Ã¢ÊÐ	56844	24.4333	98.5833	913.8	-651377.37802	2572356.89658	75.3	202011	30	30
·ïÇì	56846	24.5833	99.9333	1569.0	-513623.61374	2580999.24161	73.1	202011	30	30
ÓÀµÂ	56849	24.0333	99.2333	1606.2	-588038.48519	2524180.32273	68.4	202011	30	30
ÄÏ½§	56851	25.0378	100.5203	1377.2	-451891.41522	2628404.38808	68.5	202011	30	30
ÔÆÏØ	56854	24.4500	100.1333	1108.6	-494088.15582	2565258.80191	72.3	202011	30	30
¾°¶«	56856	24.4375	100.8606	1162.3	-420353.72515	2560528.47786	82.3	202011	30	30
Ë«°Ø	56862	24.6833	101.6000	1968.1	-344369.61770	2584852.28450	77.7	202011	30	30
°²Äþ	56863	24.9236	102.4972	1893.4	-252848.68553	2608745.14697	72.4	202011	30	30
Õòãä	56867	23.9897	101.1211	1105.4	-395846.75180	2510016.77553	83.3	202011	30	30
ÐÂÆ½	56869	24.0667	101.9667	1497.5	-309323.02149	2515511.85075	81.2	202011	30	30
Ò×ÃÅ	56870	24.6581	102.1811	1600.9	-285609.41507	2580221.31673	74.0	202011	30	30
½úÄþ	56871	24.6808	102.5742	1979.2	-245727.93436	2581680.52455	70.5	202011	30	30
Ì«»ªÉ½	56872	24.9622	102.6242	2358.3	-239918.56178	2612703.83538	76.0	202011	30	30
³Î½­	56873	24.6783	102.9231	1796.3	-210396.54670	2580602.46043	70.8	202011	30	30
ÓñÏª	56875	24.3333	102.5500	1716.9	-249127.21700	2543317.82718	75.1	202011	30	30
½­´¨	56876	24.2864	102.7628	1731.1	-227609.38258	2537624.34139	73.9	202011	30	30
Í¨º£	56878	24.1333	102.7500	1801.8	-229294.77342	2520740.98800	76.0	202011	30	30
»ªÄþ	56879	24.1900	102.9094	1702.6	-212921.10657	2526648.70291	76.5	202011	30	30
ÒËÁ¼	56880	24.8922	103.1356	1639.5	-188427.65716	2603849.86971	71.6	202011	30	30
Ê¯ÁÖ	56881	24.7503	103.2636	1695.8	-175767.31712	2587907.46984	74.8	202011	30	30
³Ê¹±	56882	24.9086	102.8258	1976.6	-219693.51993	2606302.40265	70.1	202011	30	30
Ê¦×Ú	56883	24.8158	103.9839	1900.9	-102784.09528	2594147.19390	83.3	202011	30	30
ÃÖÀÕ	56885	24.4000	103.4500	1415.5	-157505.57216	2548847.20195	73.3	202011	30	30
ãòÎ÷	56886	24.5333	103.7667	1704.3	-125142.37564	2563136.46312	74.8	202011	30	30
Çð±±	56889	24.0442	104.1828	1518.7	-83367.05633	2508644.32134	73.3	202011	30	30
ÂÞÆ½	56891	24.8819	104.3231	1482.7	-68422.91798	2601173.24406	79.7	202011	30	30
¶ëÉ½	56898	24.1836	102.4075	1600.0	-264046.02924	2527147.39173	76.5	202011	30	30
²×Ô´	56944	23.1500	99.2667	1278.3	-590258.09103	2426743.95215	77.9	202011	30	30
¹¢Âí	56946	23.5275	99.3897	1144.1	-575259.50274	2467545.38038	78.1	202011	30	30
Î÷ÃË	56948	22.6428	99.6372	1245.4	-555164.93527	2368898.64165	75.2	202011	30	30
ÃÏÁ¬	56949	22.3086	99.6031	1079.9	-560686.06625	2332435.21832	81.2	202011	30	30
Ë«½­	56950	23.4708	99.8214	1044.1	-531362.28259	2458898.25162	74.8	202011	30	30
ÁÙ²×	56951	23.8831	100.1208	1636.1	-498433.02546	2502764.82665	73.9	202011	30	30
¾°¹È	56952	23.4972	100.7183	979.2	-439271.35617	2457420.68799	83.8	202011	30	30
À½²×	56954	22.5667	99.9333	1054.8	-524966.22581	2358936.64194	78.1	202011	30	30
¾°Âõ	56955	22.2031	100.0086	1627.0	-519177.35297	2318666.73359	78.7	202011	30	30
ÛÂº£	56958	21.9589	100.4675	1222.8	-472702.38876	2289620.44928	84.0	202011	30	30
¾°ºé	56959	22.0128	100.7822	582.0	-439651.26183	2294078.58116	78.5	202011	30	30
Äþ¶ý	56961	23.0256	101.0528	1336.9	-407037.61424	2404094.59711	82.5	202011	30	30
Ä«½­	56962	23.4556	101.6706	1366.0	-341767.89993	2449092.64668	84.3	202011	30	30
Ä¥ÅÌÉ½	56963	23.9397	101.9900	2494.0	-307372.82244	2501422.33369	88.5	202011	30	30
Ë¼Ã©	56964	22.7869	100.9647	1302.1	-417184.61823	2378222.12968	79.2	202011	30	30
Ôª½­	56966	23.6322	101.9683	506.8	-310624.03875	2467575.20225	61.8	202011	30	30
ÄÏÅ´É½	56967	21.9492	100.6003	1630.0	-458908.75941	2287935.02429	82.3	202011	30	29
ÛÂÀ°	56969	21.4744	101.5772	633.4	-358852.38160	2231945.38409	87.4	202011	30	30
Ê¯ÆÁ	56970	23.7167	102.4667	1478.5	-259332.99643	2475461.42056	74.2	202011	30	30
½¨Ë®	56973	23.6167	102.8333	1309.3	-222051.44712	2463545.85906	71.1	202011	30	30
ºìºÓ	56975	23.3667	102.4333	974.5	-263748.89270	2436973.96838	69.4	202011	30	30
ÔªÑô	56976	23.2286	102.8214	312.3	-224209.30182	2420811.43486	65.4	202011	30	30
½­³Ç	56977	22.6081	101.8558	1269.8	-325716.86378	2355245.52973	86.5	202011	30	30
ÂÌ´º	56978	23.0000	102.4167	1642.8	-266504.85949	2396652.16934	79.5	202011	30	30
¿ªÔ¶	56982	23.7172	103.2850	1195.5	-175573.29199	2473724.24557	66.7	202011	30	30
¸ö¾É	56984	23.3894	103.1458	1848.8	-190497.27189	2437844.70541	78.5	202011	30	30
ÃÉ×Ô	56985	23.4444	103.3278	1313.6	-171698.68769	2443573.04908	72.1	202011	30	30
ÆÁ±ß	56986	22.9833	103.6833	1414.1	-135872.41911	2392248.01495	85.2	202011	30	30
½ðÆ½	56987	22.7833	103.2333	1260.0	-182695.84852	2370972.36439	79.2	202011	30	30
ºÓ¿Ú	56989	22.5000	103.9500	137.8	-108914.33609	2338786.15786	83.8	202011	30	30
ÑâÉ½	56991	23.6036	104.3378	1561.1	-67879.23037	2459904.48064	81.6	202011	30	30
Î÷³ë	56992	23.4403	104.6833	1507.5	-32521.14803	2441727.03114	81.7	202011	30	30
ÎÄÉ½	56994	23.3322	104.2767	1293.5	-74360.15843	2430034.10707	76.1	202011	30	30
Âí¹Ø	56995	23.0186	104.3992	1332.9	-61975.46244	2395419.17430	80.3	202011	30	30
ÂéÀõÆÂ	56996	23.1258	104.7014	1093.4	-30766.70413	2407077.85379	84.3	202011	30	30
¸Ê¹È	57001	34.7503	105.3256	1271.9	29286.39286	3706722.21141	71.5	202011	30	30
ÇØ°²	57002	34.8581	105.6500	1216.1	58384.82742	3719040.31734	70.8	202011	30	30
Â¤ÏØ	57003	34.9000	106.8333	924.2	164576.59413	3725101.22968	74.8	202011	30	30
ÎäÉ½¹ú¼ÒÓ¦ÓÃÆøÏó¹Û²âÕ¾	57004	34.7278	104.8822	1495.4	-10598.66139	3704139.43484	71.9	202011	30	30
ÌìË®	57006	34.5725	105.7433	1149.8	67006.62515	3686846.36640	69.3	202011	30	30
ÀñÏØ±±	57007	34.1717	105.1550	1383.9	14043.63187	3641355.66319	73.1	202011	30	30
Î÷ºÍ	57008	34.0333	105.3000	1579.0	27228.39744	3625764.06854	76.1	202011	30	30
ÇåË®	57011	34.7439	106.1483	1416.1	103291.14660	3706548.74786	73.7	202011	30	30
ÕÅ¼Ò´¨	57012	34.9906	106.2006	1664.5	107658.43084	3734466.09823	70.1	202011	30	30
Ó¦ÓÃÕ¾	57014	34.5667	105.8667	1085.2	78136.27964	3686281.65312	69.8	202011	30	30
±¦¼¦	57016	34.3500	107.1333	612.4	192838.40550	3663544.95353	70.7	202011	30	30
³Â²Ö	57020	34.3667	107.4000	563.0	216896.58692	3665980.23675	74.6	202011	30	30
Ç§Ñô	57021	34.6500	107.1333	751.6	192110.59030	3697411.20564	83.8	202011	30	30
÷ëÓÎ	57022	34.6833	107.7833	1026.3	250526.24452	3702619.60074	77.4	202011	30	30
±òÏØ	57023	35.0156	108.1114	919.9	278873.51302	3741009.27887	71.1	202011	30	30
áªÉ½	57024	34.4500	107.6500	669.6	239233.86064	3675956.48205	75.8	202011	30	30
·ïÏè	57025	34.5167	107.3833	781.1	214981.11268	3682875.22353	77.2	202011	30	30
·ö·ç	57026	34.3667	107.8833	585.9	260562.88630	3667142.37922	77.9	202011	30	30
Ã¼ÏØ	57027	34.3019	107.7342	490.8	247293.71895	3659448.17894	79.1	202011	30	30
Ì«°×	57028	34.0606	107.3233	1576.0	210774.76154	3631270.54811	67.2	202011	30	30
ÀñÈª	57029	34.4875	108.4517	542.6	311435.91958	3682412.03537	78.2	202011	30	30
ÓÀÊÙ	57030	34.7000	108.1500	994.6	283462.83821	3705490.87389	71.9	202011	30	30
´¾»¯	57031	34.8167	108.5500	1012.7	318972.47224	3719876.72215	73.9	202011	30	30
ÖÜÖÁ	57032	34.1442	108.2056	436.0	290490.29462	3642930.62252	85.7	202011	30	30
ãþÑô	57033	34.5500	108.8167	428.1	344082.02290	3690669.52331	72.7	202011	30	30
Îä¹¦	57034	34.3097	108.2375	471.0	292770.91142	3661697.28650	77.1	202011	30	30
Ç¬ÏØ	57035	34.5500	108.2333	636.8	291507.79094	3688802.06975	73.3	202011	30	30
Ò«ÖÝ	57037	34.9328	108.9722	723.3	356364.05394	3734416.39903	68.4	202011	30	30
ÐËÆ½	57038	34.2833	108.4500	410.9	312083.58563	3659365.88709	83.5	202011	30	30
³¤°²	57039	34.0833	108.8833	445.0	352143.43964	3638254.20859	79.9	202011	30	30
¸ßÁê	57040	34.5447	109.0711	385.0	367028.69692	3690982.61598	72.3	202011	30	30
ÈýÔ­	57041	34.6333	108.9167	424.0	352721.58200	3700419.72958	70.6	202011	30	30
¸»Æ½	57042	34.7833	109.1881	474.9	376434.31191	3718342.13787	71.2	202011	30	30
´óÀó	57043	34.8000	109.9667	351.4	446268.22030	3723452.24199	68.3	202011	30	30
ÁÙäü	57044	34.4000	109.2333	424.5	382339.53812	3675270.80714	69.2	202011	30	30
Î¼ÄÏ	57045	34.4014	109.4933	640.8	405799.27132	3676460.72493	70.4	202011	30	30
»ªÉ½	57046	34.4833	110.0833	2064.9	458566.27254	3688265.55791	66.5	202011	30	30
À¶Ìï	57047	34.1667	109.3167	540.2	391012.08858	3649282.18914	77.2	202011	30	30
ÇØ¶¼¹ú¼Ò»ù±¾ÆøÏóÕ¾	57048	34.4000	108.7167	472.8	335705.01961	3673402.65611	76.0	202011	30	30
»ªÖÝ	57049	34.5167	109.7333	341.5	426837.72849	3690471.58827	71.9	202011	30	30
Î÷ÕÅ	57051	34.7225	111.2428	575.6	561342.75021	3721189.11559	64.2	202011	30	30
ÓÀ¼Ã	57052	34.8833	110.4500	354.1	489135.82490	3735124.32967	67.7	202011	30	30
ÜÇ³Ç	57053	34.7000	110.7167	505.7	514237.60293	3715802.90798	66.6	202011	30	30
äü¹Ø	57054	34.5656	110.2503	542.2	473126.36261	3698329.56273	64.4	202011	30	30
»ªÒõ	57055	34.5936	110.1267	342.1	461835.07672	3700905.04287	73.1	202011	30	30
Áé±¦	57056	34.5375	110.8558	484.5	527817.51560	3698213.82374	65.1	202011	30	30
ÂåÄÏ	57057	34.1000	110.1500	963.4	466821.58858	3645361.84075	71.1	202011	30	30
ÏÄÏØ	57060	35.1500	111.2167	402.9	555977.34377	3769233.87672	72.2	202011	30	30
Æ½Â½	57061	34.8500	111.2000	410.7	556600.59517	3735319.62002	67.5	202011	30	30
äÅ³Ø	57063	34.7511	111.7628	542.0	607810.93003	3727473.97068	66.1	202011	30	30
ÒËÑô	57065	34.5508	112.1261	317.5	642030.25007	3707196.67640	63.9	202011	30	30
Ä¥¹µ	57066	34.4042	111.6717	408.2	602266.07794	3687836.21938	63.6	202011	30	30
Â¬ÊÏ	57067	34.0803	111.0728	658.5	550508.28501	3647869.77649	70.6	202011	30	30
ÐÂ°²	57070	34.7447	112.1242	364.0	640289.45311	3729024.60680	63.4	202011	30	30
ÃÏ½ò	57071	34.8019	112.4672	329.1	670574.43813	3737731.66098	59.6	202011	30	30
ÃÏÖÝ	57072	34.9139	112.7564	127.5	695506.21834	3752334.03314	69.3	202011	30	30
ÒÁ´¨	57074	34.4214	112.3958	252.2	667372.30379	3694403.38428	64.7	202011	30	30
ÈêÖÝÍõÌÃ	57075	34.2386	112.8919	438.6	713686.12939	3677277.37262	60.9	202011	30	30
ÙÈÊ¦	57076	34.7411	112.7850	189.5	699594.29226	3733078.24906	61.0	202011	30	30
èï´¨	57077	33.7808	111.6553	742.4	605501.22368	3617530.15688	68.9	202011	30	30
ÐÂ½¨´å	57078	34.1603	112.4697	336.5	676243.93164	3665509.55365	61.0	202011	30	30
ÎÂÏØ	57079	34.9506	113.0406	106.4	720599.95034	3758493.10124	64.8	202011	30	30
¹®Òå	57080	34.7447	112.9731	165.2	716429.24347	3734824.95675	66.2	202011	30	30
ÜþÑô	57081	34.7931	113.3975	140.9	754013.56545	3743415.47770	63.2	202011	30	30
µÇ·â	57082	34.4586	113.0131	427.1	722620.42512	3702912.25211	60.0	202011	30	30
Ö£ÖÝ	57083	34.7064	113.6628	110.4	778628.64531	3735707.81352	62.3	202011	30	30
áÔÉ½	57084	34.4922	113.0503	1178.4	725660.48840	3706964.99867	66.8	202011	30	30
Î÷´ó½Ö	57085	34.5358	113.3356	259.9	750905.38212	3713992.92702	62.3	202011	30	30
ÐÂÖ£	57086	34.3778	113.7156	116.6	786615.39059	3699161.37478	62.6	202011	30	30
³¤¸ð	57087	34.2744	113.7406	104.1	789892.31284	3687731.40309	68.0	202011	30	30
ÓíÖÝ	57088	34.1864	113.5033	146.0	769350.39946	3675971.30017	63.3	202011	30	30
Ðí²ý	57089	34.0733	113.9258	67.2	808622.41058	3666611.66174	73.4	202011	30	30
ÌÒ´åÀî	57090	34.7144	113.9708	78.1	806156.65304	3739065.96936	60.9	202011	30	30
¿ª·â	57091	34.8022	114.2947	73.7	834253.20073	3751615.80154	60.7	202011	30	30
À¼¿¼	57093	34.8414	114.8250	73.3	881262.00891	3760604.29588	63.0	202011	30	30
Î¾ÊÏ	57094	34.4050	114.2250	67.4	832176.97928	3706372.77511	71.9	202011	30	30
Û³Áê	57095	34.1139	114.1575	61.1	829132.09733	3673086.40936	76.3	202011	30	30
ÎåÀïºÓ	57096	34.5406	114.7819	59.7	880750.19671	3726417.70525	68.3	202011	30	30
·ö¹µ	57098	34.0825	114.4103	58.3	852288.71669	3671698.37467	73.3	202011	30	30
Ì«¿µ	57099	34.0744	114.8497	52.6	892047.90243	3674648.49021	70.0	202011	30	30
³ÉÏØ	57102	33.7500	105.7167	970.0	65278.96755	3593987.86139	76.5	202011	30	30
¿µÏØ	57105	33.3333	105.6000	1221.2	54933.84780	3546910.39845	77.7	202011	30	30
ÂÔÑô	57106	33.3167	106.1500	794.2	105309.84709	3545482.13512	72.9	202011	30	30
»ÕÏØ	57110	33.7939	106.0697	1003.3	97376.74886	3599230.40115	79.7	202011	30	30
Á½µ±	57111	33.9167	106.3000	961.4	118158.83834	3613337.02233	77.2	202011	30	30
·ïÏØ	57113	33.9261	106.5425	984.0	140181.89093	3614713.25389	71.5	202011	30	30
ÃãÏØ	57119	33.1667	106.7000	548.1	155960.93742	3529291.74316	81.6	202011	30	30
ÑîÁè	57123	34.2833	108.0667	506.0	277422.36486	3658227.91199	75.7	202011	30	30
Áô°Ó	57124	33.6217	106.9197	1039.1	175121.95973	3580969.62682	73.1	202011	30	30
ÑóÏØ	57126	33.2167	107.5500	468.6	233782.31464	3536597.18407	81.8	202011	30	29
ººÖÐ	57127	33.0667	107.0333	509.5	186765.44043	3518593.49886	84.7	202011	30	30
³Ç¹Ì	57128	33.1667	107.3333	486.4	214051.72821	3530471.88106	83.5	202011	30	30
Î÷Ïç	57129	32.9833	107.7167	446.0	249781.59340	3510695.89524	84.4	202011	30	30
ãþºÓ	57131	34.4333	108.9667	410.0	358124.05513	3678033.17788	67.9	202011	30	30
»§ÏØ	57132	34.1333	108.5833	411.0	324747.64772	3642871.26652	80.2	202011	30	30
·ðÆº	57134	33.5167	107.9833	827.2	272479.28222	3571525.27810	71.1	202011	30	30
ÄþÉÂ	57137	33.3167	108.3167	802.4	303673.05546	3549945.12992	81.9	202011	30	30
×õË®	57140	33.6667	109.1167	818.2	375245.55636	3592134.43926	73.1	202011	30	30
ÉÌÖÝ¹ú¼Ò»ù±¾ÆøÏóÕ¾£¨ÍÁÈÀË®·Ö¹Û²â£©	57143	33.8511	109.9656	747.2	451525.25986	3616454.48434	66.8	202011	30	30
Õò°²	57144	33.4333	109.1500	693.7	379379.45241	3565953.73329	75.6	202011	30	30
µ¤·ï	57153	33.7000	110.3333	639.0	485844.86833	3601163.42700	63.1	202011	30	30
ÉÌÄÏ	57154	33.5333	110.9000	523.0	538528.37266	3585310.09650	70.3	202011	30	30
É½Ñô	57155	33.5322	109.9156	813.2	448763.22219	3580291.49225	67.3	202011	30	30
Î÷Ï¿	57156	33.3086	111.4867	250.3	593662.01689	3563359.62459	64.4	202011	30	30
áÔÏØ	57162	34.1394	112.0672	440.7	640036.08004	3660488.48626	67.1	202011	30	30
ÄÚÏç	57169	33.1500	111.8833	221.2	631141.33335	3547961.15494	74.3	202011	30	30
Æ½¶¥É½	57171	33.7667	113.1167	142.0	738320.15912	3625834.12763	63.9	202011	30	30
Â³É½	57173	33.7642	112.8867	145.7	717465.70303	3623866.66731	73.3	202011	30	30
ÕòÆ½	57175	33.0756	112.2439	239.7	664759.66826	3541946.86202	65.5	202011	30	30
ÄÏÕÙ¼Ö¹µ	57176	33.4278	112.4636	244.0	681900.59966	3583046.65535	69.6	202011	30	30
Îè¸Ö	57177	33.3417	113.5372	89.8	780595.86741	3581274.41543	74.6	202011	30	30
ÄÏÑô	57178	33.1008	112.4869	180.6	686803.67518	3546434.42880	68.8	202011	30	30
ÎÀ×¯	57179	33.2819	112.9942	164.3	731600.33337	3570418.07872	74.5	202011	30	30
Û£ÏØÎ÷	57180	34.0247	113.2050	184.2	743930.49244	3655510.65916	59.1	202011	30	30
±¦·á	57181	33.8725	113.0383	136.4	730238.74631	3637153.57290	68.5	202011	30	30
â×ºÓ	57182	33.8511	113.5203	80.4	774128.49573	3638398.81612	71.4	202011	30	30
ÁÙò£	57183	33.8003	113.9250	60.0	811316.09039	3635919.85278	73.7	202011	30	30
Ò¶ÏØ	57184	33.6289	113.2983	97.5	756099.03168	3611706.17898	69.8	202011	30	30
ÎèÑô	57185	33.4600	113.5889	91.1	784158.36517	3594975.57540	75.4	202011	30	30
äðºÓ	57186	33.6025	114.0561	58.7	825233.66886	3614774.21402	69.3	202011	30	30
ÉçÆì	57187	33.0347	112.9625	116.8	730938.68616	3542400.10458	79.5	202011	30	30
¶þÀÉ	57188	33.3703	114.0436	55.9	826480.40892	3588586.09725	74.5	202011	30	30
ËìÆ½	57189	33.1486	113.9611	64.6	821215.06953	3563002.18999	75.4	202011	30	30
»Æ·ºÇø	57190	33.7406	114.4192	50.5	856747.56295	3633363.83015	70.6	202011	30	30
Í¨Ðí	57191	34.5142	114.4697	64.2	853010.71120	3720724.70168	70.7	202011	30	30
»´Ñô	57192	33.7064	114.8847	44.3	899335.19046	3633640.09621	71.4	202011	30	30
Î÷»ª	57193	33.7836	114.5192	52.6	865351.07504	3639061.02818	65.6	202011	30	30
ÉÏ²Ì	57194	33.2731	114.3011	53.4	850970.51249	3579845.77056	68.9	202011	30	30
´¨»ãÇø	57195	33.6117	114.6317	46.6	877424.74562	3620743.31817	63.5	202011	30	30
Ïî³Ç	57196	33.4111	114.8714	43.6	901435.98322	3600370.85513	68.6	202011	30	30
°åµê£¨Å©Òµ-Ð¡Æøºò£©	57197	32.9608	114.3461	50.1	858385.51571	3545174.92165	74.8	202011	30	30
ÉÌË®	57198	33.4950	114.5644	44.6	872579.24655	3607046.55644	69.1	202011	30	30
Çà´¨	57204	32.5667	105.2167	782.0	20029.00838	3460346.32894	80.1	202011	30	30
¹ãÔª	57206	32.4244	105.8997	545.4	83301.10698	3444669.63313	71.1	202011	30	30
½£¸ó	57208	32.2833	105.5167	544.5	47923.19541	3428522.91551	72.7	202011	30	30
ÄþÇ¿	57211	32.8333	106.2500	836.1	115152.96547	3491094.18119	84.9	202011	30	30
ÄÏÖ£	57213	33.0000	106.9333	536.5	177727.72375	3510891.42284	86.0	202011	30	30
ÄÏ½­	57216	32.3500	106.8333	579.3	169888.36633	3437479.73825	75.5	202011	30	30
Íú²Ô	57217	32.2217	106.2556	499.3	116540.28868	3422197.32030	77.9	202011	30	30
×ÏÑô	57231	32.5333	108.5333	503.8	326638.81154	3462374.15480	82.5	202011	30	30
Ê¯Èª	57232	33.0500	108.2667	484.9	300086.15264	3519735.46078	81.2	202011	30	30
ººÒõ	57233	32.9189	108.5133	552.6	323253.15140	3505738.39474	79.1	202011	30	30
ÍòÔ´	57237	32.0667	108.0333	674.0	282036.93180	3408314.70780	69.6	202011	30	30
Õò°Í	57238	32.5228	107.8922	892.2	267424.88172	3459273.65433	77.6	202011	30	30
Ñ®Ñô	57242	32.8500	109.3667	285.5	402068.93331	3501095.22195	72.8	202011	30	30
°²¿µ	57245	32.6931	109.0417	290.8	372881.08277	3482158.96041	76.0	202011	30	30
á°¸Þ	57247	32.3167	108.9000	438.5	361480.36024	3439261.06312	76.2	202011	30	30
Æ½Àû	57248	32.4006	109.3411	570.3	401926.87034	3450399.68568	82.3	202011	30	30
ÖñÏª	57249	32.3244	109.6889	448.2	434510.60556	3443290.12352	82.6	202011	30	30
ÔÇÎ÷	57251	33.0028	110.4078	317.3	496905.95314	3523013.11832	78.2	202011	30	30
ÔÇÑô	57253	32.8400	110.8669	244.8	540127.90620	3507088.27245	74.7	202011	30	30
°×ºÓ	57254	32.8167	110.1167	322.5	471262.73902	3500644.78301	76.3	202011	30	30
Ê®Ñß	57256	32.6500	110.7833	286.5	533686.83566	3485259.48804	78.4	202011	30	30
ÖñÉ½	57257	32.2300	110.2300	307.0	485169.07116	3435177.18861	81.7	202011	30	30
·¿ÏØ	57259	32.0333	110.7667	426.9	536189.33563	3415821.82944	73.7	202011	30	30
µ¤½­¿Ú	57260	32.5486	111.5125	133.4	601635.73888	3478024.83615	73.3	202011	30	30
±±ÌÁ	57261	33.1228	111.5239	248.4	598437.49281	3542675.56222	69.7	202011	30	30
Îäµ±É½	57264	32.3933	110.9986	1020.0	555277.55195	3457568.91786	75.7	202011	30	30
ÀÏºÓ¿Ú	57265	32.4319	111.7319	132.1	622764.55276	3466259.00820	76.0	202011	30	30
¹È³Ç	57268	32.2722	111.6214	120.0	613756.41398	3447622.44425	77.1	202011	30	30
ÐÂÒ°	57271	32.5203	112.3781	87.7	681699.46469	3480438.55753	75.8	202011	30	30
ÌÆºÓ	57273	32.7333	112.7953	96.7	718286.88790	3507312.05821	70.9	202011	30	30
µËÖÝ´ÞÓª´å	57274	32.6997	111.9783	120.0	643402.81460	3497932.99360	78.2	202011	30	30
ÏåÑô	57278	32.0028	112.0761	163.4	657995.13799	3420270.06021	72.6	202011	30	30
ÔæÑô	57279	32.1411	112.7553	125.5	719814.79027	3440511.96829	68.1	202011	30	30
ÃÚÑô	57281	32.6825	113.3033	160.8	765468.24182	3505401.87167	75.6	202011	30	30
Í©°Ø	57285	32.3569	113.3992	183.6	777388.00319	3469591.71684	73.4	202011	30	30
×¤Âíµê	57290	32.9403	113.9131	106.2	818933.66078	3539215.95740	76.4	202011	30	30
Æ½Óß	57292	32.9014	114.6147	44.9	883626.25709	3540865.76236	72.7	202011	30	30
ÐÂ²Ì	57293	32.7369	114.9753	38.0	918516.97669	3525687.33048	72.6	202011	30	30
È·É½	57294	32.7981	113.9544	113.7	824161.75472	3523593.67994	71.3	202011	30	30
ÕýÑô	57295	32.6217	114.3283	85.0	860341.30933	3506969.99577	76.3	202011	30	30
Ï¢ÏØ	57296	32.3431	114.6603	34.2	893915.68996	3478658.54136	76.9	202011	30	30
ÐÅÑô	57297	32.1372	114.0433	114.5	839094.38290	3450186.60925	71.8	202011	30	30
ÁùÀï	57298	32.2169	114.5506	55.4	885161.37606	3463528.00673	73.2	202011	30	30
ÕÔÍå	57299	32.0056	114.8864	49.4	918547.97742	3442898.97126	75.7	202011	30	30
²ÔÏª	57303	31.7333	105.9167	459.9	85593.55701	3366870.59181	77.9	202011	30	30
è÷äü	57304	31.6667	105.1667	516.5	15577.80958	3358993.72373	74.4	202011	30	30
ãÏÖÐ	57306	31.5842	105.9775	382.6	91435.54832	3350147.78970	75.8	202011	30	30
ÈýÌ¨	57307	31.0975	105.0772	459.9	7263.98401	3294961.82647	77.8	202011	30	30
ÑÎÍ¤	57308	31.2167	105.3833	421.3	36014.04015	3308430.72668	79.1	202011	30	30
Î÷³ä	57309	30.9786	105.8819	378.4	83098.30918	3281962.33638	83.3	202011	30	30
°ÍÖÐ	57313	31.8872	106.7850	556.7	166349.90661	3385292.88160	77.8	202011	30	30
ÄÏ²¿	57314	31.3439	106.0653	405.7	99938.12655	3323202.03580	80.0	202011	30	30
ÒÇÂ¤	57315	31.5233	106.4025	655.7	131284.67956	3343773.22506	76.8	202011	30	30
Åî°²	57317	31.0283	106.4117	324.9	132937.31731	3288124.93420	82.9	202011	30	30
ÓªÉ½	57318	31.0553	106.5811	406.2	148839.80818	3291400.11963	80.7	202011	30	30
Í¨½­	57320	31.9333	107.2167	482.4	206459.52766	3391291.88900	79.9	202011	30	30
Æ½²ý	57324	31.5833	107.0833	364.2	194863.27679	3351640.96933	83.6	202011	30	30
Ðûºº	57326	31.3667	107.7167	389.4	254762.50168	3328716.07015	84.6	202011	30	30
´ï´¨	57328	31.2075	107.5067	344.9	235525.79652	3310300.21899	78.5	202011	30	30
¿ª½­	57329	31.1000	107.8500	467.5	268120.34361	3299088.72179	78.4	202011	30	30
³Ç¿Ú	57333	31.9500	108.6667	798.2	341391.28919	3397171.90010	79.5	202011	30	30
¿ªÖÝ	57338	31.1833	108.4167	216.5	321092.40671	3310131.28694	78.7	202011	30	30
ÔÆÑô	57339	30.9500	108.6833	297.2	347108.48009	3284818.27261	76.8	202011	30	30
³Ç¿Ú»Æ°²°Ó	57341	31.8475	109.1919	2556.0	390750.28474	3387579.14049	74.1	202011	30	30
ÕòÆº	57343	31.9000	109.5333	995.8	422283.03995	3394880.98268	76.6	202011	30	30
Î×Ïª	57345	31.4000	109.6167	337.8	432661.66391	3339037.22128	78.9	202011	30	30
·î½Ú	57348	31.0333	109.4833	299.8	422029.88738	3297272.42832	72.8	202011	30	30
Î×É½	57349	31.0833	109.8667	606.8	457817.58058	3304585.87788	75.1	202011	30	30
Ì³×ÓÁë	57351	30.8342	111.0156	231.0	567472.04021	3282562.09451	81.4	202011	30	30
Èý¶·Æº	57352	30.8092	111.0003	185.3	566200.17891	3279670.65786	82.8	202011	30	30
ËÕ¼ÒÛê	57353	30.8378	111.0164	191.8	567522.91454	3282970.46354	76.0	202011	30	30
ÉñÅ©¶¥	57354	31.4558	110.2711	2957.0	493602.69570	3348358.86304	67.7	202011	30	28
°Í¶«	57355	31.0483	110.3500	337.5	503452.21536	3302996.21984	78.5	202011	30	30
ïö¹é	57358	30.8333	110.9667	295.5	562870.78903	3282182.77317	78.5	202011	30	30
ÐËÉ½	57359	31.3500	110.7333	336.8	537525.25406	3338876.84617	75.7	202011	30	30
±£¿µ	57361	31.8833	111.2667	327.7	583685.38618	3401785.93405	79.9	202011	30	30
ÉñÅ©¼Ü	57362	31.7483	110.6600	935.2	528107.18069	3383221.34446	70.8	202011	30	30
ÄÏÕÄ	57363	31.8000	111.8333	151.0	637023.89315	3395913.46958	81.2	202011	30	30
´óÀÏÁë	57367	31.0836	110.9406	1910.0	558729.22474	3310117.50302	73.8	202011	30	30
Ô¶°²	57368	31.0503	111.6375	141.5	624432.06348	3310534.10576	79.9	202011	30	30
ÒË³Ç¹ú¼ÒÆøÏó¹Û²âÕ¾£¨ÍÁÈÀË®·Ö¹Û²â£©	57370	31.7333	112.2167	67.8	673249.66134	3390955.42151	82.4	202011	30	30
¾£ÃÅ	57377	30.9928	112.2122	191.9	678875.55104	3307858.50776	65.1	202011	30	30
ÖÓÏé	57378	31.1983	112.6325	108.0	716587.70261	3333850.71751	79.2	202011	30	30
ËæÖÝ	57381	31.6192	113.3386	106.5	778759.81649	3386359.06143	82.2	202011	30	30
¹ãË®¹ú¼ÒÆøÏó¹Û²âÕ¾£¨ÍÁÈÀË®·Ö¹Û²â£©	57385	31.6278	113.8625	116.3	827475.52342	3391561.14208	75.3	202011	30	30
Ð¢²ý	57386	31.2519	113.9997	51.6	844078.55691	3350603.09704	74.5	202011	30	30
¾©É½	57387	30.9997	113.1317	84.6	765180.85028	3315318.98407	76.9	202011	30	30
°²Â½	57388	31.2639	113.6933	53.7	815298.18549	3349386.60407	72.5	202011	30	30
ÔÆÃÎ	57389	31.0269	113.7486	32.2	822816.13297	3323299.10396	74.8	202011	30	30
¼¦¹«É½	57390	31.8006	114.0744	733.5	845430.81056	3412713.49961	67.6	202011	30	30
´óÎò	57395	31.5883	114.1675	120.0	856283.00302	3389721.32449	75.4	202011	30	30
ä°Íå	57396	31.6356	114.8678	128.7	920957.99402	3401287.17553	77.8	202011	30	30
ºì°²	57398	31.2803	114.6206	74.3	901827.06122	3359242.26179	71.1	202011	30	30
Âé³Ç	57399	31.1308	114.9547	74.3	934724.78422	3345603.70427	72.7	202011	30	30
Éäºé	57401	30.8667	105.3667	383.3	34599.66771	3269080.82148	80.6	202011	30	30
ÅîÏª	57402	30.7667	105.7000	394.5	66126.73648	3258013.24771	81.1	202011	30	30
´óÓ¢	57403	30.5925	105.2283	354.0	21611.92366	3238235.30802	81.6	202011	30	30
ËìÄþ	57405	30.5000	105.5500	355.0	52122.85151	3227965.90212	82.6	202011	30	30
ÀÖÖÁ	57407	30.2833	105.0333	462.6	3163.97879	3203490.90738	84.1	202011	30	30
°²ÔÀ	57408	30.1103	105.3219	383.6	30648.03229	3184122.78679	81.2	202011	30	30
äüÄÏ	57409	30.2167	105.7833	331.7	74482.97377	3196308.34649	79.3	202011	30	30
¸ßÆº	57411	30.7456	106.1319	347.0	106952.53025	3256019.10889	82.2	202011	30	30
ÇþÏØ	57413	30.8564	106.9983	305.7	188558.89682	3269757.14094	84.9	202011	30	30
ÔÀ³Ø	57414	30.5167	106.4500	403.7	137383.21729	3230700.28012	80.2	202011	30	30
¹ã°²	57415	30.5333	106.6333	394.5	154718.20286	3232834.02606	84.2	202011	30	30
ÁÚË®	57416	30.3333	106.9333	391.5	183570.39376	3210890.90497	84.0	202011	30	30
ÎäÊ¤	57417	30.3500	106.2833	315.9	121831.77096	3211765.82222	82.1	202011	30	30
ºÏ´¨Áú¶àÉ½	57419	30.2636	106.0075	615.0	95747.78600	3201764.77812	76.8	202011	30	30
´óÖñ	57420	30.7542	107.1864	418.0	206558.08167	3258650.21315	87.2	202011	30	30
µæ½­	57425	30.3167	107.4000	416.1	227921.67151	3209994.89992	86.5	202011	30	30
ÁºÆ½	57426	30.6833	107.8000	454.5	264738.29806	3252143.61586	83.7	202011	30	30
Ìì³Ç	57431	30.8333	108.3500	257.0	316153.77457	3270598.05975	81.1	202011	30	30
ÍòÖÝ	57432	30.7667	108.4000	186.7	321126.88816	3263279.37352	78.4	202011	30	30
ÖÒÏØ	57437	30.3000	108.0167	325.6	286528.81959	3209718.60844	82.4	202011	30	30
Ê¯Öù	57438	29.9833	108.1333	632.3	298721.50544	3174537.18817	78.6	202011	30	30
Àû´¨	57439	30.2833	108.9333	1074.1	373622.30436	3210892.42454	81.8	202011	30	30
½¨Ê¼	57445	30.6000	109.7200	609.2	446608.87704	3249671.21660	82.3	202011	30	30
¶÷Ê©	57447	30.2861	109.4711	454.4	424661.05925	3213368.60708	83.0	202011	30	30
ÂÌ´ÐÆÂ	57451	30.8131	110.2539	1813.5	495815.65629	3276116.01022	80.2	202011	30	30
ÒÄÁê	57453	30.7619	111.4164	188.1	605754.53666	3276822.24561	78.8	202011	30	30
Îå·å	57458	30.1511	111.0683	243.2	577123.22229	3206294.99595	83.3	202011	30	30
µ±Ñô	57460	30.8214	111.7842	91.8	639968.42588	3285800.56873	75.4	202011	30	30
ÒË²ý	57461	30.7367	111.3592	256.5	600543.09415	3273649.27197	77.7	202011	30	30
ÈýÏ¿	57462	30.8667	111.0833	139.9	573626.81924	3286596.55604	79.0	202011	30	30
³¤Ñô	57464	30.4717	111.1819	177.9	585673.63071	3242883.36082	83.7	202011	30	30
ÒË¶¼	57465	30.3622	111.4319	120.1	610122.14099	3232118.44037	78.8	202011	30	30
Ö¦½­	57466	30.4619	111.7461	66.4	639121.85530	3245265.37575	79.1	202011	30	30
ËÉ×Ì	57469	30.1769	111.7736	69.5	643904.41127	3213521.70251	74.5	202011	30	30
Ç±½­	57475	30.4036	112.9011	31.2	748852.19247	3246810.33142	74.9	202011	30	30
¾£ÖÝ	57476	30.3500	112.1500	31.8	678226.90677	3235411.25833	85.4	202011	30	30
¹«°²	57477	30.0708	112.2158	38.4	686733.20058	3204607.74274	81.0	202011	30	30
Ó¦³Ç	57481	30.9561	113.5753	30.4	807244.54962	3313948.58618	76.9	202011	30	30
Ð¢¸Ð	57482	30.9031	113.9458	25.5	842565.47138	3311093.47858	76.1	202011	30	30
ÌìÃÅ	57483	30.6694	113.1344	31.9	768472.00778	3278348.02625	74.1	202011	30	30
É³Ñó	57484	30.7364	112.5489	57.2	712697.73183	3281484.15375	80.3	202011	30	30
ÏÉÌÒ	57485	30.2953	113.4828	24.3	804892.70318	3239244.47501	78.6	202011	30	30
ºº´¨	57486	30.6500	113.8500	25.0	836098.19965	3281959.43080	76.8	202011	30	30
²Ìµé	57489	30.5233	114.0064	23.6	852123.01555	3269115.59618	80.7	202011	30	30
»ÆÚé	57491	30.8667	114.4000	31.4	885606.49472	3310973.34668	86.6	202011	30	30
ÐÂÖÞ	57492	30.8383	114.8381	40.7	927064.98007	3311796.28427	78.3	202011	30	30
½­ÏÄ	57493	30.3500	114.3333	73.5	884789.16835	3252598.23824	71.4	202011	30	30
Îäºº	57494	30.5978	114.0506	23.6	855531.60809	3277828.67152	81.8	202011	30	30
ÍÅ·ç	57495	30.6667	114.8833	28.1	933226.37456	3293034.65127	78.8	202011	30	30
¶õÖÝ	57496	30.2500	114.6167	35.3	912658.12356	3243988.66471	77.1	202011	30	30
»Æ¸Ô	57498	30.5156	114.9369	26.2	939966.52704	3276652.91974	80.6	202011	30	30
´óÒ±	57499	30.0744	114.8750	40.3	939048.86880	3226784.55978	77.2	202011	30	30
´ó×ãÍÁÈÀ	57502	29.7108	105.6931	541.0	66302.34077	3139490.51963	76.5	202011	30	30
¶«ÐËÇø	57503	29.6167	105.1167	349.7	11176.07812	3128715.23191	81.9	202011	30	30
ÈÙ²ý	57505	29.4167	105.5833	338.0	55992.63351	3106456.15694	84.9	202011	30	30
ÓÀ´¨	57506	29.3667	105.9000	353.0	86443.67469	3101080.71526	78.8	202011	30	30
Â¡²ý	57507	29.3311	105.2997	385.7	28798.13527	3096743.55327	78.1	202011	30	30
ãòÏØ	57508	29.1500	105.3667	301.0	35311.06027	3076478.62646	82.4	202011	30	30
ÍòÊ¢	57509	28.9894	106.9186	599.8	185086.36469	3060218.28226	78.0	202011	30	30
Í­Áº	57510	29.8500	106.0667	326.3	101872.27237	3155417.08124	84.3	202011	30	30
±±íÕ	57511	29.8500	106.4500	240.8	138476.03404	3155881.04668	83.9	202011	30	30
ºÏ´¨	57512	29.9667	106.2667	364.5	120804.75372	3168731.28873	80.9	202011	30	30
Óå±±	57513	29.7333	106.6333	464.7	156195.12513	3143066.90624	76.5	202011	30	30
èµÉ½	57514	29.5833	106.2167	331.5	116563.42646	3125678.63442	81.0	202011	30	30
É³Æº°Ó	57516	29.5833	106.4667	259.1	140512.56535	3126002.30779	77.5	202011	30	30
½­½ò	57517	29.2833	106.2500	261.4	120176.77597	3092101.35765	81.3	202011	30	30
°ÍÄÏ	57518	29.3333	106.5000	506.1	144125.82248	3098035.37337	79.7	202011	30	30
ÄÏ´¨	57519	29.1667	107.1167	698.8	203770.94884	3080456.11902	79.3	202011	30	30
³¤ÊÙ	57520	29.8333	107.0667	377.6	197403.07430	3155051.45123	80.7	202011	30	30
¸¢Áê	57522	29.7333	107.2667	372.8	216759.13890	3144256.61406	84.9	202011	30	30
·á¶¼	57523	29.9006	107.7594	393.5	263342.37889	3164205.37409	81.1	202011	30	30
ÎäÂ¡	57525	29.3167	107.7500	406.9	264258.44919	3098746.83452	81.2	202011	30	30
Ç­½­°ËÃæÉ½	57535	29.5956	108.7231	1701.0	356557.52854	3133029.59919	83.9	202011	30	30
Ç­½­	57536	29.5167	108.7667	786.9	361066.53343	3124349.23016	81.8	202011	30	30
ÅíË®	57537	29.3000	108.1667	322.2	304347.79268	3098069.94358	79.5	202011	30	30
ÏÌ·á	57540	29.6844	109.1436	776.9	396390.79845	3144572.05537	82.5	202011	30	30
Ðû¶÷	57541	29.9986	109.4753	571.8	426513.63379	3181154.18621	90.3	202011	30	30
º×·å	57543	29.8839	110.0253	539.8	479539.49690	3170811.25778	81.6	202011	30	30
ÁúÉ½	57544	29.4581	109.4433	488.7	426177.56723	3120469.58085	77.7	202011	30	29
À´·ï	57545	29.5278	109.4208	502.8	423673.18051	3128177.43269	84.4	202011	30	30
É£Ö²	57554	29.4014	110.1622	322.2	495403.02741	3117459.55230	82.1	202011	30	29
ÕÅ¼Ò½ç	57558	29.1183	110.4172	218.5	521580.59730	3087096.64616	80.5	202011	30	29
Ê¯ÃÅ	57562	29.5833	111.3633	116.9	609220.73476	3144494.76766	78.8	202011	30	29
´ÈÀû	57564	29.4317	111.0878	174.1	583919.51666	3125880.93188	76.3	202011	30	29
å¢ÏØ	57565	29.6675	111.7258	38.1	643235.71234	3156200.50044	84.7	202011	30	29
ÁÙå¢	57566	29.4692	111.6686	89.3	639265.50781	3133652.75788	82.9	202011	30	29
Ê¯Ê×	57571	29.6592	112.4125	37.4	708862.68515	3159948.34776	81.6	202011	30	30
¼àÀû	57573	29.8753	112.9044	26.2	753879.70048	3187734.13496	79.7	202011	30	30
ÄÏÏØ	57574	29.3517	112.4317	40.3	713272.87484	3125716.83230	80.4	202011	30	29
»ªÈÝ	57575	29.5364	112.5981	49.3	727630.03688	3147564.01957	76.9	202011	30	29
°²Ïç	57577	29.4100	112.2047	33.6	691051.28580	3130626.32295	84.1	202011	30	29
ºéºþ	57581	29.8122	113.4422	24.7	805653.55941	3184904.73715	78.6	202011	30	30
³à±ÚÕ¾	57582	29.7200	113.8667	46.9	846981.33664	3178137.55052	74.8	202011	30	30
¼ÎÓã	57583	29.9167	113.9667	61.7	854518.12923	3200966.35885	78.1	202011	30	30
ÔÀÑô	57584	29.3806	113.0878	53.0	775846.23891	3133865.65718	79.5	202011	30	29
ÁÙÏæ	57585	29.4811	113.4478	60.4	809341.53319	3147963.16656	80.1	202011	30	29
³çÑô¹ú¼ÒÆøÏó¹Û²âÕ¾	57586	29.5400	114.0386	78.5	865191.60051	3159521.75832	72.7	202011	30	30
Í¨³Ç	57589	29.2739	113.8786	146.2	852580.45304	3128439.98638	82.9	202011	30	30
ÏÌÄþ	57590	29.8514	114.3669	98.8	893236.05322	3197195.47647	76.6	202011	30	30
Í¨É½	57595	29.6108	114.4578	99.9	904444.52683	3171159.99353	81.0	202011	30	30
½ðÉ³	57596	29.6347	114.2053	751.6	880120.19090	3171558.25422	74.5	202011	30	30
ÐÞË®	57598	29.0333	114.5833	146.8	922644.81232	3107909.83722	78.1	202011	30	30
½­°²	57600	28.7119	105.0603	420.9	5836.33604	3027372.99431	82.9	202011	30	30
ºÏ½­	57603	28.8167	105.8333	283.4	80554.33987	3039436.52562	86.2	202011	30	30
ÄÉÏª	57604	28.7872	105.3928	368.8	37985.02097	3035872.23981	81.5	202011	30	30
¹ÅÝþ	57605	28.0333	105.8167	537.7	79670.22705	2951831.89778	78.7	202011	30	30
Í©è÷	57606	28.1333	106.8333	972.0	178626.53895	2964325.74258	76.9	202011	30	30
ÐðÓÀ	57608	28.1653	105.4317	377.5	42049.15301	2966343.56279	83.8	202011	30	30
³àË®	57609	28.5631	105.7122	354.6	69051.46985	3010972.82795	81.2	202011	30	30
ôë½­	57612	29.0000	106.6500	474.7	159157.51686	3060939.18754	81.7	202011	30	30
Ï°Ë®	57614	28.3331	106.2164	1180.2	118249.42440	2985731.06381	84.1	202011	30	30
½­½òËÄÃæÉ½	57615	28.6067	106.4367	1198.0	139221.24986	3016609.39940	89.0	202011	30	30
Í©è÷ÌìÆº	57616	28.5681	106.7856	982.0	173105.23964	3012841.12702	73.6	202011	30	30
ÄÏ´¨½ð·ðÉ½	57622	29.0344	107.1928	2205.0	211422.99426	3065803.10646	83.4	202011	30	30
µÀÕæ	57623	28.8792	107.6000	685.6	251130.64582	3049382.14609	77.5	202011	30	30
Õý°²	57625	28.5364	107.4583	816.4	238396.51247	3010690.49368	78.2	202011	30	30
ÓÏÑô	57633	28.8167	108.7667	826.5	364040.32855	3046005.11844	80.4	202011	30	30
Îñ´¨	57634	28.5244	107.8869	660.3	279988.67256	3010467.83360	77.0	202011	30	30
ÐãÉ½	57635	28.3667	109.0167	548.7	390225.23015	2996657.86928	82.7	202011	30	30
ÑØºÓ	57636	28.5644	108.5042	503.2	339677.53896	3016865.78999	77.0	202011	30	30
µÂ½­	57637	28.2458	108.1047	629.5	302079.47245	2979972.14202	77.8	202011	30	30
èó¾»É½	57639	27.9114	108.6939	2255.0	360772.50184	2944601.25685	78.3	202011	30	30
»¨Ô«	57640	28.5772	109.4567	341.0	431887.91834	3021997.58784	83.5	202011	30	29
±£¾¸	57642	28.6808	109.6481	438.1	449880.36012	3034424.75443	83.3	202011	30	30
ÓÀË³	57643	29.0078	109.8383	268.2	466492.29404	3071859.05376	79.8	202011	30	29
¹ÅÕÉ	57646	28.6244	109.9661	302.1	480949.57702	3029613.26808	85.0	202011	30	29
ËÉÌÒ	57647	28.1603	109.1950	406.1	408511.59692	2974325.31801	78.9	202011	30	30
¼ªÊ×	57649	28.2381	109.6819	254.6	455483.02256	2985129.73316	82.5	202011	30	29
ãäÁêÏØ	57655	28.4667	110.4000	151.6	523890.38588	3014195.09880	76.4	202011	30	29
ãòÏª	57657	28.2269	110.2058	186.0	506472.36317	2986417.64400	76.8	202011	30	29
³½Ïª	57658	28.0000	110.2000	152.8	507235.82845	2961071.16945	83.2	202011	30	30
ÌÒÔ´	57661	28.9133	111.4797	48.7	625244.17535	3070321.55577	83.3	202011	30	29
³£µÂ	57662	29.1169	111.6764	150.6	642664.29016	3094323.44138	77.0	202011	30	29
ººÊÙ¹ú¼ÒÆøÏó¹Û²âÕ¾£¨ÍÁÈÀË®·Ö¹Û²â£©	57663	28.9203	111.9583	31.9	671297.70397	3074228.45125	81.4	202011	30	29
ÌÒ½­	57666	28.5061	112.1711	136.9	695136.81159	3029466.13017	87.4	202011	30	28
°²»¯	57669	28.3833	111.2167	128.3	603610.72860	3009523.25790	83.6	202011	30	29
ãä½­	57671	28.8500	112.3667	37.0	711210.85133	3069223.64834	87.0	202011	30	29
ÏæÒõ	57673	28.7283	112.9253	63.0	766115.81374	3059800.90631	84.3	202011	30	29
ºÕÉ½	57674	28.5667	112.3833	46.3	715165.63812	3037732.77164	84.9	202011	30	29
ÄþÏç	57678	28.2544	112.5550	74.7	734419.81393	3004166.85235	79.7	202011	30	29
³¤É³ÏØ	57679	28.2117	113.1972	101.4	797105.15870	3004362.94094	79.6	202011	30	29
ãèÂÞ	57680	28.8564	113.1069	82.5	782462.68435	3075505.95420	83.1	202011	30	29
Æ½½­ÍÁÈÀË®·ÖÕ¾	57682	28.7119	113.5714	106.3	828581.27317	3063161.24349	84.3	202011	30	29
³¤É³ÊÐ	57687	28.1086	112.7864	119.0	758145.22230	2989661.86381	75.1	202011	30	29
ä¯Ñô	57688	28.1561	113.6306	101.1	839685.38166	3001744.57717	79.8	202011	30	29
Í­¹Ä	57694	28.5333	114.3667	259.8	907125.07104	3050215.56586	82.0	202011	30	30
ÒË·á	57696	28.3833	114.7667	91.7	947388.30813	3037255.90753	79.5	202011	30	30
ÍòÔØ	57698	28.1000	114.4333	122.5	918150.97420	3002608.36822	81.8	202011	30	30
ÉÏ¸ß	57699	28.2333	114.9667	93.4	968404.56634	3022500.89389	74.4	202011	30	30
±Ï½Ú	57707	27.2975	105.2886	1510.6	28392.32699	2869425.31248	77.4	202011	30	30
´ó·½	57708	27.1314	105.5989	1721.5	59030.91308	2851045.60031	80.2	202011	30	30
°ÙÀï¶Å¾é	57709	27.1994	105.8847	1758.0	87132.78350	2858835.30770	85.8	202011	30	30
ÈÊ»³	57710	27.8000	106.4000	890.3	136936.36164	2926415.48733	76.5	202011	30	30
»ã´¨	57712	27.7328	106.9494	983.5	190815.46164	2919821.48469	81.9	202011	30	30
ÎÞÃûÕ¾	57713	27.7000	106.8833	843.9	184415.55214	2916036.06975	78.0	202011	30	30
½ðÉ³	57714	27.4667	106.2333	942.0	121094.09427	2889006.48906	79.7	202011	30	30
²¥ÖÝ	57717	27.5333	106.8333	974.1	179863.53477	2897344.97455	80.0	202011	30	30
Ï¢·é	57718	27.1042	106.7225	1112.3	169824.27897	2849309.36449	82.1	202011	30	30
¿ªÑô	57719	27.0858	106.9075	1298.9	188101.01128	2847592.63493	81.6	202011	30	30
ËçÑô	57720	27.9614	107.1811	889.3	212931.06249	2945812.07754	78.3	202011	30	30
äØÌ¶	57722	27.7772	107.5081	807.6	245367.82579	2926004.03693	83.0	202011	30	30
·ï¸Ô	57723	27.9833	107.7167	710.2	265140.61127	2949546.95825	81.9	202011	30	30
ÎÍ°²	57728	27.0422	107.4625	1128.6	242940.80687	2843940.08735	85.1	202011	30	30
ÓàÇì	57729	27.2328	107.8828	622.1	283778.43333	2866290.77008	77.7	202011	30	30
Ë¼ÄÏ	57731	27.9311	108.2450	574.9	316874.53839	2945267.98005	76.8	202011	30	30
Ó¡½­	57732	28.0114	108.3983	521.5	331531.64485	2954732.43338	76.1	202011	30	30
Ê¯Úä	57734	27.5667	108.2333	467.5	317056.97791	2904574.14898	74.1	202011	30	30
á¯¹®	57735	27.1850	108.8236	423.0	376554.36222	2864093.91143	83.4	202011	30	30
½­¿Ú	57736	27.7161	108.8492	493.7	376777.94112	2923388.87637	84.1	202011	30	30
Ê©±ü	57737	27.0308	108.1217	547.3	307995.71518	2844499.37945	80.5	202011	30	30
ÕòÔ¶	57738	27.0500	108.4167	516.3	337016.63927	2847595.90487	84.4	202011	30	30
ÓñÆÁ	57739	27.2375	108.9181	394.8	385625.19248	2870304.75025	83.5	202011	30	30
·ï»Ë	57740	27.9528	109.5953	349.6	448538.98783	2952894.89943	79.1	202011	30	29
Í­ÈÊ	57741	27.7303	109.1764	353.2	408721.01630	2926267.02403	77.5	202011	30	30
ÍòÉ½	57742	27.5211	109.2061	884.3	412614.62634	2903064.80151	79.3	202011	30	30
ÂéÑô	57743	27.8706	109.7961	176.6	468567.07280	2944652.86867	84.4	202011	30	29
ÐÂ»Î	57744	27.3681	109.1636	355.5	409163.38300	2885837.75503	85.5	202011	30	29
ÜÆ½­	57745	27.4547	109.6811	272.2	459528.04689	2897751.16933	83.5	202011	30	29
»³»¯	57749	27.5653	110.0036	257.8	490539.25851	2911618.48705	84.4	202011	30	29
äÓÆÖ	57752	27.9167	110.6000	204.0	546738.56122	2953904.48592	75.7	202011	30	29
ºé½­	57754	27.2117	109.8353	252.0	475972.78743	2871411.24917	85.6	202011	30	29
¶´¿Ú	57758	27.0253	110.6064	339.5	552974.97461	2854661.42406	81.9	202011	30	29
ÀäË®½­	57760	27.7000	111.4333	249.2	629555.34638	2934691.33830	77.0	202011	30	29
ÐÂ»¯	57761	27.7500	111.3000	211.9	616174.53574	2939424.76686	78.9	202011	30	29
Á°Ô´	57762	27.7053	111.6786	249.2	653484.80397	2936866.67379	77.3	202011	30	29
Â¦µ×	57763	27.6908	112.0011	205.8	685103.56443	2937426.18831	76.1	202011	30	29
[truncated: 818 more rows]
