# Supplementary material for: Spatial distribution patterns and risk factors of hookworm disease in China: A study based on successive national surveillance
Source: PLoS Negl Trop Dis. 2025 Sep 30;19(9):e0013526. doi: 10.1371/journal.pntd.0013526 (PMC12483247; doi:10.1371/journal.pntd.0013526)
Supplement: S4 Data — (ZIP) [file pntd.0013526.s006.zip]

Archive with 73 entries (72 files):
- SSD_relevant data/
- SSD_relevant data/SSD201601.TXT
- SSD_relevant data/SSD201602.TXT
- SSD_relevant data/SSD201603.TXT
- SSD_relevant data/SSD201604.TXT
- SSD_relevant data/SSD201605.TXT
- SSD_relevant data/SSD201606.TXT
- SSD_relevant data/SSD201607.TXT
- SSD_relevant data/SSD201608.TXT
- SSD_relevant data/SSD201609.TXT
- SSD_relevant data/SSD201610.TXT
- SSD_relevant data/SSD201611.TXT
- SSD_relevant data/SSD201612.TXT
- SSD_relevant data/SSD201701.TXT
- SSD_relevant data/SSD201702.TXT
- SSD_relevant data/SSD201703.TXT
- SSD_relevant data/SSD201704.TXT
- SSD_relevant data/SSD201705.TXT
- SSD_relevant data/SSD201706.TXT
- SSD_relevant data/SSD201707.TXT
- SSD_relevant data/SSD201708.TXT
- SSD_relevant data/SSD201709.TXT
- SSD_relevant data/SSD201710.TXT
- SSD_relevant data/SSD201711.TXT
- SSD_relevant data/SSD201712.TXT
- SSD_relevant data/SSD201801.TXT
- SSD_relevant data/SSD201802.TXT
- SSD_relevant data/SSD201803.TXT
- SSD_relevant data/SSD201804.TXT
- SSD_relevant data/SSD201805.TXT
- SSD_relevant data/SSD201806.TXT
- SSD_relevant data/SSD201807.TXT
- SSD_relevant data/SSD201808.TXT
- SSD_relevant data/SSD201809.TXT
- SSD_relevant data/SSD201810.TXT
- SSD_relevant data/SSD201811.TXT
- SSD_relevant data/SSD201812.TXT
- SSD_relevant data/SSD201901.TXT
- SSD_relevant data/SSD201902.TXT
- SSD_relevant data/SSD201903.TXT
- SSD_relevant data/SSD201904.TXT
- SSD_relevant data/SSD201905.TXT
- SSD_relevant data/SSD201906.TXT
- SSD_relevant data/SSD201907.TXT
- SSD_relevant data/SSD201908.TXT
- SSD_relevant data/SSD201909.TXT
- SSD_relevant data/SSD201910.TXT
- SSD_relevant data/SSD201911.TXT
- SSD_relevant data/SSD201912.TXT
- SSD_relevant data/SSD202001.TXT
- SSD_relevant data/SSD202002.TXT
- SSD_relevant data/SSD202003.TXT
- SSD_relevant data/SSD202004.TXT
- SSD_relevant data/SSD202005.TXT
- SSD_relevant data/SSD202006.TXT
- SSD_relevant data/SSD202007.TXT
- SSD_relevant data/SSD202008.TXT
- SSD_relevant data/SSD202009.TXT
- SSD_relevant data/SSD202010.TXT
- SSD_relevant data/SSD202011.TXT
- SSD_relevant data/SSD202012.TXT
- SSD_relevant data/SSD202101.TXT
- SSD_relevant data/SSD202102.TXT
- SSD_relevant data/SSD202103.TXT
- SSD_relevant data/SSD202104.TXT
- SSD_relevant data/SSD202105.TXT
- SSD_relevant data/SSD202106.TXT
- SSD_relevant data/SSD202107.TXT
- SSD_relevant data/SSD202108.TXT
- SSD_relevant data/SSD202109.TXT
- SSD_relevant data/SSD202110.TXT
- SSD_relevant data/SSD202111.TXT
- SSD_relevant data/SSD202112.TXT
