# Supplementary material for: Spatial distribution patterns and risk factors of hookworm disease in China: A study based on successive national surveillance
Source: PLoS Negl Trop Dis. 2025 Sep 30;19(9):e0013526. doi: 10.1371/journal.pntd.0013526 (PMC12483247; doi:10.1371/journal.pntd.0013526)
Supplement: S4 Data — (ZIP) [file pntd.0013526.s006.zip › SSD_relevant data/SSD201612.TXT]

Name	StationId	Lat	Lon	Alti	X	Y	SSD	Year_month	Days_month	Days_GC
Ä®ºÓ	50136	52.9744	122.5108	438.5	1210054.21023	5847249.28686	103.4	201612	31	31
±±¼«´å	50137	53.4692	122.3783	296.0	1191734.96748	5897984.28472	117.3	201612	31	31
ËþºÓ	50246	52.3481	124.7183	361.9	1374032.89777	5809600.66438	134.5	201612	31	31
ºôÖÐ	50247	52.0361	123.5722	514.5	1301411.67986	5761018.24977	93.3	201612	31	31
ÐÂÁÖ	50349	51.6650	124.3917	501.5	1365932.38729	5732508.12567	151.6	201612	31	31
ºôÂê	50353	51.7261	126.6389	173.9	1520407.11633	5771668.67928	150.0	201612	31	31
¶î¶û¹ÅÄÉ	50425	50.2500	120.1833	581.4	1095647.32324	5528296.53608	145.9	201612	31	31
¸ùºÓ	50431	50.7833	121.5167	717.0	1181356.93083	5601165.32797	124.8	201612	31	31
Í¼ÀïºÓ	50434	50.4833	121.6833	732.6	1198644.41956	5570835.18566	163.1	201612	31	31
¼Ó¸ñ´ïÆæ	50442	50.4064	124.1194	371.7	1373252.12718	5594113.74300	168.4	201612	31	31
¶õÂ×´º×ÔÖÎÆì	50445	50.5833	123.7333	423.7	1342224.84385	5607830.18348	160.1	201612	31	31
°®»Ô	50468	50.2481	127.4619	166.4	1613416.48440	5627441.81521	155.1	201612	31	31
ÂúÖÞÀï	50514	49.5758	117.3214	661.8	899471.31376	5426268.23749	165.8	201612	31	31
³Â°Í¶û»¢Æì	50524	49.3414	119.4569	597.4	1058083.71055	5421776.18076	149.8	201612	31	31
¶õÎÂ¿Ë×å×ÔÖÎÆì	50525	49.1500	119.7500	620.8	1082498.03279	5404091.34536	172.9	201612	31	31
ÑÀ¿ËÊ¯	50526	49.2833	120.7000	668.8	1149342.46791	5429275.11923	119.9	201612	31	31
º£À­¶û	50527	49.2500	119.7000	649.6	1077230.91484	5414438.55633	158.8	201612	31	31
Ð¡¶þ¹µ	50548	49.2000	123.7167	286.1	1369495.11409	5458511.52020	114.5	201612	31	31
ÄÛ½­	50557	49.1561	125.2278	242.2	1479564.24087	5475451.75536	154.0	201612	31	31
ËïÎâ	50564	49.4169	127.3314	234.5	1624550.99822	5536390.16620	143.7	201612	31	31
Ñ·¿Ë	50566	49.5653	128.4753	116.0	1702426.32955	5571442.82440	149.0	201612	31	31
ÐÂ°Í¶û»¢ÓÒÆì	50603	48.6783	116.8103	542.4	874073.86765	5323566.16400	170.8	201612	31	31
ÐÂ°Í¶û»¢×óÆì	50618	48.2167	118.2667	642.0	988050.72338	5286618.11730	142.1	201612	31	31
²©¿ËÍ¼	50632	48.7667	121.9167	739.7	1247235.19997	5387789.96404	180.4	201612	31	31
ÔúÀ¼ÍÍ	50639	48.0000	122.7333	306.5	1321872.66799	5314890.36855	173.1	201612	31	31
ÄªÁ¦´ïÍß´ïÎÓ¶û×å×ÔÖÎÆì	50645	48.4831	124.4808	198.2	1440116.74685	5391701.34864	140.0	201612	31	31
Ú«ºÓ	50646	48.5031	124.8828	230.6	1469000.70826	5399757.52782	149.2	201612	31	31
°¢ÈÙÆì	50647	48.1333	123.4833	236.2	1374413.70407	5339585.86338	142.6	201612	31	31
Îå´óÁ¬³Ø	50655	48.4981	126.1908	266.8	1564330.97939	5419198.88092	146.7	201612	31	31
±±°²	50656	48.2628	126.5072	278.4	1592915.03742	5398817.94375	140.3	201612	31	31
¿ËÉ½	50658	48.0842	125.7878	291.0	1544535.44846	5368136.04607	137.3	201612	31	31
¿Ë¶«	50659	48.0539	126.2403	297.0	1578359.42126	5371973.58759	155.8	201612	31	31
¼ÎÒñ	50673	48.9000	130.4167	90.4	1858796.91718	5535219.13503	142.5	201612	31	31
ÌÀÍú	50674	48.5667	129.4333	404.5	1797327.86158	5481479.45116	122.4	201612	31	31
°¢¶ûÉ½	50727	47.1667	119.9333	997.2	1128731.83807	5189141.85220	179.4	201612	31	31
Áú½­	50739	47.3003	123.2442	209.3	1373710.42979	5245507.35022	159.0	201612	31	31
¸ÊÄÏ	50741	47.9333	123.5000	185.2	1379743.29217	5318058.10244	185.7	201612	31	31
¸»Ô£	50742	47.7928	124.4772	162.7	1454744.36437	5316725.27257	140.9	201612	31	31
ÆëÆë¹þ¶û	50745	47.3761	123.9236	146.7	1422662.21756	5263344.47327	166.7	201612	31	31
ÁÖµé	50749	47.1844	124.8347	154.6	1494490.61393	5255845.05973	155.1	201612	31	31
ÒÀ°²	50750	47.9006	125.2917	226.4	1512322.66648	5340601.78142	163.6	201612	31	31
°ÝÈª	50755	47.6203	126.0722	249.8	1576177.84739	5322345.29331	143.5	201612	31	31
º£Â×	50756	47.4453	126.8747	219.7	1639490.94204	5316379.01444	119.9	201612	31	31
Ã÷Ë®	50758	47.1511	125.8933	240.0	1573875.60619	5268581.55615	132.8	201612	31	31
ËçÀâ	50767	47.2333	127.1000	202.7	1661295.01464	5297161.27611	145.5	201612	31	31
·áÁÖ	50772	48.1100	129.2347	300.0	1795215.11781	5428900.73730	127.6	201612	31	31
ÒÁ´º	50774	47.7081	128.8358	264.8	1776826.78252	5378504.33997	127.2	201612	31	31
º×¸Ú	50775	47.3383	130.1958	182.3	1886382.83158	5363810.65261	153.5	201612	31	31
ÂÜ±±	50776	47.5667	130.8333	83.3	1926522.13537	5400567.43685	171.8	201612	31	31
Í¬½­	50778	47.6622	132.5406	57.5	2047766.17082	5444952.12452	165.7	201612	31	31
¸§Ô¶	50779	48.3425	134.4208	40.8	2161590.59121	5557063.69171	125.2	201612	31	31
Ëç±õ	50787	47.3083	131.8406	62.7	2007497.32826	5392849.25422	194.6	201612	31	31
¸»½õ	50788	47.2286	131.9989	66.4	2021422.21018	5387533.26873	181.8	201612	31	31
ºú¶ûÀÕ	50832	46.7167	122.0833	332.6	1298302.40031	5166030.24866	189.1	201612	31	31
ÔúêãÌØÆì	50833	46.7394	122.8750	218.6	1357381.00538	5179106.11958	177.7	201612	31	31
Ë÷Â×	50834	46.6000	121.2167	499.7	1235157.31410	5142165.13179	171.9	201612	31	31
ÎÚÀ¼ºÆÌØ	50838	46.0833	122.0500	274.7	1307856.32800	5096064.21109	188.4	201612	31	31
¶ÅÃÉ	50842	46.8389	124.4183	145.4	1470985.98471	5211965.76665	136.3	201612	31	31
Ì©À´	50844	46.4000	123.4536	138.8	1407803.30483	5150003.05305	152.3	201612	31	31
´óÇì	50850	46.6208	124.9903	152.3	1518591.87858	5196783.33236	148.3	201612	31	31
Çà¸Ô	50851	46.6944	126.0850	207.4	1598804.59339	5221988.27149	163.2	201612	31	31
Íû¿ü	50852	46.8167	126.4500	169.1	1623135.68014	5241208.61830	140.6	201612	31	31
±±ÁÖ	50853	46.6167	126.9667	179.6	1666486.92187	5228041.05447	115.7	201612	31	31
°²´ï	50854	46.3833	125.3167	149.3	1548418.35519	5175916.68123	137.8	201612	31	31
ÕØ¶«	50858	46.0197	125.8069	159.5	1593670.15567	5144002.38246	142.3	201612	31	31
À¼Î÷	50859	46.2875	126.2775	169.3	1622816.69425	5180819.20637	101.4	201612	31	31
Çì°²	50861	46.8906	127.4833	182.4	1698170.76384	5266512.49045	145.8	201612	31	31
ÌúÁ¦	50862	46.9833	127.9833	206.0	1732901.35614	5285191.45359	135.9	201612	31	31
°ÍÑå	50867	46.0833	127.3500	134.1	1708345.06369	5176591.77649	124.6	201612	31	31
ÌÀÔ­	50871	46.7292	129.8769	95.1	1879800.49368	5292197.12054	130.0	201612	31	31
¼ÑÄ¾Ë¹	50873	46.7833	130.3000	82.0	1909565.05439	5306100.31153	151.5	201612	31	31
ÒÀÀ¼	50877	46.3000	129.5833	100.1	1869788.22691	5240328.48352	94.8	201612	31	31
èë´¨	50878	47.0003	130.7169	78.2	1934148.47069	5337512.62496	142.4	201612	31	31
èëÄÏ	50879	46.2264	130.5581	187.0	1944406.70654	5251109.87759	113.3	201612	31	31
¼¯ÏÍ	50880	46.7406	131.1130	102.3	1970764.30563	5317395.30532	139.1	201612	31	31
Ë«Ñ¼É½	50884	46.6550	131.1528	175.3	1976178.99235	5308987.58990	159.4	201612	31	31
±¦Çå	50888	46.3881	132.1653	79.6	2058836.31005	5300904.11750	141.7	201612	31	31
ÈÄºÓ	50892	46.7931	133.9939	54.4	2180609.21625	5383249.91375	152.0	201612	31	31
ÎÚÀ­¸Ç	50913	45.7167	118.8333	865.0	1068581.56208	5017138.30819	199.1	201612	31	31
¶«ÎÚÖéÄÂÇßÆì	50915	45.5167	116.9667	838.9	927832.36370	4976217.39660	161.9	201612	31	31
»ôÁÖ¹ùÀÕ	50924	45.5497	119.6500	860.0	1133966.06394	5007735.96584	170.7	201612	31	31
°ÍÑÅ¶ûÍÂºúË¶	50928	45.0667	120.3333	628.3	1194751.52026	4962362.08193	204.6	201612	31	31
Í»Èª	50934	45.3833	121.5833	311.7	1285390.46170	5012925.97548	198.9	201612	31	31
°×³Ç	50936	45.6333	122.8333	155.3	1376281.40408	5057198.66604	193.7	201612	31	31
¿Æ¶ûÇßÓÒÒíÖÐÆì	50937	45.0611	121.4831	282.1	1283650.46123	4976095.26769	195.9	201612	31	31
ä¬ÄÏ	50939	45.3481	122.7567	150.5	1376102.73518	5024778.02479	173.0	201612	31	31
Õòêã	50940	45.8500	123.1667	141.1	1397323.53440	5085655.31972	183.2	201612	31	31
´ó°²	50945	45.5061	124.2389	138.1	1486184.13176	5063498.35428	148.8	201612	31	31
ËÉÔ­	50946	45.1833	124.8333	139.8	1538658.99151	5037162.77466	150.5	201612	31	31
Ç¬°²	50948	45.0000	124.0167	146.3	1480005.17030	5004632.43760	158.0	201612	31	31
Ç°¹ù	50949	45.0833	124.8667	136.2	1543439.03401	5026717.79634	114.8	201612	31	31
ÕØÖÝ	50950	45.7031	125.2503	148.7	1558797.31783	5100580.94465	183.9	201612	31	31
¹þ¶û±õ	50953	45.9347	126.5739	118.3	1653551.13203	5147277.21251	102.9	201612	31	31
ÕØÔ´	50954	45.5047	125.0814	127.5	1550426.78683	5076229.45455	144.0	201612	31	31
Ë«³Ç	50955	45.3939	126.3186	168.3	1647156.94187	5084038.41123	111.5	201612	31	31
ºôÀ¼	50956	46.0914	126.7747	134.5	1664891.78986	5167699.53289	144.7	201612	31	31
°¢³Ç	50958	45.5342	126.9356	168.2	1690625.57730	5109718.61597	129.2	201612	31	31
±öÏØ	50960	45.7333	127.3833	184.2	1719578.79570	5139094.55357	144.1	201612	31	31
Ä¾À¼	50962	45.9756	128.0453	116.9	1763311.69051	5177046.70262	91.8	201612	31	31
Í¨ºÓ	50963	45.9667	128.7333	108.6	1815197.51641	5188480.41944	117.7	201612	31	31
·½Õý	50964	45.8333	128.8000	119.3	1823735.80520	5175239.80356	97.8	201612	31	31
ÑÓÊÙ	50965	45.4417	128.2800	167.2	1794793.38852	5123247.89519	99.8	201612	31	31
ÉÐÖ¾	50968	45.2167	127.9667	189.7	1776841.94897	5093136.91540	117.8	201612	31	31
ÆßÌ¨ºÓ	50971	45.8397	130.9842	194.9	1987247.81057	5217854.88547	78.8	201612	31	31
²ªÀû	50973	45.7528	130.6061	234.4	1961454.50712	5200960.03224	92.8	201612	31	31
¼¦Î÷	50978	45.3050	130.9089	272.5	1997032.77210	5158637.95084	138.6	201612	31	31
ÁÖ¿Ú	50979	45.2753	130.2442	274.7	1947757.66631	5142221.17306	129.9	201612	31	31
»¢ÁÖ	50983	45.7606	132.8831	98.1	2131218.14846	5248734.29003	146.5	201612	31	31
ÃÜÉ½	50985	45.5500	131.8667	151.7	2061761.43765	5204637.81815	129.9	201612	31	31
¼¦¶«	50987	45.2589	131.0944	219.9	2012340.64033	5157404.72924	131.2	201612	31	31
¹þ°ÍºÓ	51053	48.0500	86.4000	532.6	-1384707.30189	5332147.81244	69.8	201612	31	31
°¢¿Ë´ïÀ­	51058	47.1000	87.9667	563.3	-1287262.33396	5207378.49633	64.3	201612	31	31
¼ªÄ¾ÄË	51059	47.4500	85.8833	968.2	-1435430.71824	5274176.45967	80.6	201612	31	31
²¼¶û½ò	51060	47.7000	86.8667	473.9	-1357398.17822	5287589.14751	48.5	201612	31	31
¸£º£	51068	47.1167	87.4833	497.0	-1323094.16761	5215561.25771	47.8	201612	31	31
°¢ÀÕÌ©¹ú¼Ò»ù×¼ÆøºòÕ¾	51076	47.7333	88.0833	735.3	-1266616.88602	5275145.73579	65.1	201612	31	31
¸»ÔÌ	51087	47.0167	89.5000	860.4	-1173815.68309	5179238.63846	106.0	201612	31	31
Ëþ³Ç¹ú¼Ò»ù×¼ÆøºòÕ¾	51133	46.7333	83.0000	534.9	-1666119.32396	5241261.34295	83.4	201612	31	31
Ô£Ãñ	51137	46.2000	83.0667	721.4	-1674167.46713	5182184.43445	76.4	201612	31	31
¶îÃô	51145	46.5500	83.6500	521.6	-1622020.33323	5210576.89429	88.8	201612	31	31
ºÍ²¼¿ËÈü¶û	51156	46.8167	85.7500	1322.1	-1458873.56231	5207059.49204	87.7	201612	31	31
ÇàºÓ	51186	46.6650	90.3778	1218.2	-1113577.02161	5130452.88635	119.6	201612	31	31
°¢À­É½¿Ú¹ú¼Ò»ù±¾ÆøÏóÕ¾	51232	45.1833	82.5500	369.8	-1738396.18956	5080351.26641	26.6	201612	31	31
²©ÀÖ¹ú¼Ò»ù±¾ÆøÏóÕ¾	51238	44.9000	82.0667	532.2	-1782416.64907	5058046.30252	48.4	201612	31	31
ÍÐÀï	51241	45.9333	83.6000	1094.2	-1640463.75122	5144239.73515	108.2	201612	31	31
¿ËÀ­ÂêÒÀ¹ú¼Ò»ù±¾ÆøÏóÕ¾	51243	45.6258	84.8592	450.3	-1552224.06625	5090410.12195	38.1	201612	31	31
±±ËþÉ½¹ú¼Ò»ù×¼ÆøºòÕ¾	51288	45.3667	90.5333	1653.7	-1122848.66081	4985420.89031	154.5	201612	31	31
»ô¶û¹ûË¹¹ú¼ÒÆøÏó¹Û²âÕ¾	51328	44.1667	80.4167	722.0	-1928254.14721	5009056.90508	114.8	201612	31	31
»ô³Ç¹ú¼ÒÆøÏóÕ¾	51329	44.0500	80.8500	640.0	-1898099.18895	4988009.28709	101.4	201612	31	31
ÎÂÈª	51330	44.9667	81.0167	1357.8	-1860680.69860	5084569.46261	88.1	201612	31	31
¾«ºÓ¹ú¼Ò»ù±¾ÆøÏóÕ¾	51334	44.5667	82.8167	329.2	-1733386.27475	5008400.13121	27.5	201612	31	31
ÎÚËÕ	51346	44.4333	84.6667	478.7	-1593989.89179	4962790.32873	31.6	201612	31	31
ÅÚÌ¨¹ú¼ÒÆøÏó¹Û²âÕ¾	51352	44.8500	85.2500	337.1	-1539652.79169	4999313.83136	23.3	201612	31	31
ÄªË÷Íå	51353	45.0167	86.1000	346.0	-1470679.52136	5004733.04295	21.9	201612	31	31
Ê¯ºÓ×Ó¹ú¼ÒÆøÏó¹Û²âÕ¾	51356	44.3167	86.0500	442.9	-1489397.55940	4928493.78230	31.8	201612	31	31
É³Íå¹ú¼ÒÆøÏó¹Û²âÕ¾	51357	44.3333	85.6167	522.2	-1522663.37497	4936893.11985	38.5	201612	31	31
ÎÚÀ¼ÎÚËÕ	51358	44.2833	85.8167	468.5	-1508225.74863	4928340.05809	40.6	201612	31	31
ÂêÄÉË¹	51359	44.3167	86.2000	471.4	-1477749.95897	4926252.29808	31.0	201612	31	31
²Ì¼Òºþ¹ú¼Ò»ù±¾ÆøÏóÕ¾	51365	44.2000	87.5333	440.5	-1376363.38963	4894219.43015	27.1	201612	31	31
ºôÍ¼±Ú	51367	44.1667	86.8500	575.1	-1430296.16983	4900203.28629	36.5	201612	31	31
²ý¼ª	51368	44.1167	87.3167	515.7	-1394906.80059	4888046.01509	40.9	201612	31	31
Ã×Èª	51369	43.9667	87.6500	600.3	-1371811.84738	4866835.18735	14.2	201612	31	31
¸·¿µ	51377	44.1667	87.9167	547.0	-1347093.34042	4885282.61129	4.5	201612	31	31
¼ªÄ¾Èø¶û	51378	44.0000	89.1667	742.9	-1252365.46443	4850474.53830	52.7	201612	31	31
ÆæÌ¨	51379	44.0167	89.5667	793.5	-1220695.20962	4847343.05451	82.3	201612	31	31
²ì²¼²é¶û	51430	43.8333	81.1500	602.6	-1880764.07182	4958690.42904	93.3	201612	31	31
ÒÁÄþ¹ú¼Ò»ù×¼ÆøºòÕ¾	51431	43.9500	81.3333	662.5	-1863492.78123	4967957.52396	124.8	201612	31	31
ÄáÀÕ¿Ë	51433	43.8000	82.5167	1105.3	-1775734.42228	4929885.74663	121.5	201612	31	31
ÒÁÄþÏØ	51434	43.9667	81.5333	770.0	-1847601.82544	4966040.87623	105.4	201612	31	31
¹®Áô	51435	43.4667	82.2333	774.9	-1806233.79965	4898538.73395	109.9	201612	31	31
ÐÂÔ´	51436	43.4500	83.3000	928.2	-1723398.17398	4877747.67535	121.7	201612	31	31
ÕÑËÕ	51437	43.1500	81.1333	1851.0	-1900329.46777	4884461.03452	104.6	201612	31	31
ÌØ¿ËË¹	51438	43.1833	81.7667	1210.4	-1849965.45927	4876136.05288	94.9	201612	31	31
ÎÚÂ³Ä¾Æë¹ú¼Ò»ù±¾ÆøÏóÕ¾	51463	43.7833	87.6500	935.0	-1375390.60103	4846565.63193	78.2	201612	31	31
Ð¡Çþ×Ó¹ú¼ÒÆøÏó¹Û²âÕ¾	51465	43.4833	87.1000	1871.8	-1424565.73750	4821162.90652	68.4	201612	31	31
°ÍÂØÌ¨	51467	42.7667	86.3333	1732.4	-1499934.57850	4753261.14163	92.2	201612	31	31
ÎÚÂ³Ä¾ÆëÄÁÊÔÕ¾	51469	43.4500	87.1833	1930.0	-1418675.52740	4816289.75043	142.6	201612	31	31
Ìì³Ø¹ú¼Ò»ù×¼ÆøºòÕ¾	51470	43.8833	88.1167	1942.5	-1336856.57023	4851248.50482	114.9	201612	31	31
´ïÛà³Ç¹ú¼Ò»ù±¾ÆøÏóÕ¾	51477	43.3500	88.3167	1103.5	-1331186.70674	4789527.17779	125.8	201612	31	31
Ä¾ÀÝ×Ô¶¯ÍÁÈÀË®·ÖÕ¾	51482	43.8333	90.2833	1271.5	-1167481.36583	4818380.21051	120.7	201612	31	31
Ê®Èý¼ä·¿	51495	43.2167	91.7333	721.4	-1062402.62997	4733525.09301	178.3	201612	31	31
¿âÃ×Ê²¹ú¼Ò»ù±¾ÆøÏóÕ¾	51526	42.2333	88.2167	922.4	-1360223.73658	4667049.33119	117.5	201612	31	31
°ÍÒô²¼Â³¿Ë	51542	43.0333	84.1500	2458.0	-1666670.93668	4817474.33929	116.3	201612	31	31
ºÍ¾²¹ú¼ÒÆøÏó¹Û²âÕ¾	51559	42.3333	86.3667	1113.2	-1506382.82261	4704839.32701	88.7	201612	31	31
ÑÉêÈ	51567	42.0500	86.6000	1055.3	-1493618.56650	4669965.65480	98.3	201612	31	31
ºÍË¶ÏØ	51568	42.2667	86.8500	1085.4	-1469116.46005	4690226.81872	70.1	201612	31	31
ÍÐ¿ËÑ·	51571	42.7667	88.6000	49.5	-1319573.37276	4721073.33074	113.7	201612	31	31
ÍÂÂ³·¬¶«¿²¹ú¼ÒÆøÏó¹Û²âÕ¾	51572	42.8333	89.2500	-48.7	-1266538.37426	4720001.20339	106.7	201612	31	31
ÍÂÂ³·¬	51573	42.9500	89.2333	39.3	-1265794.40236	4733174.07288	100.3	201612	31	31
Û·ÉÆ	51581	42.8500	90.2333	398.6	-1187791.43211	4709703.22527	143.9	201612	31	31
ÎÚÊ²	51627	41.2167	79.2333	1395.8	-2104197.44084	4711840.16899	156.8	201612	31	31
°¢¿ËËÕ¹ú¼Ò»ù×¼ÆøºòÕ¾	51628	41.1167	80.3833	1107.1	-2015031.29085	4677065.75878	159.8	201612	31	31
ÎÂËÞ	51629	41.2667	80.2333	1133.1	-2022878.43080	4696511.96884	164.6	201612	31	31
°Ý³Ç	51633	41.7833	81.9000	1229.2	-1875876.23352	4720336.91243	62.8	201612	31	31
ÐÂºÍ	51636	41.5500	82.6500	1009.8	-1821890.51370	4680762.11610	150.3	201612	31	31
É³ÑÅ	51639	41.2503	82.7692	982.5	-1819840.16092	4645634.59499	159.4	201612	31	31
ÂÖÌ¨	51642	41.8167	84.2667	982.0	-1685869.65012	4681554.02544	104.9	201612	31	31
¿â³µ¹ú¼Ò»ù±¾ÆøÏóÕ¾	51644	41.7167	82.9667	1081.9	-1792367.12724	4693318.34033	130.7	201612	31	31
Î¾Àç	51655	41.3500	86.2667	884.9	-1535152.18205	4597538.40218	125.2	201612	31	31
¿â¶ûÀÕ¹ú¼Ò»ù±¾ÆøÏóÕ¾	51656	41.7333	85.8167	899.8	-1563277.51446	4646981.36192	133.3	201612	31	31
°¢Í¼Ê²¹ú¼Ò»ù±¾ÆøÏóÕ¾	51704	39.7306	76.2219	1267.6	-2391508.75018	4618567.64597	97.9	201612	31	31
ÎÚÇ¡	51705	39.7167	75.2500	2175.7	-2470348.03693	4640862.94393	172.8	201612	31	31
Ù¤Ê¦	51707	39.5000	76.7833	1204.7	-2353435.22366	4580170.13113	179.1	201612	31	31
°¢¿ËÌÕ¹ú¼ÒÆøÏó¹Û²âÕ¾	51708	39.1500	75.9500	1325.1	-2432377.88003	4562345.39853	126.9	201612	31	31
¿¦Ê²¹ú¼Ò»ù×¼ÆøºòÕ¾	51709	39.4833	75.7500	1385.6	-2437704.10740	4603295.03124	151.6	201612	31	31
°¢ºÏÆæ	51711	40.9333	78.4500	1985.1	-2175102.30398	4697859.17397	184.5	201612	31	31
°Í³þ	51716	39.8000	78.5667	1116.5	-2199428.46193	4571888.68990	159.7	201612	31	31
ÔÀÆÕºþ	51717	39.2500	76.7833	1206.3	-2361354.73771	4553059.59896	173.3	201612	31	31
¿ÂÆº¹ú¼Ò»ù±¾ÆøÏóÕ¾	51720	40.5000	79.0500	1161.8	-2139720.18929	4637626.26334	173.3	201612	31	31
°¢ÍßÌá	51722	40.6500	80.4000	1044.3	-2026605.59271	4625682.76752	157.5	201612	31	31
°¢À­¶û¹ú¼Ò»ù±¾ÆøÏóÕ¾	51730	40.5500	81.2667	1012.2	-1959267.93846	4597331.85871	165.5	201612	31	31
ËþÖÐ	51747	39.0000	83.6667	1099.3	-1801700.96134	4381294.39333	189.5	201612	31	31
Ìú¸ÉÀï¿Ë	51765	40.6333	87.7000	846.0	-1432954.26695	4496592.58930	166.1	201612	31	31
ÈôÇ¼	51777	39.0236	88.1833	888.2	-1423956.99581	4310527.30581	158.8	201612	31	31
Ó¢¼ªÉ³	51802	38.9333	76.1667	1297.5	-2421760.31007	4533594.46290	139.2	201612	31	31
ËþÊ²¿â¶û¸É	51804	37.7667	75.2333	3090.1	-2536778.29142	4430743.91857	156.2	201612	31	31
Âó¸ÇÌá	51810	38.9167	77.6333	1178.2	-2302311.53996	4496899.94670	166.5	201612	31	31
É¯³µ	51811	38.4333	77.2667	1231.2	-2347415.45975	4452942.27465	203.7	201612	31	31
Ò¶³Ç	51814	37.9167	77.4000	1360.4	-2352450.85717	4393645.41989	197.1	201612	31	31
ÔóÆÕ¹ú¼ÒÆøÏó¹Û²âÕ¾	51815	38.2000	77.2667	1274.7	-2354686.37848	4427594.14452	194.6	201612	31	31
Æ¤É½	51818	37.6167	78.2833	1375.4	-2288037.82482	4340349.10263	198.2	201612	31	31
²ßÀÕ	51826	37.0167	80.8000	1336.5	-2093391.48136	4219196.57253	200.9	201612	31	31
Ä«Óñ	51827	37.1667	79.6333	1348.9	-2187876.18495	4260784.42751	190.4	201612	31	31
ºÍÌï¹ú¼Ò»ù×¼ÆøºòÕ¾	51828	37.1333	79.9333	1375.0	-2163500.01582	4250555.39473	200.7	201612	31	31
ÂåÆÖ¹ú¼ÒÆøÏó¹Û²âÕ¾	51829	37.0500	80.2333	1295.6	-2140474.67521	4234930.78091	198.8	201612	31	31
Ãñ·á	51839	37.0667	82.5667	1409.5	-1942014.17550	4188788.01520	214.8	201612	31	31
ÇÒÄ©	51855	38.1500	85.5500	1247.2	-1663488.25797	4254374.58604	187.8	201612	31	31
Ã£ÑÂ	51886	38.2500	90.8500	2944.8	-1212249.57240	4188743.25493	198.1	201612	31	31
ÓÚÌï	51931	36.8500	81.6500	1422.0	-2025640.85425	4183256.58407	239.8	201612	31	31
°ÍÀïÀ¤	52101	43.6000	93.0500	1679.4	-952327.96928	4762881.87409	140.9	201612	31	31
Ä×Ã«ºþ	52112	43.7500	94.9833	479.0	-797135.55909	4762587.76521	108.9	201612	31	31
ÒÁÎá	52118	43.2667	94.7000	1728.6	-825222.78777	4710900.51052	196.2	201612	31	31
¹þÃÜ¹ú¼Ò»ù×¼ÆøºòÕ¾	52203	42.8167	93.5167	737.2	-925465.05810	4671041.95807	186.9	201612	31	31
¶î¼ÃÄÉÆì	52267	41.9569	101.0611	939.0	-321909.28929	4527059.13462	206.4	201612	31	31
ºìÁøºÓ	52313	41.5333	94.6667	1573.8	-848152.60943	4517116.28516	209.1	201612	31	31
Âí××É½	52323	41.8047	97.0319	1770.4	-652044.97629	4529704.95717	208.4	201612	31	31
¹Õ×Óºþ	52378	41.3667	102.3667	960.0	-217003.53281	4457033.99050	223.1	201612	31	31
¶Ø»Í	52418	40.1500	94.6833	1139.0	-862983.24204	4361751.42749	218.3	201612	31	31
¹ÏÖÝ	52424	40.5339	95.7783	1170.9	-767647.18835	4395886.33785	199.5	201612	31	31
ÓñÃÅ	52436	40.2694	97.0269	1526.0	-666345.51774	4357124.02260	218.6	201612	31	31
¶¦ÐÂ	52446	40.3055	99.5189	1177.4	-458113.56474	4347077.33618	233.4	201612	31	31
½ðËþ	52447	39.9969	98.8894	1270.5	-512807.67856	4315372.10922	216.7	201612	31	31
°ÍÑåÅµÈÕ¹«	52495	40.1622	104.8008	1290.8	-16690.16294	4318266.99787	211.9	201612	31	31
Ëà±±	52515	39.5167	94.8667	2137.2	-854983.18589	4289021.36616	221.5	201612	31	31
¾ÆÈª	52533	39.7667	98.4833	1477.2	-548545.75711	4291598.38829	227.9	201612	31	31
¸ßÌ¨	52546	39.3739	99.8292	1332.2	-437679.79020	4240618.93905	208.1	201612	31	31
ÁÙÔó	52557	39.1456	100.1608	1453.7	-410891.43371	4213440.61586	242.7	201612	31	31
ÑÅ²¼Àµ	52575	39.4167	102.7833	1239.5	-187592.77558	4236148.17908	228.8	201612	31	31
°¢À­ÉÆÓÒÆì	52576	39.2167	101.6833	1510.1	-281408.36097	4216159.10738	237.0	201612	31	31
Àäºþ	52602	38.7500	93.3333	2770.0	-993961.63611	4217189.57489	214.2	201612	31	31
ÎÚË¹Ì«	52607	39.4333	106.6500	1252.6	139608.63649	4237089.29907	212.9	201612	31	31
ÍÐÀÕ	52633	38.8167	98.4167	3367.0	-561255.50054	4184874.04730	231.2	201612	31	31
ËàÄÏ	52643	38.8336	99.6200	2311.8	-458677.08548	4180599.51725	238.8	201612	31	31
Ò°Å£¹µ	52645	38.4333	99.6000	3314.0	-462840.05004	4135517.57061	219.2	201612	31	31
ÕÅÒ´	52652	39.0792	100.2750	1461.1	-401559.17785	4205479.34006	241.7	201612	31	31
ÃñÀÖÈý±¤	52656	38.4631	100.8194	2232.0	-358252.92235	4133839.38069	229.7	201612	31	31
ÆîÁ¬	52657	38.1833	100.2500	2787.4	-408524.71573	4104443.84294	232.4	201612	31	31
É½µ¤	52661	38.7933	101.0839	1765.5	-334127.32346	4170204.99627	209.5	201612	31	31
ÓÀ²ý	52674	38.2178	101.9319	2093.9	-263810.75162	4102645.58622	246.4	201612	31	31
ÎäÍþ	52679	37.8858	102.8739	1540.2	-183631.58222	4063006.08803	237.2	201612	31	31
ÃñÇÚ	52681	38.6319	103.0886	1367.5	-163466.79284	4146947.32540	242.2	201612	31	31
Ð¡Ôî»ð	52707	36.7981	93.6781	2767.0	-989822.71266	3994579.01683	226.0	201612	31	31
´ó²ñµ©	52713	37.8522	95.3528	3173.2	-832351.59674	4097713.55134	213.8	201612	31	31
µÂÁî¹þ	52737	37.3744	97.3758	2981.5	-662341.84676	4028672.13726	207.4	201612	31	31
Ìì¾þ	52745	37.3000	99.0167	3417.0	-520493.85867	4010505.65136	238.4	201612	31	31
¸Õ²ì	52754	37.3333	100.1333	3301.5	-423261.88653	4008957.39869	233.4	201612	31	31
ÃÅÔ´	52765	37.3789	101.6103	2850.0	-294690.51378	4008767.52012	213.4	201612	31	31
¹ÅÀË	52784	37.4736	102.8958	2072.4	-182727.90114	4016378.47428	221.4	201612	31	31
ÎÚÇÊÁë	52787	37.1986	102.8681	3045.1	-185800.51510	3985348.56097	248.2	201612	31	31
¾°Ì©	52797	37.1833	104.0500	1630.9	-82816.56980	3982020.18478	214.5	201612	31	31
¸ñ¶ûÄ¾	52818	36.4208	94.9083	2807.6	-886993.06880	3940548.09979	199.6	201612	31	31
ÅµÄ¾ºé	52825	36.4406	96.4292	2790.4	-753484.98906	3930210.72832	219.7	201612	31	31
ÎÚÀ¼	52833	36.9300	98.4886	2950.0	-569111.98100	3971658.56943	225.0	201612	31	31
¶¼À¼	52836	36.2958	98.0964	3189.0	-608318.50203	3902458.19600	220.0	201612	31	31
²è¿¨	52842	36.7881	99.0750	3087.6	-518879.84433	3952435.77712	242.9	201612	31	31
º£êÌ	52853	36.9000	100.9833	3010.0	-351362.36467	3956706.36493	227.8	201612	31	31
äÒÔ´	52855	36.6833	101.2500	2675.0	-328969.22734	3931314.73519	223.1	201612	31	31
¹²ºÍ	52856	36.2742	100.6183	2835.0	-386392.04745	3887386.14118	227.6	201612	31	31
´óÍ¨	52862	36.9661	101.6589	2470.5	-292037.14643	3961984.45949	200.4	201612	31	31
»¥Öú	52863	36.8167	101.9500	2480.0	-267119.97922	3944284.46389	202.3	201612	31	31
Î÷Äþ	52866	36.6644	101.7331	2434.2	-286675.93695	3927681.71568	205.0	201612	31	31
¹óµÂ	52868	36.0164	101.3694	2273.0	-321255.57770	3855595.13635	211.1	201612	31	31
äÒÖÐ	52869	36.5000	101.5833	2667.5	-300455.48128	3909551.58240	213.3	201612	31	31
ÀÖ¶¼	52874	36.4858	102.4100	2021.0	-227818.68405	3905747.72943	210.5	201612	31	31
Æ½°²	52875	36.4992	102.0978	2125.0	-255228.39817	3908021.34153	192.0	201612	31	31
ÃñºÍ	52876	36.3250	102.8389	1813.9	-190494.42480	3886673.47636	179.4	201612	31	31
»¯Â¡	52877	36.1033	102.2575	2834.7	-242423.53095	3862890.51847	220.2	201612	31	31
Ìì×£	52881	36.9889	103.1861	2484.8	-158522.45585	3961095.66080	239.2	201612	31	31
¸ÞÀ¼	52884	36.3483	103.9436	1668.5	-93096.03700	3887729.03039	213.8	201612	31	31
ÓÀµÇ	52885	36.7467	103.2556	2118.8	-152930.31188	3933611.56117	206.7	201612	31	31
À¼ÖÝ	52889	36.0439	103.8778	1517.2	-99283.35569	3853389.63557	163.8	201612	31	31
¾¸Ô¶	52895	36.5694	104.6867	1398.2	-27531.40354	3912269.30967	219.3	201612	31	31
°×Òø	52896	36.5481	104.1442	1736.7	-75223.82633	3910142.36894	204.0	201612	31	31
ÎåµÀÁº	52908	35.2156	93.0806	4612.2	-1063234.87771	3823133.57888	230.7	201612	31	31
ÐËº£	52943	35.5833	99.9833	3323.2	-446287.50909	3812054.58657	238.0	201612	31	31
¹óÄÏ	52955	35.5833	100.7333	3120.0	-379611.92414	3808935.00961	218.2	201612	31	31
Í¬µÂ	52957	35.2439	100.5972	3148.2	-393413.07395	3771154.02417	225.1	201612	31	31
¼âÔú	52963	35.9339	102.0228	2085.7	-263737.92542	3844351.31435	201.4	201612	31	31
Ôó¿â	52968	35.0333	101.4667	3662.8	-316602.08495	3744272.78648	237.1	201612	31	31
Ñ­»¯	52972	35.8542	102.4572	1921.0	-225496.01472	3834277.30503	200.5	201612	31	31
Í¬ÈÊ	52974	35.5444	102.0325	2475.0	-264194.32478	3800329.79028	211.7	201612	31	31
ÏÄºÓ	52978	35.1875	102.4931	2948.3	-224215.05074	3758888.53595	201.1	201612	31	31
ÓÀ¾¸	52980	35.9675	103.2953	1648.0	-150962.38982	3845489.98771	186.4	201612	31	31
¶«Ïç	52981	35.6756	103.3844	2421.0	-143609.49789	3812374.95403	226.8	201612	31	31
¹ãºÓ	52982	35.4814	103.5581	1953.2	-128489.27291	3790195.67551	179.0	201612	31	31
ÓÜÖÐ	52983	35.8664	104.1431	1874.4	-75985.52935	3833096.08065	205.5	201612	31	31
ÁÙÏÄ¶«	52984	35.5797	103.1764	1917.2	-162295.54131	3801860.41549	177.3	201612	31	31
ºÍÕþ	52985	35.4125	103.3394	2162.8	-148106.37557	3782716.39173	200.4	201612	31	31
ÁÙä¬	52986	35.3622	103.8608	1893.8	-101671.22425	3776377.94047	206.1	201612	31	31
¿µÀÖ	52988	35.3747	103.7206	2015.8	-114164.92796	3777942.52090	172.6	201612	31	31
»áÄþ	52993	35.6778	105.0628	1739.4	5582.33465	3811456.81526	169.7	201612	31	31
°²¶¨	52995	35.5842	104.6006	2004.9	-35545.39324	3800949.82344	190.1	201612	31	31
»ª¼ÒÁë	52996	35.3861	105.0083	2450.6	740.54820	3778494.95251	200.0	201612	31	31
Î¼Ô´	52998	35.1261	104.1958	2111.0	-71990.02123	3749412.91655	198.3	201612	31	31
¶þÁ¬ºÆÌØ	53068	43.6303	111.9369	963.1	553469.19400	4728245.08025	181.9	201612	31	31
ÄÇÈÊ±¦Á¦¸ñ	53083	44.6167	114.1500	1181.6	719422.43003	4852713.32801	169.0	201612	31	31
Âú¶¼À­	53149	42.5333	110.1333	1225.2	416091.33798	4596333.48063	192.6	201612	31	31
°¢°Í¸ÂÆì	53192	44.0167	115.0033	1147.7	793062.08646	4792259.69198	189.1	201612	31	31
ËÕÄáÌØ×óÆì	53195	43.8500	113.6333	1036.7	686368.77228	4763427.65108	188.9	201612	31	31
º£Á¦ËØ	53231	41.4000	106.4000	1510.2	115327.19010	4458723.56438	224.5	201612	31	31
ËÕÄáÌØÓÒÆì	53272	42.7500	112.6333	1104.9	616527.74578	4633670.03526	157.3	201612	31	31
ÖìÈÕºÍ	53276	42.4000	112.9000	1150.8	641154.69431	4596093.01147	166.6	201612	31	31
Ïâ»ÆÆì	53289	42.2333	113.8333	1322.1	718378.48042	4583781.76468	182.4	201612	31	31
ÎÚÀ­ÌØºóÆì	53324	41.0667	107.0500	1035.3	169641.59324	4422075.93040	205.1	201612	31	31
ÎÚÀ­ÌØÖÐÆì	53336	41.5667	108.5167	1288.0	288977.16977	4481821.27424	191.9	201612	31	31
ÎåÔ­	53337	41.0889	108.4708	1023.3	287090.01618	4427847.19016	198.1	201612	31	31
°×ÔÆ¶õ²©	53343	41.7667	109.9667	1612.2	406915.72355	4509423.47004	215.4	201612	31	31
´óÙÜÌ«	53348	41.0167	109.1333	1078.7	342199.06175	4421808.92370	227.0	201612	31	31
´ï¶ûº±Ã¯Ã÷°²ÁªºÏÆì	53352	41.7000	110.4333	1376.6	445518.31128	4503920.44684	204.2	201612	31	31
¹ÌÑô	53357	41.0333	110.1000	1403.1	422073.01622	4427400.29181	148.4	201612	31	31
ËÄ×ÓÍõÆì	53362	41.5500	111.6500	1445.2	546280.95369	4493122.56874	187.6	201612	31	31
Ï£À­ÄÂÈÊ	53367	41.3167	111.2333	1602.3	513746.85839	4464651.28609	210.2	201612	31	31
Îä´¨	53368	41.0761	111.4608	1637.3	534235.83832	4438773.82423	202.5	201612	31	31
²ì¹þ¶ûÓÒÒíÖÐÆì	53378	41.2833	112.6167	1737.3	627851.53877	4468847.96351	205.7	201612	31	31
²ì¹þ¶ûÓÒÒíºóÆì	53384	41.4500	113.1833	1423.5	672907.28180	4491295.63305	172.8	201612	31	31
ÉÌ¶¼	53385	41.5956	113.5378	1420.0	700577.48117	4510102.38631	189.5	201612	31	31
»¯µÂ	53391	41.9000	114.0000	1482.7	735297.17744	4547613.29692	190.3	201612	31	31
¿µ±£	53392	41.8600	114.5603	1434.5	781369.39423	4547406.07817	202.9	201612	31	31
ÉÐÒå	53397	41.1000	113.9833	1376.5	742085.40354	4457676.68522	200.3	201612	31	31
ÕÅ±±	53399	41.1500	114.7000	1393.3	800558.38753	4468859.17210	197.0	201612	31	31
íã¿Ú	53419	40.3333	107.0000	1055.3	167171.59626	4339250.48038	223.9	201612	31	31
º¼½õºóÆì	53420	40.8500	107.1167	1024.0	175681.47692	4397751.74919	219.5	201612	31	31
ÎÚÀ­ÌØÇ°Æì	53433	40.7333	108.6500	1020.9	303380.71581	4388289.00043	204.5	201612	31	31
°üÍ·	53446	40.5294	109.8808	1004.7	406741.09431	4369701.33641	197.2	201612	31	31
ÍÁÄ¬ÌØÓÒÆì	53455	40.5500	110.5333	998.6	460934.63086	4374874.41931	126.3	201612	31	31
´ïÀ­ÌØÆì	53457	40.4000	110.0333	1011.0	420179.09164	4355749.15634	190.2	201612	31	31
ºôºÍºÆÌØ	53463	40.8558	111.5714	1153.5	545011.69219	4414577.03312	167.4	201612	31	31
ÍÁÄ¬ÌØ×óÆì	53464	40.7167	111.1667	1042.7	512465.95382	4396759.15086	197.7	201612	31	31
Èüº±	53466	40.7500	111.7000	1045.4	556466.32325	4403379.75058	176.4	201612	31	31
ÍÐ¿ËÍÐ	53467	40.2514	111.2514	1015.9	522800.14669	4344785.88536	176.3	201612	31	31
ºÍÁÖ¸ñ¶û	53469	40.3992	111.8189	1166.7	569043.17951	4364555.01507	214.3	201612	31	31
×¿×Ê	53472	40.8667	112.5667	1451.7	627315.82268	4421680.09235	178.7	201612	31	31
Á¹³Ç	53475	40.5167	112.4667	1268.9	622008.62942	4381668.96101	192.5	201612	31	31
ÓÒÓñ	53478	40.0000	112.4667	1345.8	626391.53218	4323501.77922	184.9	201612	31	31
¼¯Äþ	53480	41.0333	113.0667	1419.3	667154.43874	4443675.61930	170.5	201612	31	31
²ì¹þ¶ûÓÒÒíÇ°Æì	53481	40.8078	113.2050	1284.4	680666.70907	4419260.32688	191.1	201612	31	31
ÐËºÍ	53483	40.8667	113.8333	1268.7	732065.76168	4430351.54713	197.9	201612	31	31
·áÕò	53484	40.4500	113.1500	1191.5	679425.26391	4378642.43604	176.1	201612	31	31
Ñô¸ß	53486	40.3667	113.7667	1050.3	731536.72255	4373656.05694	180.3	201612	31	31
´óÍ¬	53487	40.0833	113.4167	1052.6	705111.65365	4339248.26356	194.5	201612	31	31
ÔÆÖÝ	53488	40.0333	113.5833	1034.3	719521.66226	4334818.51789	163.8	201612	31	31
ÌìÕò	53490	40.4333	114.0667	1014.7	755816.13680	4383390.64909	182.0	201612	31	31
»³°²	53491	40.6753	114.3786	837.7	779164.35845	4412996.20722	183.8	201612	31	31
ÑôÔ­	53492	40.1000	114.1500	937.6	766203.51499	4346560.20956	192.6	201612	31	31
Ðû»¯	53498	40.5667	115.0333	629.3	834613.38809	4406119.92388	180.5	201612	31	31
ÍòÈ«	53499	40.7667	114.7333	755.2	807530.22220	4426096.41813	209.7	201612	31	31
¼ªÀ¼Ì©	53502	39.7833	105.7500	1031.8	63162.13431	4275702.29135	217.5	201612	31	31
ÂÏ¾®Ì²	53505	37.8833	105.4000	1380.7	34551.74712	4060826.76935	220.9	201612	31	31
ÎÚº£	53512	39.8000	106.8000	1105.6	151548.06543	4278723.66987	190.4	201612	31	31
ÁÙºÓ	53513	40.7253	107.3733	1041.1	197311.19030	4384167.32070	211.2	201612	31	31
Ê¯Ì¿¾®	53517	39.2589	106.3314	1464.7	112917.50710	4216983.20651	217.9	201612	31	31
Ê¯×ìÉ½	53518	39.0350	106.3533	1126.9	115119.59086	4191712.15336	191.3	201612	31	31
»ÝÅ©	53519	39.2069	106.7644	1092.2	149741.73189	4211681.48806	215.5	201612	31	31
ÒÁºÍÎÚËØ	53522	40.0500	107.8333	1180.3	237720.18172	4308974.04984	207.4	201612	31	31
¶õÍÐ¿ËÆì	53529	39.0883	107.9625	1381.4	251798.24710	4200707.27860	181.9	201612	31	31
º¼½õÆì	53533	39.8106	108.7136	1414.0	312559.95027	4284393.31401	201.4	201612	31	31
¶«Ê¤	53543	39.8153	110.0122	1462.2	421750.68159	4289726.11444	169.8	201612	31	31
ÒÁ½ð»ôÂåÆì	53545	39.5600	109.7083	1367.0	397565.86991	4259670.70666	189.4	201612	31	31
ÎÚÉóÕÙ	53547	39.1000	109.0333	1312.2	342713.97860	4205234.61514	192.4	201612	31	31
×¼¸ñ¶ûÆì	53553	39.8667	111.2167	1221.4	522620.22578	4301250.58819	156.6	201612	31	31
ÇåË®ºÓ	53562	39.9225	111.6594	1208.0	559360.41047	4309951.21403	172.1	201612	31	31
ºÓÇú	53564	39.3667	111.2167	1036.0	526154.38951	4244883.78309	165.7	201612	31	31
Æ«¹Ø	53565	39.4333	111.5000	1051.7	549605.89638	4253927.19236	160.9	201612	31	31
¸®¹È	53567	39.0167	111.0000	1024.3	510225.05110	4204282.02389	138.5	201612	31	31
×óÔÆ	53573	40.0000	112.7000	1336.3	645924.72138	4324996.68982	176.0	201612	31	31
Æ½Â³	53574	39.5167	112.2667	1409.4	613635.36807	4267817.67413	159.0	201612	31	31
Éñ³Ø	53575	39.1000	112.2000	1525.4	611424.02802	4220452.70510	153.2	201612	31	31
É½Òõ	53576	39.5167	112.8167	1045.0	659987.41170	4271345.52180	150.4	201612	31	31
ÄþÎä	53577	39.0000	112.3000	1437.4	620730.92626	4209803.71179	175.7	201612	31	31
Ë·ÖÝ	53578	39.3667	112.4333	1114.8	628945.42055	4251961.25194	156.1	201612	31	31
´úÏØ	53579	39.0500	112.9167	859.7	672613.03574	4219453.99103	154.9	201612	31	31
»³ÈÊ	53580	39.8333	113.1000	1044.6	680940.79842	4308903.98106	176.6	201612	31	31
»ëÔ´	53582	39.7103	113.6644	1079.2	729482.32819	4299070.60839	171.0	201612	31	31
Ó¦ÏØ	53584	39.5667	113.1667	1000.7	689009.63098	4279353.16913	170.5	201612	31	31
·±ÖÅ	53585	39.1667	113.2667	933.9	701185.49395	4235018.06772	150.5	201612	31	31
ÎåÌ¨É½¹ú¼Ò»ù±¾ÆøÏóÕ¾£¨GNSS/MET¹Û²â£©	53588	38.9333	113.5167	2208.3	724598.98039	4210533.98372	184.3	201612	31	31
¹ãÁé	53590	39.7500	114.2667	977.8	779631.35002	4308113.93856	168.3	201612	31	31
ÎµÏØ	53593	39.8333	114.5667	909.5	803889.04007	4319872.07305	163.9	201612	31	31
ÁéÇð	53594	39.4500	114.2167	938.7	778578.21955	4273981.28653	176.7	201612	31	31
Ë³Æ½	53596	38.9094	115.1564	80.7	863932.58946	4220963.25945	99.6	201612	31	31
äµÔ´	53599	39.3667	114.6833	884.4	818788.48659	4268366.96306	191.4	201612	31	31
°¢À­ÉÆ×óÆì	53602	38.8333	105.6667	1561.4	56867.77972	4168325.70758	208.8	201612	31	31
É³ºþ	53603	38.8269	106.3664	1099.9	116557.52418	4168213.60894	191.1	201612	31	31
ºØÀ¼	53610	38.5594	106.3422	1106.0	114902.02597	4137956.40697	147.8	201612	31	31
Æ½ÂÞ	53611	38.8819	106.5467	1098.7	131839.59128	4174653.92854	197.3	201612	31	31
ÎâÖÒ	53612	37.9858	106.1833	1127.2	102072.46504	4072952.32156	198.1	201612	31	31
Òø´¨	53614	38.4714	106.2078	1111.6	103518.01005	4127863.24920	158.3	201612	31	31
ÌÕÀÖ	53615	38.8081	106.6958	1101.0	144690.03376	4166522.66559	190.9	201612	31	31
ÇàÍ­Ï¿	53617	38.0281	106.0833	1125.7	93394.56440	4077635.20124	218.7	201612	31	31
ÓÀÄþ	53618	38.2864	106.2553	1115.5	107853.30676	4107004.94367	186.3	201612	31	31
ÁéÎä	53619	38.1164	106.2989	1115.7	111850.53532	4087838.71817	213.0	201612	31	31
ÎÚÉóÆì	53644	38.6000	108.8333	1307.2	327909.53644	4148099.57265	214.0	201612	31	31
ÓÜÁÖ	53646	38.2667	109.7833	1157.0	410932.46190	4113997.52114	204.5	201612	31	31
ÉñÄ¾	53651	38.8233	110.4669	1098.0	466142.46179	4179842.00328	201.9	201612	31	31
¼ÑÏØ	53658	38.0333	110.4833	894.4	472468.48037	4090764.06917	187.0	201612	31	31
ÁÙÏØ	53659	37.9667	111.0000	1163.3	517392.76012	4085823.93272	165.9	201612	31	31
±£µÂ	53660	39.0167	111.0833	894.4	517299.86906	4204713.08873	143.8	201612	31	31
á³á°	53662	38.7000	111.5667	1396.7	560714.03924	4171620.55119	177.2	201612	31	31
ÎåÕ¯	53663	38.9333	111.8167	1401.0	580219.13733	4199362.40068	169.5	201612	31	31
ÐËÏØ	53664	38.4667	111.1333	1012.6	525383.75847	4142935.92031	175.2	201612	31	31
á°ÏØ	53665	38.2833	111.6333	1221.3	569536.83752	4125006.16941	193.3	201612	31	31
¾²ÀÖ	53666	38.3667	111.9333	1212.2	594596.14395	4136169.87311	114.1	201612	31	31
Â¦·³	53669	38.0667	111.8167	1150.3	586938.94019	4101646.79479	165.2	201612	31	31
Ô­Æ½	53673	38.7333	112.7167	828.2	658434.38625	4182435.25444	145.6	201612	31	31
ÐÃ¸®	53674	38.4000	112.7000	869.9	659930.99736	4144767.66442	121.1	201612	31	31
¶¨Ïå	53676	38.5000	112.9833	759.4	683252.00648	4157951.53466	121.9	201612	31	31
¼â²ÝÆº	53677	37.9333	112.4833	806.5	645366.93452	4090743.16677	151.0	201612	31	31
ÑôÇú	53678	38.0706	112.6550	897.1	658949.96105	4107346.49211	165.8	201612	31	31
Ð¡µê	53679	37.7475	112.5442	776.2	652203.43816	4070197.62218	133.9	201612	31	31
ÁéÊÙ	53680	38.3000	114.3833	108.9	804874.33032	4145924.15070	126.7	201612	31	31
ÎåÌ¨	53681	38.8333	113.3667	1096.2	712818.72398	4198188.30491	175.3	201612	31	31
ÇúÑô	53682	38.6333	114.6833	104.1	826858.68447	4185887.58415	123.0	201612	31	31
ÓÛÏØ	53685	38.0819	113.4175	953.2	724328.34173	4113931.64641	166.6	201612	31	31
Æ½¶¨	53687	37.7833	113.6333	753.0	745783.29357	4081899.26100	154.8	201612	31	31
ÐÐÌÆ	53688	38.4186	114.5464	100.3	817534.81748	4160601.34488	127.8	201612	31	31
½úÖÝ	53689	38.0167	115.0667	42.4	866541.86026	4119806.76669	96.8	201612	31	31
¸·Æ½	53690	38.8500	114.1833	281.9	782026.70007	4206215.90645	165.8	201612	31	31
Õý¶¨	53691	38.1500	114.5667	71.0	822188.92055	4130548.89136	110.2	201612	31	31
ÌÆÏØ	53692	38.7333	114.9833	66.5	851256.10043	4199669.28560	97.3	201612	31	31
¾®Úê	53693	38.0333	114.1333	255.5	786260.80313	4113904.92028	112.6	201612	31	31
Æ½É½	53694	38.2667	114.2167	131.0	790974.20675	4140837.67775	152.3	201612	31	31
ÐÂÀÖ	53695	38.3500	114.6833	70.8	829976.79408	4154019.74787	129.9	201612	31	31
¶¨ÖÝ	53696	38.5422	115.0122	41.9	855886.39935	4178429.28335	103.4	201612	31	31
Þ»³Ç	53697	38.0333	114.8333	53.5	846331.75310	4119660.41763	88.5	201612	31	31
Ê¯¼Ò×¯	53698	38.0197	114.3989	89.3	809203.52494	4114508.38819	97.1	201612	31	31
ÎÞ¼«	53699	38.1833	114.9500	45.4	854645.95023	4137531.79458	92.7	201612	31	31
ÖÐÎÀ	53704	37.5253	105.1775	1226.7	15404.72678	4020300.36435	218.8	201612	31	31
ÖÐÄþ	53705	37.4842	105.6825	1181.3	59263.76476	4015844.01039	223.7	201612	31	31
ÐËÈÊ	53707	36.9383	105.2472	1697.9	21619.01182	3953954.25143	231.0	201612	31	31
ÑÎ³Ø	53723	37.7925	107.2439	1350.9	194042.65869	4052685.65910	209.3	201612	31	31
¶¨±ß	53725	37.5833	107.5833	1360.3	224001.58822	4029757.82159	200.1	201612	31	31
Âé»ÆÉ½	53727	37.1728	107.1103	1691.1	183980.29639	3982392.35145	206.5	201612	31	31
¶õÍÐ¿ËÇ°Æì	53730	38.1833	107.4833	1333.3	213635.94651	4097341.18883	207.3	201612	31	31
ºÓÄÏ	53732	37.8500	108.7167	1209.9	321112.97105	4063004.14255	183.3	201612	31	31
¾¸±ß	53735	37.6167	108.8000	1336.7	329315.60544	4036922.26791	208.1	201612	31	31
ÎâÆð	53738	36.9167	108.1667	1331.4	276976.68825	3955903.20379	189.3	201612	31	31
ºáÉ½	53740	37.9333	109.2333	1111.0	365319.03678	4074199.04985	182.4	201612	31	31
×Ó³¤	53748	37.1833	109.7000	1063.3	409577.30909	3991320.56617	174.5	201612	31	31
Ã×Ö¬	53750	37.7642	110.1772	931.0	447703.58898	4058969.41280	198.4	201612	31	31
×ÓÖÞ	53751	37.6022	110.0325	996.5	436129.29404	4040035.95966	191.9	201612	31	31
ÁøÁÖ	53753	37.4333	110.8833	860.1	510912.54125	4025028.71458	150.1	201612	31	31
ËçµÂÉÁµç¶¨Î»ÒÇ	53754	37.5000	110.2167	929.7	452684.90112	4029322.36383	181.9	201612	31	31
Îâ±¤	53756	37.5167	110.7167	744.0	495918.44269	4033596.11095	175.2	201612	31	31
Çå½§	53757	37.1167	110.1167	938.0	446247.26978	3985596.77023	170.6	201612	31	31
Ê¯Â¥	53759	37.0000	110.8333	1109.1	509451.92324	3975873.19633	159.3	201612	31	31
·½É½	53760	37.8833	111.2333	1212.4	538076.29952	4077654.17251	191.8	201612	31	31
¹Å½»	53763	37.9000	112.1667	1006.8	618383.03781	4084974.06109	157.5	201612	31	31
ÂÀÁº	53764	37.5000	111.1167	950.8	530691.83653	4033779.65106	155.8	201612	31	31
ÖÐÑô	53767	37.3333	111.1833	1213.1	537635.63542	4015328.91056	173.5	201612	31	31
Ð¢Òå	53768	37.1500	111.7500	773.4	588245.00811	3997864.26025	135.4	201612	31	31
·ÚÑô	53769	37.2500	111.7833	747.7	590370.71387	4009340.52312	51.5	201612	31	31
ÆîÏØ	53770	37.3500	112.3500	768.8	638769.47373	4024124.83454	130.5	201612	31	31
ÎÄË®	53771	37.4167	112.0500	750.0	612207.02681	4029755.31567	117.6	201612	31	31
Ì«Ô­	53772	37.6206	112.5764	776.3	656075.45962	4056105.72835	177.0	201612	31	31
ÁÙÕÄ	53773	36.3333	114.6167	64.6	846334.15699	3926559.88216	115.5	201612	31	31
ÇåÐì	53774	37.5833	112.3667	759.9	638262.97584	4050534.03842	150.1	201612	31	31
Ì«¹È	53775	37.4233	112.5933	785.8	659240.30571	4033978.33138	175.3	201612	31	31
ÓÜ´Î	53776	37.7000	112.7833	854.1	673252.69034	4066439.97745	160.1	201612	31	31
½»³Ç	53777	37.5167	112.1500	753.6	620062.45177	4041651.87264	145.1	201612	31	31
Æ½Ò£	53778	37.1742	112.2278	780.3	629613.89584	4003523.81131	121.6	201612	31	31
ÊÙÑô	53780	37.9081	113.1519	1066.1	703136.96888	4092444.02486	174.8	201612	31	31
É³ºÓ	53781	36.8667	114.4667	67.9	827432.90571	3985312.24847	67.4	201612	31	31
ÑôÈª	53782	37.9333	113.6167	767.2	742883.07789	4098667.46512	174.4	201612	31	31
ÎôÑô	53783	37.6025	113.7208	940.3	755115.61955	4062199.85165	166.3	201612	31	31
ÕÔÏØ	53784	37.7500	114.7833	38.5	845193.04480	4087365.45657	75.9	201612	31	31
°ØÏç	53785	37.5167	114.6667	35.0	837715.75606	4060129.71964	86.9	201612	31	31
×óÈ¨	53786	37.0833	113.3333	1152.5	726564.35250	4000829.78938	169.5	201612	31	31
ÓÜÉçÏØ	53787	37.0667	112.9833	1041.4	696266.51138	3996451.53133	160.5	201612	31	31
ºÍË³	53788	37.3333	113.5667	1265.7	744428.56205	4030718.70336	180.4	201612	31	31
èï³Ç	53789	37.8833	114.6333	52.9	830815.49298	4101096.22813	65.9	201612	31	31
¸ßÒØ	53790	37.6347	114.6078	44.5	831338.56022	4072911.46677	82.6	201612	31	31
ÔªÊÏ	53791	37.8067	114.4997	68.4	820156.00646	4091366.36151	85.1	201612	31	31
ÁÙ³Ç	53792	37.4500	114.4833	113.0	822590.31610	4051090.89320	80.6	201612	31	31
Â¡Ò¢	53794	37.3903	114.7842	31.0	849271.46142	4046907.16856	58.1	201612	31	31
ÔÞ»Ê	53795	37.6581	114.4058	159.3	813662.66162	4073871.16381	88.0	201612	31	31
Äþ½ú	53796	37.6178	114.8914	30.6	855987.70047	4073420.13428	87.5	201612	31	31
ÄÚÇð	53797	37.2908	114.3867	163.6	815935.31766	4032377.59345	60.9	201612	31	31
ÎÞÃûÕ¾	53798	37.1808	114.3589	183.0	814696.49470	4019769.31878	89.4	201612	31	31
¾ÞÂ¹	53799	37.2378	114.9989	25.9	869578.47280	4031611.26916	73.8	201612	31	31
º£Ô­	53806	36.5733	105.6417	1855.6	56386.57914	3912848.94789	203.1	201612	31	31
Í¬ÐÄ	53810	36.9725	105.8928	1336.4	78044.57595	3958144.43750	228.5	201612	31	31
¹ÌÔ­	53817	36.0342	106.2353	1835.5	109302.69422	3852412.22926	203.4	201612	31	31
»·ÏØ	53821	36.5733	107.3044	1255.6	202472.29340	3915016.61361	196.2	201612	31	31
Çì³Ç	53829	35.9828	107.8931	1093.7	256128.96860	3849655.20768	184.7	201612	31	31
Ö¾µ¤	53832	36.8114	108.7731	1297.1	330444.50462	3945861.83717	183.1	201612	31	31
°²Èû	53841	36.8833	109.3167	1068.3	377671.07282	3955921.64124	168.7	201612	31	31
ÑÓ°²	53845	36.5833	109.4500	1180.5	390845.42879	3922557.89295	198.1	201612	31	31
¸ÊÈª	53848	36.2667	109.3500	1005.5	383635.56872	3886416.30760	183.4	201612	31	31
ÑÓ´¨	53850	36.8833	110.1833	804.9	453427.37262	3959548.90485	180.8	201612	31	31
ÓÀºÍ	53852	36.7667	110.6333	916.6	493499.63935	3948533.48868	173.6	201612	31	31
ÚôÏØ	53853	36.7000	110.9500	1052.7	521663.09477	3942625.52797	173.4	201612	31	31
ÑÓ³¤	53854	36.5833	110.0667	804.8	444966.29039	3925153.79923	183.7	201612	31	31
´óÄþ	53856	36.4667	110.7500	765.9	505674.67460	3915264.51854	145.0	201612	31	31
ÒË´¨	53857	36.0667	110.1833	840.3	458244.26368	3867370.23531	176.0	201612	31	31
¼ªÏØ	53859	36.0833	110.6667	851.3	500829.13959	3871578.47755	167.4	201612	31	31
½»¿Ú	53860	36.9833	111.1667	1406.7	538650.19673	3975748.60605	178.5	201612	31	31
Ïå·Ú	53861	35.9000	111.3833	463.5	565411.68081	3854748.35816	104.2	201612	31	31
ÁéÊ¯	53862	36.8500	111.8000	811.7	594916.63360	3964327.11077	82.5	201612	31	31
½éÐÝ	53863	37.0628	111.9450	746.0	605900.43505	3989202.64466	77.3	201612	31	31
ÆÑÏØ	53864	36.4000	111.1000	1030.6	536880.18797	3909576.20348	180.7	201612	31	31
·ÚÎ÷	53865	36.6553	111.5561	1011.9	575062.33768	3940930.29450	158.4	201612	31	31
ºé¶´	53866	36.2333	111.6667	462.8	587949.74756	3893983.12090	135.8	201612	31	31
ÁÙ·Ú	53868	36.0667	111.5000	449.5	574501.34998	3874218.67708	113.8	201612	31	31
»ôÖÝ	53869	36.5833	111.7000	550.0	588214.27259	3933652.59105	83.2	201612	31	31
ÎäÏç	53871	36.8500	112.8667	1080.3	688057.69559	3971219.49765	174.2	201612	31	31
ÇßÏØ	53872	36.7667	112.7000	1030.6	674236.50891	3960688.15537	153.7	201612	31	31
³¤×Ó	53873	36.1000	112.8667	951.1	694768.09364	3886709.07909	156.8	201612	31	31
¹ÅÏØ	53874	36.2500	111.9000	648.7	608361.28873	3897271.89702	123.6	201612	31	31
ÇßÔ´	53875	36.5167	112.3333	1000.0	644272.48588	3930073.96609	162.7	201612	31	31
°²Ôó	53877	36.1333	112.2500	1011.3	640129.00878	3886315.87921	149.2	201612	31	31
Àè³Ç	53878	36.5000	113.3667	780.7	735019.78860	3935370.62400	145.6	201612	31	31
ÍÍÁô	53879	36.3167	112.8833	952.3	694288.28975	3911241.11725	115.7	201612	31	31
Âº³Ç	53880	36.3333	113.2333	947.6	724888.44599	3915612.81648	132.0	201612	31	31
Î¤ÖÝ	53881	37.2903	106.4783	1382.2	128688.39754	3994678.26679	181.1	201612	31	31
ÉÏµ³	53882	36.0667	113.0333	1046.9	709754.21698	3884135.95381	184.3	201612	31	31
ÈÎÔó	53883	37.1333	114.7000	36.5	844820.34200	4017275.05065	79.0	201612	31	31
ÏåÔ«	53884	36.5000	113.0333	877.9	705795.67240	3932951.38057	108.8	201612	31	31
ºø¹Ø	53885	36.1167	113.2000	1122.0	723983.03194	3890971.87001	190.1	201612	31	31
ÉæÏØ	53886	36.5667	113.6667	470.4	760651.82406	3945142.28417	171.0	201612	31	31
Æ½Ë³	53888	36.2000	113.4333	1089.2	743733.56945	3902078.33781	177.7	201612	31	31
ÁÖÖÝ	53889	36.0639	113.8744	414.4	783906.31592	3890147.77705	141.9	201612	31	31
Îä°²	53890	36.6667	114.1000	280.1	797542.66416	3959801.36694	118.7	201612	31	31
ÄÏºÍ	53891	37.0167	114.6833	43.0	844654.07669	4004014.36113	95.4	201612	31	31
ºªµ¦	53892	36.6167	114.4667	66.6	830123.55844	3957179.97664	105.5	201612	31	31
ÇúÖÜ	53893	36.7889	115.0050	37.9	875212.51572	3981175.50598	98.1	201612	31	31
·å·å	53894	36.4000	114.2000	149.3	809071.53896	3930591.31371	117.7	201612	31	31
ÓÀÄê	53895	36.7475	114.4558	111.2	827764.52572	3971807.69020	109.8	201612	31	31
ÎºÏØ	53896	36.3278	114.9494	51.6	875579.74942	3928826.38407	82.6	201612	31	31
´ÅÏØ	53897	36.4006	114.3428	87.4	821586.55556	3931831.56403	114.1	201612	31	31
°²Ñô	53898	36.0536	114.1392	194.8	807338.87555	3891110.52303	83.5	201612	31	31
¹ãÆ½	53899	36.4833	114.9667	48.5	875335.53947	3946467.35635	85.2	201612	31	31
Î÷¼ª	53903	35.9658	105.7139	1916.5	63224.48070	3844229.09287	187.4	201612	31	31
¾²Äþ	53906	35.5239	105.7122	1656.4	63432.15295	3794292.26490	145.1	201612	31	31
Í¨Î¼	53908	35.2086	105.2283	1769.8	20415.63270	3758464.76738	148.0	201612	31	31
ÁùÅÌÉ½	53910	35.6633	106.2000	2845.2	106686.02905	3810461.29037	186.3	201612	31	31
ÅíÑô	53913	35.8500	106.6333	1478.8	144858.48304	3832106.35712	157.2	201612	31	31
Â¡µÂ	53914	35.6167	106.1167	2078.6	99339.79233	3805109.42982	159.1	201612	31	31
áÇá¼	53915	35.5311	106.6600	1467.6	147828.81677	3796114.19335	189.9	201612	31	31
ãþÔ´	53916	35.4944	106.3086	1984.7	116592.12783	3791499.88311	147.6	201612	31	31
×¯ÀË	53917	35.2231	106.0583	1631.0	94618.86790	3760583.70412	131.4	201612	31	31
Î÷·å	53923	35.7267	107.6283	1421.0	233457.82744	3820071.30176	189.7	201612	31	31
ÁéÌ¨	53924	35.0678	107.6186	966.6	234559.75093	3745629.07146	142.3	201612	31	31
ÕòÔ­	53925	35.7206	107.2122	1428.3	196519.94162	3818481.12687	195.1	201612	31	31
ãþ´¨	53926	35.3436	107.3547	1028.8	210186.81058	3776185.83481	167.4	201612	31	31
»ªÍ¤	53927	35.2047	106.6247	1477.6	145288.97602	3759189.53636	175.5	201612	31	31
³çÐÅ	53928	35.3031	107.0233	1149.1	180702.83671	3770958.85364	156.4	201612	31	31
³¤Îä	53929	35.2000	107.8000	1206.5	250383.26307	3761000.73395	186.2	201612	31	31
»ª³Ø	53930	36.4536	107.9914	1420.0	263225.86566	3903102.07361	139.8	201612	31	31
¸»ÏØ	53931	36.0000	109.3667	984.0	386432.81229	3856366.65260	165.5	201612	31	31
ºÏË®	53934	35.7775	107.9803	1274.3	264542.96298	3826692.55455	169.5	201612	31	31
ÕýÄþ	53935	35.4897	108.3986	1481.9	302772.33373	3795383.21832	192.7	201612	31	31
ÄþÏØ	53937	35.5317	107.8911	1135.3	257436.22016	3798694.68789	136.5	201612	31	31
Ñ®ÒØ	53938	35.1667	108.3000	1277.0	295204.36009	3758614.44253	182.2	201612	31	31
°×Ë®	53941	35.1833	109.5833	804.4	409846.39358	3765045.09832	162.5	201612	31	31
Âå´¨	53942	35.7872	109.3608	1087.7	386967.02135	3832317.70765	179.6	201612	31	31
»ÆÁê	53944	35.5739	109.2372	940.5	377034.20173	3807761.40583	110.7	201612	31	31
ÒË¾ý	53945	35.4333	109.0667	1395.2	362522.00807	3791253.63243	199.3	201612	31	31
»ÆÁú	53946	35.6000	109.8167	1091.0	428418.17021	3813058.27915	178.2	201612	31	31
Í­´¨	53947	35.0833	109.0667	978.9	364141.23495	3751745.42030	148.7	201612	31	31
ÆÑ³Ç	53948	34.8911	109.6258	387.2	415181.40677	3732250.48057	141.2	201612	31	31
³Î³Ç	53949	35.1833	109.9167	679.1	439636.03286	3766471.44669	162.2	201612	31	31
ºÏÑô	53950	35.2539	110.1853	752.7	463215.75387	3775658.32531	122.9	201612	31	31
ÍÁÈÀË®·Ö¹Û²âÕ¾	53953	35.9508	110.8561	1290.0	518432.20813	3857600.90354	158.0	201612	31	31
ð¢É½	53954	35.6172	110.9717	433.5	530920.11901	3820579.38924	135.4	201612	31	31
º«³Ç	53955	35.5231	110.4597	461.6	486032.72001	3807341.81331	153.6	201612	31	31
ÍòÈÙ	53956	35.4167	110.8500	588.4	521447.05701	3797319.54623	146.4	201612	31	31
ºÓ½ò	53957	35.6167	110.7167	459.2	508277.95509	3819188.40986	95.5	201612	31	31
ÁÙâ¢	53958	35.1667	110.7833	435.6	517152.79941	3768774.68451	111.1	201612	31	31
ÔË³Ç	53959	35.1197	111.0667	375.0	542788.35184	3764987.48697	107.7	201612	31	31
ÇúÎÖ	53961	35.6456	111.4864	472.6	576407.99277	3826652.62570	135.2	201612	31	31
Òí³Ç	53962	35.7333	111.7000	584.5	594692.70260	3837800.90329	152.1	201612	31	31
ºîÂí	53963	35.6500	111.3667	433.8	565753.82191	3826460.24861	112.3	201612	31	31
ÐÂç­	53964	35.6208	111.2081	430.8	551885.20519	3822274.56856	100.3	201612	31	31
ç­ÏØ	53965	35.5000	111.5667	761.0	584620.83323	3810705.50592	129.3	201612	31	31
¸¡É½	53966	35.9833	111.8333	817.2	604562.86419	3866793.24469	161.2	201612	31	31
ÎÅÏ²	53967	35.3333	111.2000	468.3	553193.38965	3789808.30869	130.2	201612	31	31
Ô«Çú	53968	35.2833	111.6667	505.0	595153.20633	3786870.28699	155.8	201612	31	31
ÇßË®	53970	35.6833	112.2000	887.3	639407.03352	3835272.15566	174.7	201612	31	31
ÇßÑô	53972	35.0486	112.8997	117.5	707119.48494	3768514.07042	103.7	201612	31	31
¸ßÆ½	53973	35.7833	112.9500	837.3	704972.31643	3851617.82234	157.3	201612	31	31
ä¿ÏØ	53974	35.6094	114.2336	70.4	820316.07624	3841900.12097	106.9	201612	31	31
Ñô³Ç	53975	35.4833	112.4167	659.5	660302.81538	3814152.50998	162.3	201612	31	31
½ú³Ç	53976	35.5000	112.8667	752.6	700135.11785	3819117.04376	157.1	201612	31	31
¼ÃÔ´	53978	35.0867	112.6311	140.1	682794.22891	3770924.57707	124.4	201612	31	31
²©°®	53979	35.1547	113.0783	120.0	722097.29247	3781746.33510	128.8	201612	31	31
·ÊÏç	53980	36.5500	114.8000	50.2	859999.90708	3952512.73028	96.9	201612	31	31
Áê´¨	53981	35.7667	113.2667	1311.6	733148.26470	3852041.91924	174.0	201612	31	31
½¹×÷	53982	35.2408	113.2664	112.0	738063.66286	3792823.46092	131.8	201612	31	31
·âÇðÄÏ·¶×¯	53983	35.0269	114.4117	69.6	842320.97394	3777870.95660	97.6	201612	31	31
Ð¡Ö½·»	53984	35.2267	113.4619	82.7	755612.64273	3792706.82654	117.1	201612	31	31
»ÔÏØÏÜÂ¼´å	53985	35.4933	113.8111	140.7	784044.75448	3825421.79011	93.7	201612	31	31
ÐÂÏçÉÐ´å	53986	35.3219	113.9119	73.2	794726.37335	3806934.62610	117.2	201612	31	31
ÎäÚì	53987	35.1053	113.3578	94.5	747492.21666	3778253.53211	109.4	201612	31	31
»ñ¼ÎÐ¡Âçæû	53988	35.2667	113.7167	77.4	777911.34135	3799176.78330	120.9	201612	31	31
Ô­Ñô½ùÌÃ	53989	35.0828	113.9822	75.9	803418.86165	3780598.56354	102.3	201612	31	31
ÌÀÒõ	53991	35.9189	114.3283	93.0	825423.18516	3877507.81072	83.9	201612	31	31
¿£ÏØ	53992	35.6589	114.5183	58.2	844997.10231	3849856.42184	106.9	201612	31	31
ÄÚ»Æ	53993	35.9425	114.9100	51.6	876463.63411	3885148.28173	97.2	201612	31	31
ÎÀ»Ô	53994	35.4311	114.0961	68.1	809978.23848	3820710.36711	112.3	201612	31	31
»¬ÏØ	53995	35.5233	114.4519	62.1	840576.80133	3834040.25589	110.7	201612	31	31
³É°²	53996	36.4500	114.6500	57.9	847975.42547	3939972.97884	101.4	201612	31	31
ÑÓ½òÔ­ÖÖ³¡	53997	35.1747	114.1981	70.6	821715.09459	3792703.72574	115.1	201612	31	31
³¤Ô«	53998	35.1933	114.6547	61.6	862175.96959	3798667.69729	116.0	201612	31	31
Î÷ÎÚÖéÄÂÇßÆì	54012	44.5667	117.6333	1001.7	992734.50032	4877183.54798	159.6	201612	31	31
¸»ºÓ	54024	44.4500	119.3000	710.0	1124728.43244	4882000.56285	180.5	201612	31	31
ÔúÂ³ÌØÆì	54026	44.5667	120.9000	265.0	1247463.90198	4914042.25765	185.0	201612	31	31
°ÍÁÖ×óÆì	54027	43.9581	119.3175	587.8	1134022.82137	4827609.36650	190.9	201612	31	31
¸ßÁ¦°å	54031	44.9000	121.8167	198.3	1312422.96099	4962680.90247	172.5	201612	31	31
Éá²®ÍÂ	54039	44.0333	122.0167	181.6	1344445.47185	4869636.45095	188.9	201612	31	31
Í¨ÓÜ	54041	44.8000	123.0667	150.0	1410961.19055	4968802.49846	167.4	201612	31	31
¿Æ¶ûÇß×óÒíÖÐÆì	54047	44.0894	123.2547	141.0	1440039.26102	4893191.94368	165.6	201612	31	31
³¤Áë	54049	44.2500	123.9667	188.9	1492114.11576	4921402.11703	135.4	201612	31	31
·öÓà	54063	44.9667	126.0000	196.8	1632943.27955	5032075.30446	113.8	201612	31	31
Å©°²	54064	44.3833	125.1500	170.2	1580948.84087	4954371.29944	121.0	201612	31	31
µÂ»Ý	54065	44.5333	125.6500	169.1	1616146.64646	4978878.77678	128.6	201612	31	31
¾ÅÌ¨	54069	44.1228	125.7978	173.6	1637115.00727	4936279.64470	113.7	201612	31	31
ÓÜÊ÷	54072	44.8500	126.5167	196.5	1675307.07610	5027919.69293	104.7	201612	31	31
ÊæÀ¼	54076	44.3833	126.9333	268.1	1718675.85284	4984006.36134	73.7	201612	31	31
Îå³£	54080	44.9000	127.1500	194.6	1722569.01529	5044219.49770	95.5	201612	31	31
º£ÁÖ	54092	44.6000	129.4000	292.1	1902351.46114	5052619.19152	118.7	201612	31	31
ÄÂÀâ	54093	44.9333	130.5500	266.3	1980570.15634	5111255.98154	128.9	201612	31	31
Äµµ¤½­	54094	44.5039	129.6683	305.7	1925487.58337	5047351.30193	117.9	201612	31	31
Ëç·ÒºÓ	54096	44.3925	131.1758	567.8	2043751.45602	5065408.66050	132.1	201612	31	31
Äþ°²	54098	44.3333	129.4667	267.9	1914737.49484	5024913.76962	108.8	201612	31	31
¶«Äþ	54099	44.0931	131.1139	175.2	2047759.52215	5031718.65909	130.0	201612	31	31
ÎýÁÖºÆÌØ	54102	43.9500	116.1167	1003.0	881818.09769	4794209.72414	171.1	201612	31	31
°ÍÁÖÓÒÆì	54113	43.5333	118.6333	688.8	1086708.42547	4772738.97126	191.2	201612	31	31
ÁÖÎ÷	54115	43.6339	118.0283	825.0	1037289.24850	4777463.55468	212.8	201612	31	31
¿ËÊ²¿ËÌÚÆì	54117	43.2500	117.5333	1003.3	1003521.98946	4729605.47647	206.4	201612	31	31
°¢Â³¿Æ¶ûÇßÆì	54122	43.8617	120.0303	428.9	1191690.29545	4825258.04696	194.7	201612	31	31
ÇàÁúÉ½	54132	42.4000	121.0667	400.0	1299641.35644	4675961.72575	184.9	201612	31	31
¿ªÂ³	54134	43.6000	121.2833	241.0	1294975.00896	4811933.62849	200.7	201612	31	31
Í¨ÁÉ	54135	43.6000	122.2667	178.7	1372415.32458	4825144.31950	187.2	201612	31	31
Ë«ÁÉ	54142	43.5114	123.4425	117.9	1466667.13681	4832165.87836	168.7	201612	31	31
ÀæÊ÷	54154	43.3500	124.3000	160.2	1537522.03597	4827334.04921	110.8	201612	31	31
ÀæÊ÷¹Â¼Ò×Ó	54155	43.6667	124.2333	144.2	1525426.80036	4861210.27795	136.4	201612	31	31
¹«Ö÷Áë	54156	43.5167	124.8000	200.4	1573121.33478	4853532.56814	147.1	201612	31	31
ËÄÆ½	54157	43.1217	124.3858	179.5	1549248.68972	4803494.91211	122.0	201612	31	31
ÎÞÃûÕ¾	54161	43.9000	125.2167	236.8	1597071.60501	4902349.01780	138.4	201612	31	31
ÒÁÍ¨	54164	43.3500	125.2833	248.1	1614790.06044	4842944.80770	153.0	201612	31	31
Ë«Ñô	54165	43.5500	125.6333	219.5	1637619.48809	4870670.05187	129.3	201612	31	31
ÑÌÍ²É½	54169	43.3000	126.0167	271.6	1673498.64542	4849593.03695	116.1	201612	31	31
ÓÀ¼ª	54171	43.7000	126.5167	229.5	1703032.81522	4901998.99492	92.3	201612	31	31
¼ªÁÖ	54172	43.8667	126.5333	290.3	1700299.10526	4920558.22303	78.6	201612	31	31
±±´óºþ	54175	43.4167	126.6167	537.0	1717695.74805	4872651.75115	83.0	201612	31	31
òÔºÓ	54181	43.7000	127.3333	295.0	1766592.72068	4916268.19530	77.2	201612	31	31
¶Ø»¯	54186	43.3667	128.2000	524.9	1842589.84719	4895566.26504	115.7	201612	31	31
°²Í¼	54187	43.1167	128.9167	366.6	1905126.44507	4881783.81572	101.1	201612	31	31
ÂÞ×Ó¹µ	54192	43.7050	130.2733	384.6	1994265.18048	4972502.80126	135.2	201612	31	31
ÍôÇåÆøÏó¹Û²âÕ¾	54195	43.3000	129.7833	244.8	1967653.38370	4918671.96951	122.4	201612	31	31
ÕýÏâ°×Æì	54204	42.2839	115.0336	1366.5	815106.88167	4598723.53956	198.9	201612	31	31
ÕýÀ¶Æì	54205	42.2333	116.0000	1315.5	893937.66328	4601376.04190	187.1	201612	31	31
¶àÂ×	54208	42.1936	116.4658	1245.4	932141.99171	4601217.96509	188.8	201612	31	31
ÎÌÅ£ÌØÆì	54213	42.9333	119.0167	634.3	1126557.49010	4710231.78608	202.9	201612	31	31
¸Ú×Ó	54214	42.5833	118.4167	960.0	1083939.22621	4664553.89010	214.9	201612	31	31
³à·å	54218	42.3075	118.8344	668.6	1121781.83766	4638441.79951	210.0	201612	31	31
ÄÎÂüÆì	54223	42.8500	120.6500	362.9	1258268.92227	4720584.59259	173.1	201612	31	31
°½ººÆì	54225	42.2939	119.9436	579.4	1211297.72393	4649959.77329	170.2	201612	31	31
±¦¹úÍÂ	54226	42.3333	120.7000	400.5	1271411.93411	4663800.64191	195.9	201612	31	31
¿Æ¶ûÇß×óÒíºóÆì	54231	42.9167	122.3667	256.9	1393646.98926	4750911.26923	159.0	201612	31	31
¿âÂ×	54234	42.7178	121.7900	278.8	1351583.17959	4720895.29666	203.2	201612	31	31
ÕÃÎä	54236	42.3842	122.5492	79.4	1418676.07801	4694504.38574	126.1	201612	31	31
¸·ÐÂ	54237	42.0672	121.7458	167.8	1360353.57063	4648095.97017	153.7	201612	31	31
²ýÍ¼	54243	42.7847	124.0933	165.1	1533407.52321	4761766.50178	125.1	201612	31	31
¿µÆ½	54244	42.8128	123.3453	87.0	1473453.40559	4753544.19517	125.8	201612	31	31
·¨¿â	54245	42.4944	123.3983	97.8	1484262.58336	4719119.79310	98.5	201612	31	31
Éò±±ÐÂÇø	54248	42.0392	123.5314	61.6	1504386.98091	4670754.12719	113.1	201612	31	31
ÌúÁë	54249	42.2969	123.8600	85.4	1525264.25097	4704275.33032	115.9	201612	31	31
Î÷·á	54252	42.7403	124.7406	196.1	1585704.18264	4767035.11698	140.7	201612	31	31
¿ªÔ­	54254	42.5269	124.0461	98.2	1535194.14008	4732563.64933	132.3	201612	31	31
ÇåÔ­	54259	42.0667	124.8667	224.0	1610770.37169	4694743.25956	119.1	201612	31	31
ÁÉÔ´	54260	42.9167	125.0833	252.9	1608872.62933	4791992.53870	125.9	201612	31	31
¶«·á	54261	42.6736	125.4742	345.3	1645346.25094	4771621.68726	108.8	201612	31	31
ÅÍÊ¯	54263	42.9597	126.0781	351.2	1686374.99280	4813234.15597	119.7	201612	31	31
Ã·ºÓ¿Ú	54266	42.5333	125.6333	340.5	1661205.49445	4758820.56994	127.5	201612	31	31
ÁøºÓ	54267	42.2500	125.7333	362.3	1675751.18215	4729299.54009	119.9	201612	31	31
èëµé	54273	42.9833	126.7500	263.3	1738705.15548	4827416.44840	102.2	201612	31	31
»ÔÄÏ	54274	42.6853	125.9853	306.7	1685537.14891	4781483.25501	115.4	201612	31	31
¾¸Óî	54276	42.4000	126.8000	570.0	1756932.51247	4764242.36856	108.9	201612	31	31
½­Ô´	54279	42.0500	126.5833	544.4	1748245.83491	4721943.08828	105.6	201612	31	31
¶«¸Ú	54284	42.1500	127.5000	774.2	1818718.79999	4749397.11577	138.5	201612	31	31
¶þµÀ	54285	42.4044	128.1247	731.7	1861699.14508	4788867.07475	127.4	201612	31	31
ºÍÁú	54286	42.5333	129.0000	475.6	1927341.46600	4819671.87274	82.1	201612	31	31
Áú¾®	54290	42.7667	129.4000	241.1	1952430.41476	4852973.11127	112.3	201612	31	31
çõ´º	54291	42.7867	130.3464	43.4	2025970.22153	4874115.06040	139.5	201612	31	31
ÑÓ±ßÅ©ÊÔÕ¾	54292	42.8744	129.5042	257.3	1957638.86085	4866773.77581	143.0	201612	31	31
Í¼ÃÇ	54293	42.9500	129.8333	142.8	1981279.21114	4881543.27948	113.1	201612	31	31
¹ÁÔ´	54301	41.6717	115.6517	1411.2	872517.46765	4535387.77394	198.4	201612	31	31
³çÀñ	54304	40.9542	115.2697	1239.8	849694.06553	4451620.16201	196.9	201612	31	31
Ì«ÆÍËÂÆì	54305	41.8833	115.2667	1468.9	838634.10196	4555781.48621	188.4	201612	31	31
·áÄþ	54308	41.2000	116.6333	735.1	958788.00715	4491596.29913	198.0	201612	31	31
Î§³¡	54311	41.9667	117.7667	892.7	1040625.58479	4588776.89896	193.8	201612	31	31
¿¦À®ÇßÆì	54313	41.9333	118.7000	733.7	1116750.42547	4595188.03382	157.6	201612	31	31
°ËÀïº±	54316	41.5167	118.7500	679.3	1127281.36822	4549253.71641	182.9	201612	31	31
Â¡»¯	54318	41.3442	117.7278	599.9	1046441.80595	4518788.06573	175.0	201612	31	31
Æ½Èª	54319	41.0100	118.6667	546.5	1128336.02334	4491713.48092	177.2	201612	31	31
Äþ³Ç	54320	41.6000	119.3000	544.2	1170718.66809	4564915.03291	193.0	201612	31	31
½¨Æ½Õò	54321	41.8983	119.7131	661.8	1199330.69961	4603102.43075	177.3	201612	31	31
±±Æ±	54323	41.8117	120.7853	253.8	1287562.95740	4606888.93187	145.7	201612	31	31
³¯Ñô	54324	41.5478	120.4292	174.3	1263357.34051	4572939.46261	101.4	201612	31	31
ÑòÉ½	54325	41.1842	120.3611	183.8	1264143.64116	4531568.89587	104.8	201612	31	31
½¨Æ½	54326	41.4100	119.6203	462.2	1199896.11386	4547547.56892	170.2	201612	31	31
ÁèÔ´	54327	41.2428	119.3867	417.1	1183582.29831	4526091.58718	197.4	201612	31	31
¿¦×ó	54328	41.1183	119.7728	341.0	1217196.29761	4516870.23295	176.3	201612	31	31
Áèº£	54330	41.1414	121.3356	45.2	1344427.73509	4539605.69420	165.1	201612	31	31
±±Õò	54331	41.5981	121.7583	113.6	1370238.81667	4596163.54650	158.1	201612	31	31
ÁÉÖÐ	54332	41.5114	122.7017	12.2	1448311.97039	4599928.96555	138.0	201612	31	31
ÐÂÃñ	54333	41.9592	122.8531	30.9	1451540.37200	4651795.70853	124.4	201612	31	31
ÒåÏØ	54334	41.5122	121.2422	74.2	1330000.24004	4579595.83933	159.9	201612	31	31
ºÚÉ½	54335	41.6856	122.0889	37.5	1395316.28466	4610486.96011	145.8	201612	31	31
Ì¨°²	54336	41.4172	122.4303	8.3	1428191.94552	4585543.48685	124.0	201612	31	31
½õÖÝ	54337	41.1403	121.1222	65.9	1327040.56000	4536612.17694	167.8	201612	31	31
ÅÌÉ½	54338	41.2742	122.0403	4.8	1399308.30766	4564108.62220	150.4	201612	31	31
°°É½	54339	41.0903	122.9994	77.3	1480965.34984	4557603.35308	139.6	201612	31	31
ËÕ¼ÒÍÍ	54340	41.6603	123.3194	35.8	1495206.38264	4625593.81653	54.6	201612	31	31
ÉòÑô	54342	41.7325	123.5100	51.0	1509074.95022	4636474.77645	118.8	201612	31	31
ÁÉÑôÏØ	54345	41.2003	123.0736	30.7	1484756.96169	4570913.48269	116.2	201612	31	31
±¾Ïª	54346	41.3067	123.7753	185.4	1539470.72029	4593393.30315	160.7	201612	31	31
ÁÉÑô	54347	41.2450	123.1797	24.8	1492457.88718	4577461.41396	116.4	201612	31	31
µÆËþ	54348	41.4083	123.3711	45.0	1504604.26302	4598452.26690	127.2	201612	31	31
±¾ÏªÏØ	54349	41.2961	124.1317	258.9	1568563.26510	4597798.41842	132.2	201612	31	31
ÕÂµ³	54351	41.9097	124.0686	118.5	1550251.90937	4664691.07454	109.8	201612	31	31
ÐÂ±ö	54353	41.7225	125.0364	328.4	1632116.04140	4659516.73580	130.9	201612	31	31
Í¨»¯ÏØ	54362	41.6667	125.7333	380.1	1689374.06086	4665017.93571	116.6	201612	31	31
Í¨»¯	54363	41.6833	125.9000	402.9	1702365.61946	4669695.28378	110.6	201612	31	31
»¸ÈÊ	54365	41.2825	125.3444	245.5	1666948.52279	4616055.95906	150.9	201612	31	31
°×É½	54371	41.9333	126.4333	520.6	1739101.85298	4706470.17353	126.4	201612	31	31
ÁÙ½­	54374	41.8000	126.8833	379.7	1778311.55963	4699779.03500	124.7	201612	31	31
¼¯°²	54377	41.1500	126.2167	225.1	1740522.21070	4616409.12816	109.8	201612	31	31
³¤°×	54386	41.4167	128.1833	775.0	1892078.95041	4681714.75858	173.8	201612	31	31
Ë³ÒåÕ¾	54398	40.1333	116.6167	28.6	971478.49176	4371887.90820	155.1	201612	31	31
º£µí	54399	39.9833	116.2833	45.8	945639.71439	4351844.18905	143.9	201612	31	31
ÕÅ¼Ò¿Ú	54401	40.7694	114.9194	772.8	822888.82814	4427927.67508	186.9	201612	31	31
³à³Ç	54404	40.8833	115.8333	867.6	897015.85174	4448624.66976	193.7	201612	31	31
»³À´	54405	40.4167	115.5000	570.9	875081.10581	4393298.66995	214.5	201612	31	31
ÑÓÇì	54406	40.4500	115.9667	487.9	913407.08907	4401239.13508	203.6	201612	31	31
äÃÂ¹	54408	40.3833	115.2167	529.6	851942.43902	4387084.98079	197.7	201612	31	31
·ðÒ¯¶¥	54410	40.6000	116.1333	1224.7	925330.78910	4419606.69937	209.8	201612	31	31
ÌÀºÓ¿Ú	54412	40.7333	116.6333	331.6	964942.85448	4439310.33572	169.1	201612	31	31
ÃÜÔÆ	54416	40.3833	116.8667	71.8	988921.39553	4402382.49317	163.9	201612	31	31
»³Èá	54419	40.3667	116.6333	75.7	969779.87707	4398219.40808	150.2	201612	31	31
ÂÐÆ½	54420	40.9333	117.3333	529.0	1019919.07127	4468708.69057	186.8	201612	31	31
ÉÏµé×Ó	54421	40.6500	117.1167	293.3	1005988.33111	4434775.88627	189.3	201612	31	31
³ÐµÂ	54423	40.9667	117.9167	422.3	1067408.98808	4478578.98901	172.7	201612	31	31
Æ½¹È	54424	40.1667	117.1167	32.1	1012629.77713	4380628.27549	149.8	201612	31	31
ÐËÂ¡	54425	40.4000	117.4667	633.2	1038430.10269	4410379.58495	166.0	201612	31	31
¼»ÖÝ	54428	40.0478	117.4492	32.0	1041952.99000	4370746.38617	127.8	201612	31	31
×ñ»¯	54429	40.2000	117.9500	54.9	1081399.60770	4393146.06226	134.6	201612	31	31
³ÐµÂÏØ	54430	40.7781	118.2122	330.0	1094509.07481	4460702.47210	167.6	201612	31	31
±±¾©Í¨ÖÝ	54431	39.8500	116.7500	19.8	986351.56874	4341432.90284	121.0	201612	31	31
¿í³Ç	54432	40.6144	118.4681	369.3	1118077.30090	4445248.13340	131.6	201612	31	31
³¯ÑôÕ¾	54433	39.9500	116.5000	35.3	964155.15299	4350192.80489	156.6	201612	31	31
Ç¨Î÷	54434	40.1703	118.3336	131.6	1113691.37647	4394062.90119	136.4	201612	31	31
ÇàÁú	54436	40.4167	118.9500	254.3	1160948.97594	4428678.21129	182.7	201612	31	31
ÂÐÄÏ	54437	39.5050	118.6236	18.3	1148041.13167	4322921.60031	138.8	201612	31	31
Â¬Áú	54438	39.8833	118.8833	65.0	1163828.54440	4368264.45798	135.1	201612	31	31
Ç¨°²	54439	40.0239	118.7100	50.9	1147208.38231	4381971.64776	151.7	201612	31	31
ÇØ»Êµº	54449	39.8500	119.5167	2.4	1217103.40227	4372137.22853	144.6	201612	31	31
½¨²ý	54452	40.8000	119.7944	367.0	1224293.74008	4481626.35365	171.3	201612	31	31
Á¬É½Çø	54453	40.8728	120.9603	38.9	1318659.89206	4504673.52903	145.4	201612	31	31
ËçÖÐ	54454	40.3281	120.3058	29.0	1274462.05570	4435414.58206	156.8	201612	31	31
ÐË³Ç	54455	40.6244	120.6500	20.5	1297637.31439	4472910.85941	164.8	201612	31	31
´óÍÝ	54470	41.0086	122.0564	5.5	1405738.36999	4534821.55757	125.0	201612	31	31
Óª¿Ú	54471	40.6656	122.1733	3.8	1421937.64770	4498361.12425	132.3	201612	31	31
º£³Ç	54472	40.8797	122.7489	25.3	1464800.69334	4530514.34040	119.5	201612	31	31
¸ÇÖÝ	54474	40.4108	122.3575	24.8	1442036.53507	4472694.46686	134.7	201612	31	31
´óÊ¯ÇÅ	54475	40.5633	122.4508	11.5	1446698.08542	4491000.41354	143.1	201612	31	31
ÐÜÔÀ	54476	40.1767	122.1497	20.4	1429488.32845	4443659.84670	157.2	201612	31	31
²ÝºÓ¿Ú	54483	40.8719	123.9017	233.6	1558990.16857	4547204.88700	147.2	201612	31	31
á¶ÑÒ	54486	40.3381	123.2767	97.7	1519062.03422	4478327.62941	131.6	201612	31	31
¿íµé	54493	40.7200	124.7800	260.1	1633884.09372	4544513.23064	132.2	201612	31	31
·ï³Ç	54494	40.4653	124.0533	72.6	1580092.33559	4504554.08873	141.9	201612	31	31
µ¤¶«	54497	40.0317	124.3275	13.8	1612015.35972	4460922.62142	147.7	201612	31	31
²ýÆ½	54499	40.2167	116.2167	76.2	937110.83058	4377396.99336	164.4	201612	31	31
Õ«ÌÃ	54501	39.9667	115.6833	440.3	895755.48805	4344416.89080	184.6	201612	31	31
äÃÖÝ	54502	39.4833	116.0333	29.3	931037.84128	4293365.09927	109.7	201612	31	31
ÈÝ³Ç	54503	39.0667	115.8167	12.8	917951.25282	4244564.76341	74.7	201612	31	31
ÃÅÍ·¹µÕ¾	54505	39.8833	116.1500	85.5	935780.88965	4339360.42418	145.3	201612	31	31
¸ß±®µê	54506	39.3167	115.9500	24.6	926108.90892	4273880.00466	92.1	201612	31	31
Ò×ÏØ	54507	39.3333	115.5167	49.3	889403.78352	4271782.68349	100.8	201612	31	31
´ó³§	54510	39.9125	116.9464	18.3	1001912.07298	4350407.57413	151.6	201612	31	31
±±¾©	54511	39.8000	116.4667	31.3	963327.91010	4333042.86195	164.8	201612	31	31
¹Ì°²	54512	39.4167	116.2833	21.4	952897.26929	4288260.82672	118.0	201612	31	31
Ê¯¾°É½	54513	39.9425	116.2053	63.0	939649.40700	4346525.80871	150.2	201612	31	31
ÄÏÔ·	54514	39.8667	116.2500	55.2	944349.72718	4338444.53593	150.3	201612	31	31
ÀÈ·»	54515	39.5000	116.7000	13.7	986821.86672	4301678.81238	132.5	201612	31	31
°ÔÖÝ	54518	39.1686	116.3928	8.9	965313.86349	4261470.83233	110.5	201612	31	31
ÓÀÇå	54519	39.3019	116.4767	12.2	970654.01471	4277249.88825	94.1	201612	31	31
ÈýºÓ	54520	39.9667	117.0833	18.1	1012593.98716	4357872.34459	141.0	201612	31	31
ÏãºÓ	54521	39.6925	116.9892	9.4	1008477.36379	4326174.60548	124.3	201612	31	31
ÓñÌï	54522	39.9094	117.7369	17.8	1067901.20516	4358300.44529	115.5	201612	31	31
ÎäÇå	54523	39.4275	117.0592	8.2	1017963.61322	4297173.89079	122.2	201612	31	31
±¦Ûæ	54525	39.7289	117.2786	5.1	1032190.44800	4333229.46922	148.2	201612	31	31
¶«Àö	54526	39.0836	117.3381	1.9	1046202.94890	4261511.33240	115.3	201612	31	31
Î÷Çà	54527	39.0833	117.0500	3.5	1021899.28227	4258477.00189	115.8	201612	31	31
±±³½	54528	39.2369	117.1408	3.4	1027444.25379	4276640.68322	130.1	201612	31	31
ÄþºÓ	54529	39.3750	117.8522	3.1	1085306.73951	4299689.33954	125.4	201612	31	31
ºº¹Á	54530	39.2308	117.7750	-0.5	1080914.25752	4282690.95943	128.4	201612	31	31
ÂÐÖÝ	54531	39.7333	118.7167	43.0	1152285.20509	4349543.74247	130.5	201612	31	31
·áÈó	54532	39.8081	118.0781	31.6	1097847.63852	4350678.29691	113.1	201612	31	31
·áÄÏ	54533	39.5808	118.0917	8.9	1102358.28832	4325378.40978	132.0	201612	31	31
ÌÆÉ½	54534	39.6500	118.1000	23.2	1102024.71983	4333219.17051	110.4	201612	31	31
²Üåúµé	54535	39.2858	118.4658	3.2	1138174.17219	4296571.16062	155.0	201612	31	31
ÀÖÍ¤	54539	39.4292	118.8867	8.5	1171262.61779	4317513.86812	137.9	201612	31	31
²ýÀè	54540	39.7333	119.2000	17.6	1192612.83632	4355251.25434	146.9	201612	31	31
¸§Äþ	54541	39.9000	119.2333	24.3	1192700.58686	4374285.34172	163.3	201612	31	31
Íß·¿µê	54563	39.6286	122.0108	118.7	1428578.09800	4380677.61243	138.4	201612	31	31
³¤ÐËµº	54565	39.6003	121.4692	70.6	1384046.96219	4369854.49998	98.1	201612	31	31
½ðÖÝ	54568	39.0647	121.7578	90.8	1418236.98497	4314262.15357	106.9	201612	31	31
ÆÕÀ¼µê	54569	39.4208	121.9425	11.7	1426884.54895	4356564.07919	122.1	201612	31	31
Æ¤¿Ú	54575	39.4014	122.3392	43.2	1460338.71519	4360173.31407	129.6	201612	31	31
³¤º£	54579	39.2719	122.5867	35.5	1483544.82307	4349437.95242	161.7	201612	31	31
×¯ºÓ	54584	39.7125	122.9533	34.8	1505183.86595	4403933.37787	165.4	201612	31	31
¶«¸Û	54590	39.9167	124.1500	3.9	1599885.21494	4445308.30483	130.4	201612	31	31
´óÐË	54594	39.7186	116.3544	37.5	954984.00581	4322825.01010	140.1	201612	31	31
·¿É½Õ¾	54596	39.7728	116.1942	48.9	940878.86532	4327377.57555	136.1	201612	31	31
Ï¼ÔÆÁë	54597	39.7286	115.7406	407.7	903444.55784	4318202.63396	131.6	201612	31	31
ÐìË®	54601	38.9811	115.6433	13.1	904327.63033	4233357.19700	87.4	201612	31	31
±£¶¨	54602	38.7333	115.4833	16.8	893735.33331	4204063.38046	62.8	201612	31	31
¸ßÑô	54603	38.7089	115.7728	10.0	918619.14821	4203963.99309	94.7	201612	31	31
°²¹ú	54604	38.4047	115.2919	31.0	881320.00820	4165416.46491	75.3	201612	31	31
°²ÐÂ	54605	38.9333	115.8833	4.4	925229.76658	4230198.78215	85.0	201612	31	31
ÈÄÑô	54606	38.2231	115.7431	17.9	922026.44451	4149102.71692	120.7	201612	31	31
Íû¶¼	54607	38.7014	115.1142	47.8	862745.93562	4197212.49913	89.8	201612	31	31
ÉîÖÝ	54608	38.0000	115.5500	26.1	908191.46283	4122248.86813	117.4	201612	31	31
°²Æ½	54609	38.2306	115.5869	22.4	908581.57996	4148505.52843	100.7	201612	31	31
ÈÎÇð	54610	38.7333	116.1000	8.1	946097.88187	4209777.62743	126.9	201612	31	31
Âú³Ç	54611	38.9333	115.3167	44.8	877239.28927	4225055.37655	71.0	201612	31	31
ÎÄ°²	54612	38.8464	116.4558	4.3	974819.97734	4225918.92415	135.3	201612	31	31
´ó³Ç	54613	38.7000	116.6167	6.9	990380.98987	4211077.96750	119.5	201612	31	31
ºÓ¼ä	54614	38.4197	116.0561	10.9	946310.52981	4174136.12104	102.4	201612	31	31
ÇàÏØ	54615	38.5833	116.8500	8.0	1011747.87643	4200333.09155	127.9	201612	31	31
²×ÖÝ	54616	38.3500	116.8500	8.0	1014887.77545	4174151.69209	133.2	201612	31	31
Ï×ÏØ	54617	38.2050	116.1706	13.3	958794.36388	4151118.60879	98.5	201612	31	31
²´Í·	54618	38.0833	116.5500	13.2	992811.18632	4141180.92386	108.2	201612	31	31
¾²º£	54619	38.9250	116.9153	5.5	1012672.94626	4239339.13214	107.1	201612	31	31
ó»ÏØ	54620	38.4833	115.5667	18.5	903820.27327	4176721.99055	80.5	201612	31	31
ÉîÔó	54621	38.1833	115.1833	38.1	874615.52025	4139563.59390	78.1	201612	31	31
½òÄÏ	54622	38.9500	117.4181	1.5	1054834.58332	4247378.41803	129.0	201612	31	31
ÌÁ¹Á	54623	39.0442	117.7181	4.8	1078819.81996	4261161.49646	139.1	201612	31	31
»Ææè	54624	38.4081	117.3214	4.5	1054244.19267	4185582.42321	139.4	201612	31	31
ËàÄþ	54626	38.4167	115.8167	13.9	925938.78801	4171541.77089	108.7	201612	31	31
ÑÎÉ½	54627	38.0333	117.2333	8.2	1051951.54802	4142605.97576	130.3	201612	31	31
º£ÐË	54628	38.0839	117.4136	5.0	1066662.08802	4150205.54675	142.4	201612	31	31
¹ã×Ú	54631	37.0667	115.1500	32.4	884647.82655	4013703.13874	80.5	201612	31	31
Æ½Ïç	54632	37.0667	115.0333	34.0	874511.40833	4012669.23224	96.3	201612	31	31
ÐÂºÓ	54633	37.5081	115.2706	26.1	889968.79115	4064416.95258	77.1	201612	31	31
ÐÛÏØ	54636	39.0153	116.1183	10.3	944089.76172	4241620.41591	98.6	201612	31	31
¼¦Ôó	54640	36.8903	114.8728	36.6	862548.37831	3991423.84973	90.3	201612	31	31
ÃÏ´å	54644	38.0555	117.1239	10.5	1042285.48304	4143942.76045	100.3	201612	31	31
´ó¸Û	54645	38.8428	117.4667	2.2	1060458.33809	4235876.97498	127.0	201612	31	31
ÂÃË³	54660	38.8117	121.2383	66.7	1379325.37356	4278746.78110	127.0	201612	31	31
´óÁ¬	54662	38.9083	121.6400	91.5	1411309.55084	4295159.63026	135.6	201612	31	31
ÎäÇ¿	54700	38.0333	115.9333	16.2	940642.80668	4129560.08733	101.2	201612	31	31
ÐÁ¼¯	54701	37.9333	115.2000	35.9	878943.08027	4111599.94836	93.1	201612	31	31
ºâË®	54702	37.7333	115.7000	20.7	924297.46149	4093656.88457	84.5	201612	31	31
ÎäÒØ	54703	37.7858	115.9044	20.7	941233.20224	4101477.07854	115.6	201612	31	31
¼½ÖÝ	54704	37.5122	115.5614	24.8	915024.19227	4067521.37901	95.2	201612	31	31
ÄÏ¹¬	54705	37.3667	115.3833	27.4	901367.80005	4049535.00433	125.3	201612	31	31
ÇåºÓ	54706	37.0833	115.6667	31.5	929311.63999	4020289.76100	107.5	201612	31	31
¹Ê³Ç	54707	37.3500	115.9833	27.4	953455.03731	4053262.80141	79.8	201612	31	31
ÔæÇ¿	54708	37.5000	115.7333	23.6	930008.56965	4067747.40807	117.0	201612	31	31
Îä³Ç	54709	37.2333	116.0667	24.8	962132.59562	4040955.85787	91.4	201612	31	31
¸·³Ç	54710	37.8667	116.1667	18.6	962753.21734	4113081.12983	107.0	201612	31	31
¾°ÏØ	54711	37.6686	116.2650	15.0	973727.60066	4091788.23469	91.0	201612	31	31
ÁÙÒØ	54712	37.2000	116.8167	18.5	1027485.81908	4044731.44714	111.8	201612	31	31
¶«¹â	54713	37.8833	116.5333	14.4	994002.63125	4118558.13425	129.3	201612	31	31
µÂÖÝ	54714	37.3500	116.3333	25.4	983708.33064	4056677.40230	101.4	201612	31	31
Áê³Ç	54715	37.3167	116.5167	17.6	999991.91019	4054770.00682	97.2	201612	31	31
Äþ½ò	54716	37.6667	116.8000	17.3	1019784.57637	4096946.18634	88.8	201612	31	31
ÎâÇÅ	54717	37.6333	116.4000	17.1	985802.96153	4089155.90607	103.8	201612	31	31
Æ½Ô­	54718	37.1500	116.4667	22.9	997841.53134	4035547.83011	92.8	201612	31	31
ÄÏÆ¤	54719	38.0119	116.6822	10.8	1005070.11338	4134495.21883	110.4	201612	31	31
ÎÞé¦	54722	37.7500	117.6333	6.8	1090229.15122	4115146.95138	127.9	201612	31	31
ÑôÐÅ	54723	37.6500	117.5667	10.1	1085939.60736	4103203.30357	129.8	201612	31	31
ÉÌºÓ	54724	37.3167	117.1333	14.8	1053271.12810	4061146.10084	121.5	201612	31	31
»ÝÃñ	54725	37.5000	117.5333	11.7	1085203.75698	4086016.22483	100.1	201612	31	31
ÀÖÁê	54726	37.7000	117.1833	11.5	1052285.67865	4104683.12221	112.4	201612	31	31
ÕÂÇð	54727	36.6500	117.5167	263.0	1095856.38433	3990507.93333	122.0	201612	31	31
ÇìÔÆ	54728	37.7667	117.3500	10.5	1065674.37191	4113943.92817	92.6	201612	31	31
¸ßÇà	54729	37.1667	117.8667	11.5	1118781.24579	4052345.57824	108.4	201612	31	31
Õ´»¯	54730	37.7000	118.1333	6.3	1133876.55964	4115142.70868	110.6	201612	31	31
Àû½ò	54731	37.4833	118.2167	11.9	1144286.11623	4091817.55028	122.1	201612	31	31
ºÓ¿Ú	54732	37.8667	118.5167	5.6	1164218.22593	4138255.29088	131.1	201612	31	31
±õÖÝ	54734	37.3500	118.0333	17.8	1130472.12289	4074778.57839	94.9	201612	31	31
¶«Óª	54736	37.4333	118.6667	6.0	1183779.90780	4091492.94352	153.7	201612	31	31
²©ÐË	54737	37.1500	118.1500	9.4	1143521.32926	4053701.62401	81.7	201612	31	31
¹ãÈÄ	54738	37.0500	118.3667	14.2	1163769.88068	4045015.55266	99.3	201612	31	31
¿ÑÀû	54744	37.5833	118.5500	8.5	1171427.54583	4106906.92213	109.1	201612	31	31
À³ÖÝ	54749	37.1833	119.9500	48.4	1298371.33563	4079565.52076	119.9	201612	31	31
³¤µº	54751	37.9392	120.7256	39.7	1351701.39723	4174352.26122	142.8	201612	31	31
ÅîÀ³	54752	37.8000	120.7667	60.7	1357692.94238	4159374.87231	134.5	201612	31	31
Áú¿Ú	54753	37.6333	120.3333	4.8	1323572.62022	4134908.28273	138.8	201612	31	31
ÕÐÔ¶	54755	37.3333	120.3833	117.8	1333088.05430	4102067.75122	171.2	201612	31	31
ÆÜÏ¼	54759	37.3167	120.8500	205.5	1373490.67093	4106575.87624	156.1	201612	31	31
¸£É½	54764	37.4833	121.2333	53.9	1403346.94462	4130524.88108	147.4	201612	31	31
ÑÌÌ¨	54765	37.4833	121.4333	82.0	1420479.45943	4133369.16761	150.5	201612	31	31
Ä²Æ½	54766	37.4333	121.5833	39.1	1434264.83265	4129951.26966	102.4	201612	31	31
Íþº£	54774	37.4667	122.1333	65.4	1480719.65818	4141747.10996	146.7	201612	31	31
³ÉÉ½Í·	54776	37.4000	122.7000	47.7	1530521.49829	4142916.65763	144.0	201612	31	31
ÎÄµÇ	54777	37.2000	122.0667	118.0	1480178.19269	4111050.00549	132.3	201612	31	31
ÈÙ³É	54778	37.1667	122.4833	61.7	1516599.26868	4113629.85295	177.9	201612	31	31
ÍþÏØ	54800	37.0000	115.2500	33.3	894109.82437	4007098.47089	109.0	201612	31	31
ÁÙÎ÷	54801	36.8500	115.4833	35.3	916172.98497	3992360.93458	98.6	201612	31	31
ÁÙÇå	54802	36.8167	115.7333	34.0	938343.36428	3990952.96335	96.6	201612	31	31
ÏÄ½ò	54803	36.9833	116.0167	27.9	960933.18250	4012384.25970	92.1	201612	31	31
´óÃû	54804	36.3042	115.1814	45.3	896198.78510	3928242.70570	91.9	201612	31	31
¹ÚÏØ	54805	36.4500	115.4667	39.3	919485.73955	3947242.73915	95.5	201612	31	31
ÁÄ³Ç	54806	36.4167	115.9667	33.0	963650.31748	3948242.53735	104.1	201612	31	31
Ñô¹È	54807	36.1500	115.7667	41.2	949408.52693	3916350.99272	67.1	201612	31	31
Ý·ÏØ	54808	36.2156	115.6267	38.7	936318.69859	3922392.92939	84.1	201612	31	31
¹ÝÌÕ	54809	36.5500	115.2833	41.3	902263.74722	3956802.10259	82.1	201612	31	31
¸ßÌÆ	54810	36.8667	116.2667	27.1	984139.45315	4001734.97625	94.0	201612	31	31
Óí³Ç	54811	36.9333	116.6167	20.6	1013695.27993	4012735.42133	122.7	201612	31	31
ÆëºÓ	54812	36.7333	116.7167	24.7	1025043.11121	3991309.22448	110.4	201612	31	31
ÜÝÆ½	54814	36.5333	116.2500	29.7	986948.46673	3964123.17643	114.3	201612	31	31
¶«°¢	54815	36.3833	116.2667	31.4	990327.26530	3947443.05418	121.5	201612	31	31
³¤Çå	54816	36.5167	116.8000	98.9	1035199.69206	3967860.58822	133.6	201612	31	31
Ì¨Ç°	54817	35.9842	115.8619	42.1	959815.95823	3898638.52132	97.1	201612	31	31
Æ½Òõ	54818	36.2500	116.4167	79.9	1005183.07570	3933981.71899	126.7	201612	31	31
·Ê³Ç	54819	36.1833	116.8000	113.6	1039668.18239	3930441.61860	123.3	201612	31	31
ÇñÏØ	54820	36.8100	115.2078	39.0	892646.21044	3985353.98117	97.8	201612	31	31
¼ÃÑô	54821	37.0000	117.2000	20.4	1063420.61583	4026323.29188	98.8	201612	31	31
×ÞÆ½	54822	36.8667	117.7333	47.4	1111583.65124	4017214.53892	122.7	201612	31	31
¼ÃÄÏ	54823	36.6019	117.0081	170.3	1052205.69289	3979609.99747	138.6	201612	31	31
×Í´¨	54824	36.6333	117.9500	95.0	1133826.24477	3993501.27227	134.2	201612	31	31
²©É½	54825	36.5167	117.8500	189.7	1126821.15089	3979293.54155	100.0	201612	31	31
Ì©É½	54826	36.2500	117.1000	1533.7	1065054.51025	3941105.95882	181.4	201612	31	31
Ì©°²	54827	36.1667	117.1500	128.6	1070582.96804	3932298.72134	108.1	201612	31	31
À³Îß	54828	36.2333	117.6833	229.3	1116364.52331	3945641.28539	127.7	201612	31	31
ÖÜ´å	54829	36.7667	117.8667	85.7	1124625.13508	4007506.30510	120.2	201612	31	31
×Í²©	54830	36.8167	117.9333	34.4	1129679.25571	4013866.96523	97.9	201612	31	31
ÇàÖÝ	54831	36.6500	118.5000	102.5	1181434.06383	4001785.44333	142.3	201612	31	31
ÊÙ¹â	54832	36.8631	118.7953	23.4	1203775.57365	4029194.95003	125.2	201612	31	31
»¸Ì¨	54833	36.9667	118.0833	15.1	1140477.62569	4032393.38026	111.1	201612	31	31
ÁÙ×Í	54834	36.8667	118.2833	46.3	1159316.35022	4023504.77605	108.3	201612	31	31
ÁÙëÔ	54835	36.4667	118.5667	149.5	1190057.50762	3982054.34914	142.9	201612	31	31
ÒÊÔ´	54836	36.1833	118.1667	305.1	1159414.81620	3945578.16793	135.9	201612	31	31
²ýÀÖ	54837	36.6797	118.8361	78.8	1210192.68775	4009159.25222	142.7	201612	31	31
²ýÒØ	54841	36.8667	119.4167	23.5	1257566.58768	4037300.63507	131.7	201612	31	31
Æ½¶È	54842	36.7833	120.0000	62.2	1309486.64383	4035517.05192	122.4	201612	31	31
Î«·»	54843	36.7500	119.2000	22.2	1240674.39104	4021518.70866	135.0	201612	31	31
°²Çð	54844	36.4167	119.1833	62.7	1244589.33903	3984018.09908	111.4	201612	31	31
¸ßÃÜ	54846	36.3833	119.7333	51.5	1293062.10522	3987311.84300	130.9	201612	31	31
Öî³Ç	54848	35.9633	119.4847	109.0	1278301.44992	3937134.81439	143.4	201612	31	31
½ºÖÝ	54849	36.2167	120.0333	84.4	1322032.49863	3972643.24263	121.3	201612	31	31
À³Î÷	54851	36.9000	120.5667	76.9	1356500.41739	4056162.22416	166.9	201612	31	31
À³Ñô	54852	36.9667	120.7167	41.6	1368274.07462	4065667.39326	133.3	201612	31	31
áÀÉ½	54853	36.1333	120.5167	54.0	1365668.85222	3969871.48093	130.0	201612	31	31
¼´Ä«	54855	36.4000	120.3833	47.8	1349370.26292	3997827.99713	139.2	201612	31	31
Çàµº	54857	36.0667	120.3333	76.0	1350814.55026	3959925.77969	121.5	201612	31	31
ÈéÉ½	54861	36.9333	121.5333	45.4	1439350.06666	4073487.95995	150.6	201612	31	31
º£Ñô	54863	36.7833	121.1833	40.9	1411905.02010	4051735.01333	171.7	201612	31	31
Ê¯µº	54871	36.9333	122.4833	9.8	1521221.72413	4087652.67110	141.6	201612	31	31
å§Ñô	54900	35.6967	115.0317	53.7	889992.62674	3858593.21594	132.0	201612	31	31
ÄÏÀÖ	54901	36.0581	115.2414	46.6	904325.74691	3901118.12827	108.0	201612	31	31
Çå·á	54902	35.9419	115.1428	49.3	896989.07195	3887160.07402	70.0	201612	31	31
·¶ÏØ	54903	35.8492	115.4761	46.0	927460.48650	3879802.63923	110.7	201612	31	31
Û²³Ç	54904	35.5833	115.5167	50.1	934218.39649	3850303.33737	102.3	201612	31	31
Û©³Ç	54905	35.5833	115.9333	46.2	971078.90832	3854300.83176	99.0	201612	31	31
ºÊÔó	54906	35.3167	115.5333	50.7	938877.37810	3820506.39352	130.7	201612	31	31
ÓãÌ¨	54907	34.9833	116.6500	34.3	1042387.75917	3794219.84246	138.7	201612	31	31
¶«Ã÷	54908	35.2667	115.1000	57.3	900965.40921	3810873.05437	113.4	201612	31	31
¶¨ÌÕ	54909	35.0833	115.5167	51.5	940191.15567	3794129.81571	117.2	201612	31	31
ÁºÉ½	54910	35.8167	116.0500	40.9	978471.92915	3881660.06883	119.4	201612	31	31
¶«Æ½	54911	35.9333	116.4000	44.0	1007820.26196	3898254.38168	91.8	201612	31	31
ãëÉÏ	54912	35.7667	116.5000	41.8	1018797.38035	3880572.47456	92.7	201612	31	31
ÄþÑô	54913	35.7953	116.8067	67.6	1045458.27658	3886970.72628	73.4	201612	31	31
¾ÞÒ°	54914	35.4167	116.0833	40.6	986443.77758	3837070.84439	110.4	201612	31	31
¼ÃÄþ	54915	35.4411	116.6014	33.3	1032029.30275	3845076.51343	123.4	201612	31	31
ÙðÖÝ	54916	35.5667	116.8500	51.7	1052350.19279	3861779.06181	128.5	201612	31	31
½ðÏç	54917	35.1333	116.3333	35.8	1012245.79846	3807773.53975	97.6	201612	31	31
Çú¸·	54918	35.6000	116.9667	62.3	1062211.40705	3866757.59456	104.0	201612	31	31
×Þ³Ç	54919	35.3833	116.9833	89.8	1066625.94254	3842628.35395	117.2	201612	31	31
ãôË®	54920	35.6564	117.2850	110.4	1089535.89884	3876532.59220	118.9	201612	31	31
¼ÎÏé	54921	35.4333	116.2833	37.1	1003955.59637	3840939.35849	114.4	201612	31	31
ÐÂÌ©	54922	35.8667	117.7500	206.0	1127509.52461	3905301.24021	101.2	201612	31	31
ÃÉÒõ	54923	35.7303	117.9503	286.5	1147127.65543	3892310.38402	124.0	201612	31	31
Æ½ÒØ	54925	35.5000	117.6833	161.2	1126922.68578	3863445.56776	123.3	201612	31	31
ëøÖÝ	54927	35.1000	117.2000	74.9	1089741.03969	3813213.16118	115.4	201612	31	31
·ÑÏØ	54929	35.2667	117.9667	121.2	1155394.16744	3840563.49803	133.0	201612	31	31
ÒÊË®	54932	35.7667	118.6500	186.7	1208161.85687	3904686.67729	135.9	201612	31	31
ÒÊÄÏ	54935	35.5333	118.4333	119.4	1192657.60195	3875937.23166	151.5	201612	31	31
ÜìÏØ	54936	35.5667	118.8333	107.4	1227420.14963	3884550.95623	135.8	201612	31	31
ÁÙÒÊ	54938	35.2500	118.4167	124.0	1195505.22406	3844021.28855	125.2	201612	31	31
ÜìÄÏ	54939	35.1667	118.8167	113.8	1232225.91744	3839589.72152	150.6	201612	31	31
ÎåÁ«	54940	35.7500	119.2000	148.2	1256785.46324	3909645.73304	147.1	201612	31	31
»Æµº	54943	35.8833	120.0000	10.4	1324797.88875	3934948.60372	139.8	201612	31	31
ÈÕÕÕ	54945	35.4681	119.5550	64.4	1292635.69646	3882683.04413	125.9	201612	31	31
Ê¨ÈªºÓ	55228	32.5000	80.0833	4278.6	-2280752.55707	3740523.89630	273.4	201612	31	31
¸ÄÔò	55248	32.1500	84.4167	4414.9	-1898523.73511	3610898.80713	263.4	201612	31	31
°à¸ê	55279	31.3833	90.0167	4700.0	-1399647.06932	3432914.59593	250.3	201612	31	31
°²¶à	55294	32.3500	91.1000	4800.0	-1283955.04064	3525939.63772	255.2	201612	31	31
ÄÇÇú	55299	31.4833	92.0667	4507.0	-1207858.78045	3417131.29742	255.0	201612	31	31
ÆÕÀ¼	55437	30.2833	81.2500	3900.0	-2235130.19701	3472117.39215	267.9	201612	31	31
ÉêÔú	55472	30.9592	88.6425	4672.0	-1534723.11620	3406130.10910	235.6	201612	31	31
µ±ÐÛ	55493	30.4833	91.1000	4200.0	-1313255.68829	3318029.10627	255.4	201612	31	31
À­×Î	55569	29.0833	87.6000	4000.0	-1668259.77781	3215509.25743	265.5	201612	31	31
ÄÏÄ¾ÁÖ	55572	29.6833	89.1000	4000.0	-1515013.46247	3257751.76658	161.1	201612	31	24
ÈÕ¿¦Ôò	55578	29.2500	88.8833	3836.0	-1543329.61296	3213158.13639	277.6	201612	31	31
ÄáÄ¾	55585	29.4500	90.1667	3807.3	-1418051.92766	3216154.88766	259.2	201612	31	31
¹±¸Â	55589	29.2964	90.9719	3564.2	-1344027.05260	3187924.44211	196.1	201612	31	23
À­Èø	55591	29.6667	91.1333	3648.9	-1322886.83724	3226849.75865	260.4	201612	31	31
Ä«Öñ¹¤¿¨	55593	29.8500	91.7333	3804.3	-1263256.95085	3239398.99885	280.5	201612	31	31
Çí½á	55597	29.0333	91.6833	3740.0	-1280229.03393	3149333.69471	255.5	201612	31	31
Ôóµ±	55598	29.2667	91.7667	3560.0	-1268784.93312	3174169.86158	247.9	201612	31	31
ÄôÀ­Ä¾	55655	28.1892	85.9703	3810.0	-1841730.11130	3145972.79781	214.8	201612	31	31
¶¨ÈÕ	55664	28.6333	87.0833	4300.0	-1726308.41180	3174770.97329	296.7	201612	31	31
½­×Î	55680	28.9167	89.6000	4040.0	-1481029.20108	3165387.51789	280.5	201612	31	31
ÀË¿¨×Ó	55681	28.9667	90.4000	4431.7	-1403843.24817	3159297.93050	276.1	201612	31	31
´íÄÇ	55690	27.9833	91.9500	4280.3	-1270129.32549	3029515.89061	266.1	201612	31	31
Â¡×Ó	55696	28.4167	92.4667	3860.0	-1214014.84066	3071084.35616	276.6	201612	31	31
ÅÁÀï	55773	27.7333	89.0833	4300.0	-1551418.74278	3042632.81672	289.8	201612	31	31
ãûãûºÓ	56004	34.2161	92.4383	4533.1	-1134474.88059	3718223.55520	248.0	201612	31	31
ÖÎ¶à	56016	33.8500	95.6167	4179.1	-852326.93588	3645344.23565	222.7	201612	31	31
ÔÓ¶à	56018	32.8833	95.2833	4066.4	-893170.00777	3539747.85040	187.1	201612	31	31
ÇúÂéÀ³	56021	34.1258	95.8092	4175.0	-832014.35115	3674702.48683	227.5	201612	31	31
ÓñÊ÷	56029	33.0014	96.9642	3716.9	-737956.36159	3539200.23725	205.4	201612	31	31
Âê¶à	56033	34.9167	98.2167	4272.3	-608373.61251	3746259.40673	246.1	201612	31	31
ÇåË®ºÓ	56034	33.8000	97.1333	4415.4	-715330.33266	3627749.26600	222.5	201612	31	31
Ê¯Çþ	56038	32.9833	98.1000	4200.0	-633975.33062	3529317.68029	243.2	201612	31	31
ÂêÇß	56043	34.4833	100.2333	3719.0	-430028.35467	3686848.72000	231.3	201612	31	31
¸ÊµÂ	56045	33.9667	99.9000	4050.0	-463065.86796	3630102.59692	232.5	201612	31	31
´ïÈÕ	56046	33.7500	99.6500	3967.5	-487060.84378	3606878.68923	207.0	201612	31	31
ºÓÄÏ	56065	34.7333	101.6000	3500.0	-305822.65258	3709991.45085	226.5	201612	31	31
¾ÃÖÎ	56067	33.4333	101.4833	3628.5	-321511.63110	3563718.27432	238.2	201612	31	31
ÂµÇú	56071	34.5925	102.5022	3190.5	-225091.92246	3691685.64660	224.7	201612	31	31
ÂêÇú	56074	34.0000	102.0833	3471.4	-264796.28024	3625854.44372	248.5	201612	31	31
Èô¶û¸Ç	56079	33.5833	102.9667	3441.4	-185572.27150	3576844.65474	231.5	201612	31	31
ºÏ×÷	56080	34.9911	102.9047	2909.4	-187876.08821	3735854.23028	203.0	201612	31	31
ÁÙÌ¶	56081	34.7000	103.3500	2810.2	-148498.61296	3702227.62861	217.2	201612	31	31
×¿Äá	56082	34.5903	103.4994	2592.1	-135241.04875	3689627.61294	193.9	201612	31	31
µü²¿	56084	34.0583	103.2317	2374.2	-160434.75430	3629973.42992	211.2	201612	31	31
ÕÄÏØ	56091	34.8383	104.4589	1910.6	-48615.41808	3716745.37553	182.0	201612	31	31
Â¤Î÷	56092	34.9944	104.6467	1728.2	-31679.77390	3734300.73472	171.7	201612	31	31
áºÏØ	56093	34.4331	104.0175	2315.0	-88725.05056	3671294.35284	199.6	201612	31	31
ÖÛÇú	56094	33.7833	104.3667	1329.3	-57658.81232	3597693.60559	142.6	201612	31	31
å´²ý	56095	34.0333	104.3833	1753.2	-55972.23423	3625896.77139	168.2	201612	31	31
Îä¶¼	56096	33.4000	104.9167	1079.1	-7620.38270	3554270.56254	176.0	201612	31	31
¾ÅÕ¯¹µ	56097	33.2606	104.2456	1440.5	-69132.21482	3538808.02183	152.7	201612	31	31
Ë÷ÏØ	56106	31.8833	93.7833	4022.8	-1043203.74357	3442351.57510	216.0	201612	31	31
±ÈÈç	56109	31.4833	93.7833	3940.0	-1048278.42469	3397626.08689	131.1	201612	31	31
¶¡Çà	56116	31.4167	95.6000	3873.1	-879760.42518	3372533.60809	219.1	201612	31	31
ÄÒÇ«	56125	32.2000	96.4667	3643.7	-791286.34074	3453043.48105	235.4	201612	31	31
ÀàÎÚÆë	56128	31.2167	96.6000	3810.0	-788306.50191	3341729.86730	222.6	201612	31	31
²ý¶¼	56137	31.1500	97.1667	3315.0	-735829.49607	3329905.22376	220.3	201612	31	31
µÂ¸ñ	56144	31.8000	98.5833	3184.0	-598242.85050	3393321.76283	131.2	201612	31	31
¸Ê×Î	56146	31.6167	100.0000	3393.5	-467326.79704	3365124.75172	214.3	201612	31	31
°×Óñ	56147	31.2167	98.8333	3260.0	-579038.75116	3326350.13508	187.3	201612	31	31
°àÂê	56151	32.9333	100.7500	3530.0	-390928.46154	3510010.22018	219.9	201612	31	31
É«´ï	56152	32.2833	100.3333	3893.9	-432672.41818	3438568.98897	210.2	201612	31	31
Â¯»ô	56158	31.3858	100.6636	3414.4	-406479.87484	3336257.06422	221.3	201612	31	31
ÈÀÌÁ	56164	32.2742	100.9642	3292.9	-374255.01249	3434981.11824	190.1	201612	31	31
µÀæÚ	56167	30.9714	101.1186	3008.6	-365673.83633	3287932.94097	209.6	201612	31	31
½ð´¨	56168	31.4833	102.0667	2168.9	-274681.33528	3342404.03828	185.5	201612	31	31
°¢°Ó	56171	32.9000	101.7000	3275.1	-303706.02300	3502935.62085	205.4	201612	31	31
Âí¶û¿µ	56172	31.9000	102.2333	2664.4	-257778.06617	3388830.32156	196.0	201612	31	31
ºìÔ­	56173	32.8000	102.5500	3491.6	-225775.48177	3489401.83092	230.9	201612	31	31
Ð¡½ð	56178	30.9958	102.3561	2438.0	-249047.67175	3286842.90215	7.1	201612	31	31
Ã¯ÏØ	56180	31.6833	103.8500	1590.1	-107441.40325	3361470.91246	153.2	201612	31	31
³çÖÝ	56181	30.6833	103.7000	541.7	-122926.99282	3249215.00515	40.0	201612	31	31
ËÉÅË	56182	32.6667	103.6000	2881.3	-129235.21987	3472504.06455	196.4	201612	31	31
ãë´¨	56183	31.4956	103.6183	1370.1	-129381.13569	3340629.96940	137.3	201612	31	31
ÀíÏØ	56184	31.4364	103.1658	1896.7	-171871.62678	3334657.80404	0.0	201612	31	31
ºÚË®	56185	32.0833	102.9833	2400.1	-187491.54377	3407779.33439	177.5	201612	31	31
ÃàÖñ	56186	31.3333	104.2000	589.0	-75059.98676	3321776.10066	32.9	201612	31	31
ÎÂ½­	56187	30.7489	103.8611	547.7	-107609.67382	3256397.41694	49.1	201612	31	31
¶¼½­Ñß	56188	30.9958	103.6736	689.1	-124954.06481	3284361.27905	50.6	201612	31	31
ÅíÖÝ	56189	30.9833	103.9333	581.7	-100505.06983	3282661.47235	41.4	201612	31	31
°²ÖÝ	56190	31.5500	104.5500	519.4	-42111.06804	3345945.22975	48.2	201612	31	31
ÎÄÏØ	56192	32.9500	104.6667	1014.3	-30660.97747	3503575.59932	137.6	201612	31	31
Æ½Îä	56193	32.4167	104.5167	893.2	-44752.26872	3443533.67871	110.5	201612	31	31
±±´¨	56194	31.6333	104.4500	597.2	-51417.07415	3355364.71746	43.5	201612	31	31
½­ÓÍ	56195	31.8000	104.7333	543.1	-24882.30901	3374015.66443	77.6	201612	31	31
ÃàÑô	56196	31.4500	104.7333	522.7	-24988.10246	3334633.50602	52.9	201612	31	31
Ê²Úú	56197	31.1500	104.1667	535.7	-78357.29068	3301190.32661	32.2	201612	31	31
µÂÑô	56198	31.3167	104.5000	525.7	-46922.20339	3319724.89878	31.2	201612	31	31
ÖÐ½­	56199	31.0428	104.7058	459.6	-27700.36186	3288850.78636	34.8	201612	31	31
¼ÎÀè	56202	30.6667	93.2833	4488.8	-1105603.21105	3311860.54935	220.6	201612	31	31
ÂåÂ¡	56223	30.7500	95.8333	3640.0	-864898.82167	3295860.71651	217.2	201612	31	31
²¨ÃÜ	56227	29.8667	95.7667	2736.0	-880373.48487	3197710.70452	158.9	201612	31	31
°ËËÞ	56228	30.0478	96.8367	3454.0	-776927.98694	3209019.04089	204.9	201612	31	31
°ÍÌÁ	56247	30.0000	99.1000	2589.2	-562143.24936	3188404.89396	200.4	201612	31	31
ÐÂÁú	56251	30.9333	100.3167	3000.0	-441372.99606	3286913.95943	140.6	201612	31	31
ÀíÌÁ	56257	30.0000	100.2667	3948.9	-451076.43512	3182451.38487	261.4	201612	31	31
µ¤°Í	56263	30.8833	101.8833	1949.7	-293967.40221	3275497.03542	119.6	201612	31	31
ÑÅ½­	56267	30.0333	101.0167	2600.9	-379494.65946	3183046.81959	85.3	201612	31	31
Û¯ÏØ	56272	30.8167	103.8833	558.5	-105426.49664	3263991.19432	46.3	201612	31	31
±¦ÐË	56273	30.3914	102.8181	1022.0	-207028.48964	3217901.67063	35.7	201612	31	31
ÐÂ½ò	56276	30.4500	103.8167	467.0	-112204.78525	3222875.30556	36.2	201612	31	31
ÌìÈ«	56278	30.0672	102.7769	818.7	-211751.86304	3181607.51401	35.2	201612	31	31
Â«É½	56279	30.1614	102.9425	744.1	-195761.63163	3191836.37791	28.6	201612	31	31
ÃûÉ½	56280	30.0833	103.1167	691.3	-179355.63451	3182744.43774	53.3	201612	31	31
ÆÑ½­	56281	30.2003	103.4892	578.4	-143683.95483	3195267.03748	48.9	201612	31	31
ÚöáÁ	56284	30.4433	103.4386	518.5	-148066.82844	3222618.62875	33.7	201612	31	31
´óÒØ	56285	30.5639	103.4653	544.7	-145325.72829	3236121.38250	36.9	201612	31	31
ÁúÈªæä	56286	30.6136	104.2633	505.3	-69721.23122	3240839.18748	31.7	201612	31	31
ÑÅ°²	56287	29.9833	103.0000	627.6	-190694.08825	3171743.79148	48.8	201612	31	31
Ë«Á÷	56288	30.5833	103.9167	494.6	-102559.47042	3237736.64580	40.6	201612	31	31
ÅíÉ½	56289	30.2000	103.8667	437.0	-107784.19055	3194755.28299	25.0	201612	31	31
ÐÂ¶¼	56290	30.7778	104.1803	514.5	-77423.87311	3259346.93436	30.1	201612	31	31
¹ãºº	56291	30.9650	104.3058	468.0	-65423.01960	3280293.36393	31.0	201612	31	31
¼òÑô	56295	30.3833	104.5500	448.5	-42705.43815	3214813.95774	28.9	201612	31	31
½ðÌÃ	56296	30.8128	104.4253	493.5	-54260.21279	3263117.08756	36.1	201612	31	31
ÈÊÊÙÍÁÈÀË®·ÖÕ¾	56297	30.0425	104.1392	435.4	-82021.66962	3176820.68844	25.3	201612	31	31
×ÊÑô	56298	30.1333	104.6000	417.0	-38073.48157	3186730.91240	43.1	201612	31	31
¼Ó²é	56307	29.1500	92.5833	3260.0	-1192543.56176	3151084.46390	242.8	201612	31	31
ÁÖÖ¥	56312	29.6667	94.3333	2991.8	-1018959.14058	3189105.48131	93.6	201612	31	12
Ã×ÁÖ	56317	29.2167	94.2167	2950.0	-1035520.68251	3140175.68219	190.5	201612	31	31
×ó¹±	56331	29.6667	97.8333	3780.0	-685337.55205	3159061.08828	180.4	201612	31	31
Ã¢¿µ	56342	29.6500	98.6000	3846.0	-612247.82748	3152182.71438	171.3	201612	31	31
µ¾³Ç	56357	29.0500	100.3000	3727.7	-452944.39021	3075938.23389	251.6	201612	31	31
ãò¶¨	56371	29.8878	102.2131	1403.2	-266006.44474	3162843.44838	119.6	201612	31	31
Üþ¾­	56373	29.7875	102.8444	797.5	-206004.66460	3150096.62660	40.9	201612	31	31
¿µ¶¨	56374	30.0500	101.9667	2615.7	-288962.14298	3181721.28981	156.9	201612	31	31
ººÔ´	56376	29.3436	102.6367	1098.0	-227034.76323	3100802.93872	87.3	201612	31	31
Ê¯ÃÞ	56378	29.2333	102.3500	890.7	-254900.73258	3089145.73314	77.1	201612	31	31
ºéÑÅ	56380	29.8764	103.3581	571.2	-156752.07856	3159127.16307	38.1	201612	31	31
µ¤Àâ	56381	30.0683	103.4922	630.2	-143623.63373	3180450.70982	11.1	201612	31	31
¼Ð½­	56382	29.7533	103.5522	475.0	-138424.09305	3145034.14857	32.0	201612	31	31
ÇàÉñ	56383	29.8333	103.8667	455.2	-108253.83630	3153614.60457	28.0	201612	31	31
¶ëÃ¼	56384	29.5950	103.5905	423.5	-135014.45527	3127234.39133	33.6	201612	31	31
¶ëÃ¼É½	56385	29.5214	103.3356	3069.9	-159567.23797	3119363.36654	142.0	201612	31	31
ÀÖÉ½	56386	29.5647	103.7553	424.2	-119271.90929	3123627.02028	27.2	201612	31	31
¶ë±ß	56387	29.2281	103.2614	642.2	-167255.62954	3086625.66358	48.8	201612	31	31
êùÎª	56389	29.2000	103.9500	387.6	-101047.96288	3082547.92979	27.1	201612	31	31
¾®ÑÐ	56390	29.6667	104.0667	404.4	-89325.90250	3134734.23299	29.2	201612	31	31
Ã¼É½	56391	30.0833	103.8167	415.4	-112695.38895	3181714.84901	12.2	201612	31	31
×ÊÖÐ	56393	29.7667	104.8500	369.4	-14339.72577	3145538.34538	22.9	201612	31	31
ÈÙÏØ	56394	29.4500	104.4333	384.1	-54377.86856	3110178.64345	46.3	201612	31	31
ÍþÔ¶	56395	29.5167	104.6667	351.1	-31956.91865	3117552.63562	27.5	201612	31	31
×Ô¹±	56396	29.3500	104.7667	352.6	-22412.80486	3098844.03816	36.7	201612	31	31
¸»Ë³	56399	29.1833	104.9833	306.2	-1607.48838	3080143.19184	40.3	201612	31	31
²ìÓç	56434	28.6667	97.4667	2366.0	-728819.41934	3049978.40021	40.1	201612	31	11
µÃÈÙ	56441	28.7167	99.2833	2422.9	-552973.24052	3043833.11412	173.7	201612	31	31
Ïç³Ç	56443	28.9333	99.8000	2842.0	-501772.03077	3065292.99397	206.7	201612	31	31
µÂÇÕ	56444	28.4883	98.9056	3319.0	-591030.81632	3020505.60595	175.5	201612	31	31
Ä¾Àï	56459	27.9333	101.2750	2426.5	-363716.78603	2947158.78505	219.6	201612	31	31
¾ÅÁú	56462	29.0000	101.5000	2925.0	-337552.46679	3065567.17732	188.6	201612	31	31
¸ÊÂå	56473	28.9500	102.7667	1060.3	-215539.76824	3056443.25464	122.9	201612	31	31
ÃáÄþ	56474	28.5500	102.1667	1774.0	-274709.95252	3013180.08648	172.1	201612	31	31
Ô½Î÷	56475	28.6500	102.5167	1659.5	-240502.60770	3023453.84870	146.7	201612	31	31
Ï²µÂ	56478	28.3000	102.4333	1818.1	-249589.71332	2984533.06485	183.6	201612	31	31
ÕÑ¾õ	56479	28.0000	102.8500	2132.4	-209802.02670	2950056.25093	144.8	201612	31	31
Âí±ß	56480	28.8167	103.5333	564.1	-141781.03910	3040145.76577	63.4	201612	31	31
Ëç½­	56483	28.5833	103.9500	496.6	-101778.00524	3013522.77808	52.6	201612	31	31
À×²¨	56485	28.2667	103.5833	1255.8	-137825.79186	2978567.80135	49.0	201612	31	31
ÃÀ¹Ã	56487	28.3333	103.1333	1943.9	-181460.21531	2986734.98899	138.4	201612	31	31
ÓÀÉÆ	56489	28.2383	103.6231	975.6	-133998.06174	2975339.42088	59.9	201612	31	31
ãå´¨	56490	28.9508	103.8983	424.0	-106332.82454	3054698.43223	44.8	201612	31	31
ÐðÖÝ	56491	28.6922	104.5053	476.9	-47891.97240	3025286.40068	46.5	201612	31	31
ÒË±ö	56492	28.7689	104.6053	502.8	-38176.89753	3033825.12963	48.3	201612	31	31
ÄÏÏª	56493	28.8500	104.9667	292.8	-3217.86787	3042825.89231	42.4	201612	31	31
ÆÁÉ½	56494	28.8394	104.3319	386.5	-64567.78354	3041856.23705	32.8	201612	31	31
ÐËÎÄ	56496	28.3303	105.2589	367.0	25169.76335	2984726.46023	43.9	201612	31	31
ÑÎ½ò	56497	28.1092	104.2425	448.8	-73830.60384	2960265.35419	50.2	201612	31	31
óÞÁ¬	56498	28.1542	104.5042	549.0	-48298.87221	2965132.39407	45.5	201612	31	31
çîÏØ	56499	28.3833	104.7833	368.2	-21054.23427	2990641.78734	22.2	201612	31	31
¹±É½	56533	27.7500	98.6667	1583.3	-619427.05082	2939631.98506	122.9	201612	31	31
Ïã¸ñÀïÀ­	56543	27.8500	99.7500	3341.5	-512994.00422	2944599.37612	240.4	201612	31	31
Î¬Î÷	56548	27.1764	99.2853	2326.1	-562676.46761	2872081.85906	215.7	201612	31	31
ÑÎÔ´	56565	27.4378	101.4858	2516.8	-345099.85511	2891138.96216	238.7	201612	31	31
ÄþÝõ	56567	27.2569	100.8569	2367.2	-407667.28542	2873364.74862	208.4	201612	31	31
µÂ²ý	56569	27.4167	102.1833	1380.0	-276691.69766	2886602.44053	199.7	201612	31	31
Î÷²ý	56571	27.9000	102.2667	1590.9	-267016.40246	2940291.68524	200.2	201612	31	31
ÆÕ¸ñ	56575	27.3731	102.5478	1530.7	-241013.84201	2880791.06834	172.7	201612	31	31
ÄþÄÏ	56578	27.0667	102.7500	993.6	-221918.26452	2846171.88873	209.2	201612	31	31
²¼ÍÏ	56580	27.7167	102.8000	2460.0	-215381.27635	2918537.38461	173.3	201612	31	31
´ó¹Ø	56582	27.7475	103.8928	1176.2	-108363.80548	2920193.25899	73.0	201612	31	31
½ðÑô	56584	27.7000	103.2500	1093.0	-171364.02020	2915797.22459	100.4	201612	31	31
Â³µé	56585	27.1931	103.5564	1952.2	-142185.09369	2858778.54860	121.2	201612	31	31
ÕÑÍ¨	56586	27.3517	103.7189	1949.5	-125952.68548	2876240.53485	128.1	201612	31	31
¸ßÏØ¹ú¼ÒÆøÏó¹Û²âÕ¾£¨ÍÁÈÀË®·Ö¹Û²â£©	56592	28.4406	104.5036	378.1	-48197.25444	2997146.02366	46.5	201612	31	31
³¤Äþ	56593	28.5950	104.9456	418.0	-5272.45092	3014294.73046	40.1	201612	31	31
ÒÍÁ¼	56594	27.6333	104.0667	1035.0	-91464.24593	2907272.57817	52.4	201612	31	31
ÕòÐÛ	56595	27.4142	104.8736	1645.2	-12418.61518	2882406.22169	70.9	201612	31	31
ÍþÐÅ	56596	27.8517	105.0544	1217.7	5317.96891	2931223.83455	43.3	201612	31	31
ºÕÕÂ	56598	27.0919	104.6900	1629.6	-30569.20450	2846513.08477	67.7	201612	31	31
¸£¹±	56641	26.9000	98.8667	1189.7	-605743.11169	2843801.63968	127.2	201612	31	31
Áù¿â	56643	25.8667	98.8500	949.9	-614505.20891	2729193.95781	195.7	201612	31	31
À¼Æº	56645	26.4375	99.4139	2344.9	-554655.05043	2789210.02278	228.2	201612	31	31
½£´¨	56646	26.5356	99.9131	2191.4	-504575.00808	2797445.83605	248.5	201612	31	31
¶ýÔ´	56649	26.1056	99.9583	2059.9	-502522.77167	2749459.52006	241.5	201612	31	31
Àö½­	56651	26.8469	100.2175	2380.9	-472736.63605	2830559.37228	251.4	201612	31	31
ÓÀÊ¤	56652	26.6833	100.7500	2130.5	-420914.23460	2809965.60481	222.5	201612	31	31
º×Çì	56654	26.5925	100.1975	2195.4	-476081.55053	2802365.40794	249.0	201612	31	31
»ªÆº	56664	26.6333	101.2667	1230.8	-369975.99717	2802346.40713	236.0	201612	31	31
ÑÎ±ßÕ¾	56665	26.6833	101.8500	1140.3	-312014.67352	2805905.24812	189.1	201612	31	31
ÅÊÖ¦»¨	56666	26.5761	101.7200	1224.8	-325281.00125	2794397.02820	230.0	201612	31	31
ÓÀÈÊ	56669	26.0383	101.6628	1589.4	-332961.36458	2734814.72411	215.1	201612	31	31
Ã×Ò×	56670	26.9167	102.1167	1136.9	-284850.50201	2831081.84216	212.1	201612	31	31
»áÀí	56671	26.6500	102.2500	1787.3	-272507.29520	2801022.58481	214.4	201612	31	31
ÇÉ¼Ò	56673	26.9181	102.9267	893.9	-204838.64062	2829240.12021	171.4	201612	31	31
ÈÊºÍ	56674	26.4947	101.7492	1280.6	-322682.77584	2785248.90203	177.3	201612	31	31
»á¶«	56675	26.6500	102.5833	1694.5	-239486.38470	2800163.16467	201.8	201612	31	31
»áÔó	56684	26.4022	103.2486	2188.3	-174052.04504	2771210.40165	204.4	201612	31	31
¶«´¨	56688	26.1019	103.1669	1263.8	-182786.84864	2737973.45417	212.2	201612	31	31
ÍþÄþ	56691	26.8628	104.2803	2238.6	-71154.37595	2821199.66615	130.9	201612	31	31
Ë®³Ç	56693	26.5833	104.8667	1815.9	-13220.82454	2789833.43005	68.6	201612	31	31
ÐûÍþ	56697	26.2167	104.0833	1984.2	-91294.45218	2749468.24142	102.1	201612	31	31
ÌÚ³å	56739	24.9844	98.5056	1695.9	-655266.79632	2633731.68619	285.9	201612	31	31
ÔÆÁú	56742	25.8900	99.3739	1723.9	-562069.44768	2728672.90786	208.1	201612	31	31
Ñúå¨	56745	25.6833	99.9500	1626.1	-505734.22277	2702656.43880	240.1	201612	31	31
ÓÀÆ½	56746	25.4547	99.5317	1616.7	-548980.77202	2679547.02506	187.3	201612	31	31
±£É½	56748	25.1167	99.1833	1652.2	-586113.29874	2644124.49459	258.0	201612	31	31
´óÀí	56751	25.7075	100.1767	1977.7	-482919.08748	2704210.74885	215.7	201612	31	31
±ö´¨	56752	25.8344	100.5703	1438.7	-442909.87447	2716450.25164	238.7	201612	31	31
ÃÖ¶É	56755	25.3867	100.3997	1711.7	-462256.99953	2667593.69289	235.7	201612	31	31
ÏéÔÆ	56756	25.4925	100.5803	1992.9	-443599.53864	2678493.36177	231.4	201612	31	31
Î¡É½	56757	25.2625	100.2867	1742.1	-474256.84169	2654369.89996	211.6	201612	31	31
´óÒ¦	56761	25.7167	101.3167	1878.1	-368802.45637	2700341.10928	210.2	201612	31	31
ÔªÄ±	56763	25.7333	101.8667	1120.6	-313693.64700	2700292.45189	218.9	201612	31	31
Ò¦°²	56764	25.5333	101.2333	1873.5	-377921.25679	2680314.49519	212.2	201612	31	31
Ä²¶¨	56766	25.3075	101.5211	1822.0	-349935.38613	2654231.13601	189.9	201612	31	31
ÄÏ»ª	56767	25.2078	101.2617	1905.4	-376432.08228	2644134.37293	169.5	201612	31	31
³þÐÛ	56768	25.0333	101.5500	1824.1	-348085.42112	2623757.67879	171.6	201612	31	31
¸»Ãñ	56772	25.2333	102.5000	1692.7	-251701.86634	2643042.38529	145.4	201612	31	31
Îä¶¨	56774	25.5008	102.4233	1799.1	-258652.52895	2672895.32524	173.0	201612	31	31
Â»È°	56775	25.5500	102.4500	1750.9	-255832.74715	2678283.15260	122.9	201612	31	31
Â»·á	56777	25.1144	102.0997	1671.4	-292378.61608	2630965.93069	116.0	201612	31	31
À¥Ã÷	56778	25.0000	102.6500	1888.1	-237214.55627	2616827.69745	176.0	201612	31	31
Ñ°µé	56781	25.5203	103.2667	1865.8	-173963.85564	2673220.72714	164.2	201612	31	31
ÂíÁú	56782	25.4333	103.5667	2067.1	-143995.78955	2663090.14414	149.3	201612	31	31
Çú¾¸	56783	25.5000	103.8000	1906.2	-120469.23920	2670177.94988	134.2	201612	31	31
áÔÃ÷	56785	25.3558	103.0775	1915.7	-193304.10217	2655326.96748	155.8	201612	31	31
Õ´Òæ	56786	25.6000	103.8167	1891.5	-118660.54188	2681253.03044	133.2	201612	31	31
Â½Á¼	56788	24.9789	103.6172	1857.6	-139624.17609	2612655.19970	124.6	201612	31	31
¸»Ô´	56790	25.6833	104.2500	1925.8	-75140.72682	2690075.17675	121.9	201612	31	31
ÆÕ°²	56792	25.7833	104.9667	1649.4	-3332.55619	2700893.92452	77.6	201612	31	31
ÅÌÖÝ	56793	25.7506	104.5280	2125.9	-47253.31585	2697374.97571	102.1	201612	31	31
Â¤´¨	56835	24.1697	97.7811	990.8	-734792.05171	2548889.83989	248.9	201612	31	31
Ó¯½­	56836	24.7000	97.9500	826.7	-713468.91929	2606145.81164	266.1	201612	31	31
ÈðÀö	56838	24.0006	97.8467	762.9	-729470.99026	2529777.52181	204.4	201612	31	31
Õò¿µ	56839	23.7639	98.8167	1053.8	-632317.56689	2497057.03278	221.2	201612	31	31
ÁººÓ	56840	24.8044	98.2617	1124.8	-681190.34476	2615484.60641	269.7	201612	31	31
ÁúÁê	56841	24.6158	98.6947	1630.6	-638803.03011	2591777.86178	242.1	201612	31	31
Ê©µé	56842	24.7333	99.1833	1471.2	-588599.60764	2601736.20447	219.1	201612	31	31
²ýÄþ	56843	24.8014	99.6242	1666.9	-543621.77280	2606748.47731	211.7	201612	31	31
Ã¢ÊÐ	56844	24.4333	98.5833	913.8	-651377.37802	2572356.89658	271.5	201612	31	31
·ïÇì	56846	24.5833	99.9333	1569.0	-513623.61374	2580999.24161	225.2	201612	31	31
ÓÀµÂ	56849	24.0333	99.2333	1606.2	-588038.48519	2524180.32273	258.1	201612	31	31
ÄÏ½§	56851	25.0378	100.5203	1377.2	-451891.41522	2628404.38808	210.4	201612	31	31
ÔÆÏØ	56854	24.4500	100.1333	1108.6	-494088.15582	2565258.80191	246.5	201612	31	31
¾°¶«	56856	24.4375	100.8606	1162.3	-420353.72515	2560528.47786	150.7	201612	31	31
Ë«°Ø	56862	24.6833	101.6000	1968.1	-344369.61770	2584852.28450	143.9	201612	31	31
°²Äþ	56863	24.9236	102.4972	1893.4	-252848.68553	2608745.14697	158.6	201612	31	31
Õòãä	56867	23.9897	101.1211	1105.4	-395846.75180	2510016.77553	127.0	201612	31	31
ÐÂÆ½	56869	24.0667	101.9667	1497.5	-309323.02149	2515511.85075	172.5	201612	31	31
Ò×ÃÅ	56870	24.6581	102.1811	1600.9	-285609.41507	2580221.31673	132.0	201612	31	31
½úÄþ	56871	24.6808	102.5742	1979.2	-245727.93436	2581680.52455	186.2	201612	31	31
Ì«»ªÉ½	56872	24.9622	102.6242	2358.3	-239918.56178	2612703.83538	155.4	201612	31	31
³Î½­	56873	24.6783	102.9231	1796.3	-210396.54670	2580602.46043	152.9	201612	31	31
ÓñÏª	56875	24.3333	102.5500	1716.9	-249127.21700	2543317.82718	123.7	201612	31	31
½­´¨	56876	24.2864	102.7628	1731.1	-227609.38258	2537624.34139	165.2	201612	31	31
Í¨º£	56878	24.1333	102.7500	1801.8	-229294.77342	2520740.98800	166.5	201612	31	31
»ªÄþ	56879	24.1900	102.9094	1702.6	-212921.10657	2526648.70291	173.4	201612	31	31
ÒËÁ¼	56880	24.8922	103.1356	1639.5	-188427.65716	2603849.86971	141.6	201612	31	31
Ê¯ÁÖ	56881	24.7503	103.2636	1695.8	-175767.31712	2587907.46984	165.3	201612	31	31
³Ê¹±	56882	24.9086	102.8258	1976.6	-219693.51993	2606302.40265	162.0	201612	31	31
Ê¦×Ú	56883	24.8158	103.9839	1900.9	-102784.09528	2594147.19390	99.7	201612	31	31
ÃÖÀÕ	56885	24.4000	103.4500	1415.5	-157505.57216	2548847.20195	167.0	201612	31	31
ãòÎ÷	56886	24.5333	103.7667	1704.3	-125142.37564	2563136.46312	167.1	201612	31	31
Çð±±	56889	24.0442	104.1828	1518.7	-83367.05633	2508644.32134	156.3	201612	31	31
ÂÞÆ½	56891	24.8819	104.3231	1482.7	-68422.91798	2601173.24406	78.0	201612	31	31
¶ëÉ½	56898	24.1836	102.4075	1600.0	-264046.02924	2527147.39173	145.3	201612	31	31
²×Ô´	56944	23.1500	99.2667	1278.3	-590258.09103	2426743.95215	191.9	201612	31	31
¹¢Âí	56946	23.5275	99.3897	1144.1	-575259.50274	2467545.38038	205.4	201612	31	31
Î÷ÃË	56948	22.6428	99.6372	1245.4	-555164.93527	2368898.64165	209.3	201612	31	31
ÃÏÁ¬	56949	22.3086	99.6031	1079.9	-560686.06625	2332435.21832	204.5	201612	31	31
Ë«½­	56950	23.4708	99.8214	1044.1	-531362.28259	2458898.25162	209.2	201612	31	31
ÁÙ²×	56951	23.8831	100.1208	1636.1	-498433.02546	2502764.82665	252.5	201612	31	31
¾°¹È	56952	23.4972	100.7183	979.2	-439271.35617	2457420.68799	156.0	201612	31	31
À½²×	56954	22.5667	99.9333	1054.8	-524966.22581	2358936.64194	188.7	201612	31	31
ÛÂº£	56958	21.9589	100.4675	1222.8	-472702.38876	2289620.44928	171.3	201612	31	31
¾°ºé	56959	22.0128	100.7822	582.0	-439651.26183	2294078.58116	189.5	201612	31	31
Äþ¶ý	56961	23.0256	101.0528	1336.9	-407037.61424	2404094.59711	205.2	201612	31	31
Ä«½­	56962	23.4556	101.6706	1366.0	-341767.89993	2449092.64668	216.2	201612	31	31
Ë¼Ã©	56964	22.7869	100.9647	1302.1	-417184.61823	2378222.12968	219.3	201612	31	31
Ôª½­	56966	23.6322	101.9683	506.8	-310624.03875	2467575.20225	189.1	201612	31	31
ÛÂÀ°	56969	21.4744	101.5772	633.4	-358852.38160	2231945.38409	167.6	201612	31	31
Ê¯ÆÁ	56970	23.7167	102.4667	1478.5	-259332.99643	2475461.42056	162.3	201612	31	31
½¨Ë®	56973	23.6167	102.8333	1309.3	-222051.44712	2463545.85906	156.3	201612	31	31
ºìºÓ	56975	23.3667	102.4333	974.5	-263748.89270	2436973.96838	175.0	201612	31	31
ÔªÑô	56976	23.2286	102.8214	312.3	-224209.30182	2420811.43486	128.5	201612	31	31
½­³Ç	56977	22.6081	101.8558	1269.8	-325716.86378	2355245.52973	151.3	201612	31	31
ÂÌ´º	56978	23.0000	102.4167	1642.8	-266504.85949	2396652.16934	191.1	201612	31	31
¿ªÔ¶	56982	23.7172	103.2850	1195.5	-175573.29199	2473724.24557	130.3	201612	31	31
¸ö¾É	56984	23.3894	103.1458	1848.8	-190497.27189	2437844.70541	172.5	201612	31	31
ÃÉ×Ô	56985	23.4444	103.3278	1313.6	-171698.68769	2443573.04908	190.3	201612	31	31
ÆÁ±ß	56986	22.9833	103.6833	1414.1	-135872.41911	2392248.01495	95.1	201612	31	31
½ðÆ½	56987	22.7833	103.2333	1260.0	-182695.84852	2370972.36439	136.5	201612	31	31
ºÓ¿Ú	56989	22.5000	103.9500	137.8	-108914.33609	2338786.15786	91.3	201612	31	31
ÑâÉ½	56991	23.6036	104.3378	1561.1	-67879.23037	2459904.48064	139.4	201612	31	31
Î÷³ë	56992	23.4403	104.6833	1507.5	-32521.14803	2441727.03114	119.8	201612	31	31
ÎÄÉ½	56994	23.3322	104.2767	1293.5	-74360.15843	2430034.10707	156.7	201612	31	31
Âí¹Ø	56995	23.0186	104.3992	1332.9	-61975.46244	2395419.17430	156.3	201612	31	31
ÂéÀõÆÂ	56996	23.1258	104.7014	1093.4	-30766.70413	2407077.85379	135.3	201612	31	31
¸Ê¹È	57001	34.7503	105.3256	1271.9	29286.39286	3706722.21141	136.1	201612	31	31
ÇØ°²	57002	34.8581	105.6500	1216.1	58384.82742	3719040.31734	161.4	201612	31	31
Â¤ÏØ	57003	34.9000	106.8333	924.2	164576.59413	3725101.22968	170.3	201612	31	31
ÎäÉ½¹ú¼ÒÓ¦ÓÃÆøÏó¹Û²âÕ¾	57004	34.7278	104.8822	1495.4	-10598.66139	3704139.43484	172.4	201612	31	31
ÌìË®	57006	34.5725	105.7433	1149.8	67006.62515	3686846.36640	125.5	201612	31	31
ÀñÏØ±±	57007	34.1717	105.1550	1383.9	14043.63187	3641355.66319	139.0	201612	31	31
Î÷ºÍ	57008	34.0333	105.3000	1579.0	27228.39744	3625764.06854	131.9	201612	31	31
ÇåË®	57011	34.7439	106.1483	1416.1	103291.14660	3706548.74786	174.2	201612	31	31
ÕÅ¼Ò´¨	57012	34.9906	106.2006	1664.5	107658.43084	3734466.09823	165.4	201612	31	31
Ó¦ÓÃÕ¾	57014	34.5667	105.8667	1085.2	78136.27964	3686281.65312	120.6	201612	31	31
±¦¼¦	57016	34.3500	107.1333	612.4	192838.40550	3663544.95353	105.3	201612	31	31
³Â²Ö	57020	34.3667	107.4000	563.0	216896.58692	3665980.23675	144.3	201612	31	31
Ç§Ñô	57021	34.6500	107.1333	751.6	192110.59030	3697411.20564	141.9	201612	31	31
÷ëÓÎ	57022	34.6833	107.7833	1026.3	250526.24452	3702619.60074	137.9	201612	31	31
±òÏØ	57023	35.0156	108.1114	919.9	278873.51302	3741009.27887	171.2	201612	31	31
áªÉ½	57024	34.4500	107.6500	669.6	239233.86064	3675956.48205	144.4	201612	31	31
·ïÏè	57025	34.5167	107.3833	781.1	214981.11268	3682875.22353	160.5	201612	31	31
·ö·ç	57026	34.3667	107.8833	585.9	260562.88630	3667142.37922	143.5	201612	31	31
Ã¼ÏØ	57027	34.3019	107.7342	490.8	247293.71895	3659448.17894	123.3	201612	31	31
Ì«°×	57028	34.0606	107.3233	1576.0	210774.76154	3631270.54811	169.9	201612	31	31
ÀñÈª	57029	34.4875	108.4517	542.6	311435.91958	3682412.03537	74.2	201612	31	31
ÓÀÊÙ	57030	34.7000	108.1500	994.6	283462.83821	3705490.87389	136.5	201612	31	31
´¾»¯	57031	34.8167	108.5500	1012.7	318972.47224	3719876.72215	178.7	201612	31	31
ÖÜÖÁ	57032	34.1442	108.2056	436.0	290490.29462	3642930.62252	103.0	201612	31	31
ãþÑô	57033	34.5500	108.8167	428.1	344082.02290	3690669.52331	116.6	201612	31	31
Îä¹¦	57034	34.3097	108.2375	471.0	292770.91142	3661697.28650	129.4	201612	31	31
Ç¬ÏØ	57035	34.5500	108.2333	636.8	291507.79094	3688802.06975	134.1	201612	31	31
Ò«ÖÝ	57037	34.9328	108.9722	723.3	356364.05394	3734416.39903	117.6	201612	31	31
ÐËÆ½	57038	34.2833	108.4500	410.9	312083.58563	3659365.88709	113.3	201612	31	31
³¤°²	57039	34.0833	108.8833	445.0	352143.43964	3638254.20859	97.3	201612	31	31
¸ßÁê	57040	34.5447	109.0711	385.0	367028.69692	3690982.61598	131.3	201612	31	31
ÈýÔ­	57041	34.6333	108.9167	424.0	352721.58200	3700419.72958	136.4	201612	31	31
¸»Æ½	57042	34.7833	109.1881	474.9	376434.31191	3718342.13787	149.4	201612	31	31
´óÀó	57043	34.8000	109.9667	351.4	446268.22030	3723452.24199	147.5	201612	31	31
ÁÙäü	57044	34.4000	109.2333	424.5	382339.53812	3675270.80714	156.2	201612	31	31
Î¼ÄÏ	57045	34.4014	109.4933	640.8	405799.27132	3676460.72493	151.6	201612	31	31
»ªÉ½	57046	34.4833	110.0833	2064.9	458566.27254	3688265.55791	185.8	201612	31	31
À¶Ìï	57047	34.1667	109.3167	540.2	391012.08858	3649282.18914	79.4	201612	31	31
ÇØ¶¼¹ú¼Ò»ù±¾ÆøÏóÕ¾	57048	34.4000	108.7167	472.8	335705.01961	3673402.65611	153.5	201612	31	31
»ªÖÝ	57049	34.5167	109.7333	341.5	426837.72849	3690471.58827	70.9	201612	31	31
Î÷ÕÅ	57051	34.7225	111.2428	575.6	561342.75021	3721189.11559	146.3	201612	31	31
ÓÀ¼Ã	57052	34.8833	110.4500	354.1	489135.82490	3735124.32967	134.9	201612	31	31
ÜÇ³Ç	57053	34.7000	110.7167	505.7	514237.60293	3715802.90798	135.4	201612	31	31
äü¹Ø	57054	34.5656	110.2503	542.2	473126.36261	3698329.56273	155.9	201612	31	31
»ªÒõ	57055	34.5936	110.1267	342.1	461835.07672	3700905.04287	125.0	201612	31	31
Áé±¦	57056	34.5375	110.8558	484.5	527817.51560	3698213.82374	144.0	201612	31	31
ÂåÄÏ	57057	34.1000	110.1500	963.4	466821.58858	3645361.84075	159.4	201612	31	31
ÏÄÏØ	57060	35.1500	111.2167	402.9	555977.34377	3769233.87672	134.7	201612	31	31
Æ½Â½	57061	34.8500	111.2000	410.7	556600.59517	3735319.62002	100.5	201612	31	31
äÅ³Ø	57063	34.7511	111.7628	542.0	607810.93003	3727473.97068	127.8	201612	31	31
ÒËÑô	57065	34.5508	112.1261	317.5	642030.25007	3707196.67640	107.7	201612	31	31
Ä¥¹µ	57066	34.4042	111.6717	408.2	602266.07794	3687836.21938	120.4	201612	31	31
Â¬ÊÏ	57067	34.0803	111.0728	658.5	550508.28501	3647869.77649	128.1	201612	31	31
ÐÂ°²	57070	34.7447	112.1242	364.0	640289.45311	3729024.60680	121.6	201612	31	31
ÃÏ½ò	57071	34.8019	112.4672	329.1	670574.43813	3737731.66098	142.3	201612	31	31
ÃÏÖÝ	57072	34.9139	112.7564	127.5	695506.21834	3752334.03314	132.6	201612	31	31
ÒÁ´¨	57074	34.4214	112.3958	252.2	667372.30379	3694403.38428	91.1	201612	31	31
ÈêÖÝÍõÌÃ	57075	34.2386	112.8919	438.6	713686.12939	3677277.37262	110.9	201612	31	31
ÙÈÊ¦	57076	34.7411	112.7850	189.5	699594.29226	3733078.24906	147.3	201612	31	31
èï´¨	57077	33.7808	111.6553	742.4	605501.22368	3617530.15688	143.3	201612	31	31
ÐÂ½¨´å	57078	34.1603	112.4697	336.5	676243.93164	3665509.55365	122.2	201612	31	31
ÎÂÏØ	57079	34.9506	113.0406	106.4	720599.95034	3758493.10124	136.6	201612	31	31
¹®Òå	57080	34.7447	112.9731	165.2	716429.24347	3734824.95675	98.1	201612	31	31
ÜþÑô	57081	34.7931	113.3975	140.9	754013.56545	3743415.47770	92.9	201612	31	31
µÇ·â	57082	34.4586	113.0131	427.1	722620.42512	3702912.25211	154.8	201612	31	31
Ö£ÖÝ	57083	34.7064	113.6628	110.4	778628.64531	3735707.81352	118.9	201612	31	31
áÔÉ½	57084	34.4922	113.0503	1178.4	725660.48840	3706964.99867	153.7	201612	31	31
Î÷´ó½Ö	57085	34.5358	113.3356	259.9	750905.38212	3713992.92702	138.6	201612	31	31
ÐÂÖ£	57086	34.3778	113.7156	116.6	786615.39059	3699161.37478	115.7	201612	31	31
³¤¸ð	57087	34.2744	113.7406	104.1	789892.31284	3687731.40309	114.2	201612	31	31
ÓíÖÝ	57088	34.1864	113.5033	146.0	769350.39946	3675971.30017	103.6	201612	31	31
Ðí²ý	57089	34.0733	113.9258	67.2	808622.41058	3666611.66174	103.2	201612	31	31
ÌÒ´åÀî	57090	34.7144	113.9708	78.1	806156.65304	3739065.96936	100.0	201612	31	31
¿ª·â	57091	34.8022	114.2947	73.7	834253.20073	3751615.80154	119.8	201612	31	31
À¼¿¼	57093	34.8414	114.8250	73.3	881262.00891	3760604.29588	93.8	201612	31	31
Î¾ÊÏ	57094	34.4050	114.2250	67.4	832176.97928	3706372.77511	112.4	201612	31	31
Û³Áê	57095	34.1139	114.1575	61.1	829132.09733	3673086.40936	115.0	201612	31	31
ÎåÀïºÓ	57096	34.5406	114.7819	59.7	880750.19671	3726417.70525	117.1	201612	31	31
·ö¹µ	57098	34.0825	114.4103	58.3	852288.71669	3671698.37467	91.8	201612	31	31
Ì«¿µ	57099	34.0744	114.8497	52.6	892047.90243	3674648.49021	116.2	201612	31	31
³ÉÏØ	57102	33.7500	105.7167	970.0	65278.96755	3593987.86139	120.1	201612	31	31
¿µÏØ	57105	33.3333	105.6000	1221.2	54933.84780	3546910.39845	121.8	201612	31	31
ÂÔÑô	57106	33.3167	106.1500	794.2	105309.84709	3545482.13512	81.4	201612	31	31
»ÕÏØ	57110	33.7939	106.0697	1003.3	97376.74886	3599230.40115	104.5	201612	31	31
Á½µ±	57111	33.9167	106.3000	961.4	118158.83834	3613337.02233	100.0	201612	31	31
·ïÏØ	57113	33.9261	106.5425	984.0	140181.89093	3614713.25389	94.3	201612	31	31
ÃãÏØ	57119	33.1667	106.7000	548.1	155960.93742	3529291.74316	62.1	201612	31	31
ÑîÁè	57123	34.2833	108.0667	506.0	277422.36486	3658227.91199	118.1	201612	31	31
Áô°Ó	57124	33.6217	106.9197	1039.1	175121.95973	3580969.62682	108.9	201612	31	31
ÑóÏØ	57126	33.2167	107.5500	468.6	233782.31464	3536597.18407	91.1	201612	31	31
ººÖÐ	57127	33.0667	107.0333	509.5	186765.44043	3518593.49886	79.0	201612	31	31
³Ç¹Ì	57128	33.1667	107.3333	486.4	214051.72821	3530471.88106	91.3	201612	31	31
Î÷Ïç	57129	32.9833	107.7167	446.0	249781.59340	3510695.89524	86.0	201612	31	31
ãþºÓ	57131	34.4333	108.9667	410.0	358124.05513	3678033.17788	110.2	201612	31	31
»§ÏØ	57132	34.1333	108.5833	411.0	324747.64772	3642871.26652	114.4	201612	31	31
·ðÆº	57134	33.5167	107.9833	827.2	272479.28222	3571525.27810	113.0	201612	31	31
ÄþÉÂ	57137	33.3167	108.3167	802.4	303673.05546	3549945.12992	84.5	201612	31	31
×õË®	57140	33.6667	109.1167	818.2	375245.55636	3592134.43926	142.9	201612	31	31
ÉÌÖÝ¹ú¼Ò»ù±¾ÆøÏóÕ¾£¨ÍÁÈÀË®·Ö¹Û²â£©	57143	33.8511	109.9656	747.2	451525.25986	3616454.48434	140.9	201612	31	31
Õò°²	57144	33.4333	109.1500	693.7	379379.45241	3565953.73329	143.9	201612	31	31
µ¤·ï	57153	33.7000	110.3333	639.0	485844.86833	3601163.42700	120.2	201612	31	31
ÉÌÄÏ	57154	33.5333	110.9000	523.0	538528.37266	3585310.09650	138.0	201612	31	31
É½Ñô	57155	33.5322	109.9156	813.2	448763.22219	3580291.49225	52.5	201612	31	31
Î÷Ï¿	57156	33.3086	111.4867	250.3	593662.01689	3563359.62459	139.5	201612	31	31
áÔÏØ	57162	34.1394	112.0672	440.7	640036.08004	3660488.48626	136.7	201612	31	31
ÄÚÏç	57169	33.1500	111.8833	221.2	631141.33335	3547961.15494	83.7	201612	31	31
Â³É½	57173	33.7642	112.8867	145.7	717465.70303	3623866.66731	87.1	201612	31	31
ÕòÆ½	57175	33.0756	112.2439	239.7	664759.66826	3541946.86202	98.1	201612	31	31
ÄÏÕÙ¼Ö¹µ	57176	33.4278	112.4636	244.0	681900.59966	3583046.65535	105.7	201612	31	31
Îè¸Ö	57177	33.3417	113.5372	89.8	780595.86741	3581274.41543	94.2	201612	31	31
ÄÏÑô	57178	33.1008	112.4869	180.6	686803.67518	3546434.42880	109.8	201612	31	31
ÎÀ×¯	57179	33.2819	112.9942	164.3	731600.33337	3570418.07872	109.5	201612	31	31
Û£ÏØÎ÷	57180	34.0247	113.2050	184.2	743930.49244	3655510.65916	119.2	201612	31	31
±¦·á	57181	33.8725	113.0383	136.4	730238.74631	3637153.57290	95.1	201612	31	31
â×ºÓ	57182	33.8511	113.5203	80.4	774128.49573	3638398.81612	71.9	201612	31	31
ÁÙò£	57183	33.8003	113.9250	60.0	811316.09039	3635919.85278	110.9	201612	31	31
Ò¶ÏØ	57184	33.6289	113.2983	97.5	756099.03168	3611706.17898	94.1	201612	31	31
ÎèÑô	57185	33.4600	113.5889	91.1	784158.36517	3594975.57540	125.7	201612	31	31
äðºÓ	57186	33.6025	114.0561	58.7	825233.66886	3614774.21402	127.5	201612	31	31
ÉçÆì	57187	33.0347	112.9625	116.8	730938.68616	3542400.10458	94.8	201612	31	31
¶þÀÉ	57188	33.3703	114.0436	55.9	826480.40892	3588586.09725	98.3	201612	31	31
ËìÆ½	57189	33.1486	113.9611	64.6	821215.06953	3563002.18999	105.2	201612	31	31
»Æ·ºÇø	57190	33.7406	114.4192	50.5	856747.56295	3633363.83015	131.9	201612	31	31
Í¨Ðí	57191	34.5142	114.4697	64.2	853010.71120	3720724.70168	111.5	201612	31	31
»´Ñô	57192	33.7064	114.8847	44.3	899335.19046	3633640.09621	95.5	201612	31	31
Î÷»ª	57193	33.7836	114.5192	52.6	865351.07504	3639061.02818	125.0	201612	31	31
ÉÏ²Ì	57194	33.2731	114.3011	53.4	850970.51249	3579845.77056	115.5	201612	31	31
´¨»ãÇø	57195	33.6117	114.6317	46.6	877424.74562	3620743.31817	110.5	201612	31	31
Ïî³Ç	57196	33.4111	114.8714	43.6	901435.98322	3600370.85513	128.2	201612	31	31
°åµê£¨Å©Òµ-Ð¡Æøºò£©	57197	32.9608	114.3461	50.1	858385.51571	3545174.92165	88.8	201612	31	31
ÉÌË®	57198	33.4950	114.5644	44.6	872579.24655	3607046.55644	128.8	201612	31	31
Çà´¨	57204	32.5667	105.2167	782.0	20029.00838	3460346.32894	94.5	201612	31	31
¹ãÔª	57206	32.4244	105.8997	545.4	83301.10698	3444669.63313	70.8	201612	31	31
½£¸ó	57208	32.2833	105.5167	544.5	47923.19541	3428522.91551	69.5	201612	31	31
ÄþÇ¿	57211	32.8333	106.2500	836.1	115152.96547	3491094.18119	80.3	201612	31	31
ÄÏÖ£	57213	33.0000	106.9333	536.5	177727.72375	3510891.42284	62.7	201612	31	31
ÄÏ½­	57216	32.3500	106.8333	579.3	169888.36633	3437479.73825	91.8	201612	31	31
Íú²Ô	57217	32.2217	106.2556	499.3	116540.28868	3422197.32030	64.0	201612	31	31
×ÏÑô	57231	32.5333	108.5333	503.8	326638.81154	3462374.15480	56.6	201612	31	31
Ê¯Èª	57232	33.0500	108.2667	484.9	300086.15264	3519735.46078	95.9	201612	31	31
ººÒõ	57233	32.9189	108.5133	552.6	323253.15140	3505738.39474	77.8	201612	31	31
ÍòÔ´	57237	32.0667	108.0333	674.0	282036.93180	3408314.70780	100.7	201612	31	31
Õò°Í	57238	32.5228	107.8922	892.2	267424.88172	3459273.65433	61.2	201612	31	31
Ñ®Ñô	57242	32.8500	109.3667	285.5	402068.93331	3501095.22195	102.7	201612	31	31
°²¿µ	57245	32.6931	109.0417	290.8	372881.08277	3482158.96041	102.1	201612	31	31
á°¸Þ	57247	32.3167	108.9000	438.5	361480.36024	3439261.06312	89.8	201612	31	31
Æ½Àû	57248	32.4006	109.3411	570.3	401926.87034	3450399.68568	92.5	201612	31	31
ÖñÏª	57249	32.3244	109.6889	448.2	434510.60556	3443290.12352	85.0	201612	31	31
ÔÇÎ÷	57251	33.0028	110.4078	317.3	496905.95314	3523013.11832	122.2	201612	31	31
ÔÇÑô	57253	32.8400	110.8669	244.8	540127.90620	3507088.27245	107.5	201612	31	31
°×ºÓ	57254	32.8167	110.1167	322.5	471262.73902	3500644.78301	89.0	201612	31	31
Ê®Ñß	57256	32.6500	110.7833	286.5	533686.83566	3485259.48804	108.3	201612	31	31
ÖñÉ½	57257	32.2300	110.2300	307.0	485169.07116	3435177.18861	86.8	201612	31	31
·¿ÏØ	57259	32.0333	110.7667	426.9	536189.33563	3415821.82944	126.5	201612	31	31
µ¤½­¿Ú	57260	32.5486	111.5125	133.4	601635.73888	3478024.83615	105.8	201612	31	31
±±ÌÁ	57261	33.1228	111.5239	248.4	598437.49281	3542675.56222	98.7	201612	31	31
ÀÏºÓ¿Ú	57265	32.4319	111.7319	132.1	622764.55276	3466259.00820	98.4	201612	31	31
¹È³Ç	57268	32.2722	111.6214	120.0	613756.41398	3447622.44425	99.5	201612	31	31
ÐÂÒ°	57271	32.5203	112.3781	87.7	681699.46469	3480438.55753	77.2	201612	31	31
ÌÆºÓ	57273	32.7333	112.7953	96.7	718286.88790	3507312.05821	63.7	201612	31	31
µËÖÝ´ÞÓª´å	57274	32.6997	111.9783	120.0	643402.81460	3497932.99360	110.1	201612	31	31
ÏåÑô	57278	32.0028	112.0761	163.4	657995.13799	3420270.06021	105.2	201612	31	31
ÔæÑô	57279	32.1411	112.7553	125.5	719814.79027	3440511.96829	77.6	201612	31	31
ÃÚÑô	57281	32.6825	113.3033	160.8	765468.24182	3505401.87167	92.2	201612	31	31
Í©°Ø	57285	32.3569	113.3992	183.6	777388.00319	3469591.71684	130.6	201612	31	31
×¤Âíµê	57290	32.9403	113.9131	106.2	818933.66078	3539215.95740	92.1	201612	31	31
Æ½Óß	57292	32.9014	114.6147	44.9	883626.25709	3540865.76236	99.2	201612	31	31
ÐÂ²Ì	57293	32.7369	114.9753	38.0	918516.97669	3525687.33048	118.3	201612	31	31
È·É½	57294	32.7981	113.9544	113.7	824161.75472	3523593.67994	117.6	201612	31	31
ÕýÑô	57295	32.6217	114.3283	85.0	860341.30933	3506969.99577	112.7	201612	31	31
Ï¢ÏØ	57296	32.3431	114.6603	34.2	893915.68996	3478658.54136	99.0	201612	31	31
ÐÅÑô	57297	32.1372	114.0433	114.5	839094.38290	3450186.60925	108.6	201612	31	31
ÁùÀï	57298	32.2169	114.5506	55.4	885161.37606	3463528.00673	75.6	201612	31	31
ÕÔÍå	57299	32.0056	114.8864	49.4	918547.97742	3442898.97126	121.1	201612	31	31
²ÔÏª	57303	31.7333	105.9167	459.9	85593.55701	3366870.59181	58.6	201612	31	31
è÷äü	57304	31.6667	105.1667	516.5	15577.80958	3358993.72373	51.8	201612	31	31
ãÏÖÐ	57306	31.5842	105.9775	382.6	91435.54832	3350147.78970	52.7	201612	31	31
ÈýÌ¨	57307	31.0975	105.0772	459.9	7263.98401	3294961.82647	43.4	201612	31	31
ÑÎÍ¤	57308	31.2167	105.3833	421.3	36014.04015	3308430.72668	30.4	201612	31	31
Î÷³ä	57309	30.9786	105.8819	378.4	83098.30918	3281962.33638	25.7	201612	31	31
°ÍÖÐ	57313	31.8872	106.7850	556.7	166349.90661	3385292.88160	79.4	201612	31	31
ÄÏ²¿	57314	31.3439	106.0653	405.7	99938.12655	3323202.03580	43.6	201612	31	31
ÒÇÂ¤	57315	31.5233	106.4025	655.7	131284.67956	3343773.22506	33.8	201612	31	31
Åî°²	57317	31.0283	106.4117	324.9	132937.31731	3288124.93420	26.9	201612	31	31
ÓªÉ½	57318	31.0553	106.5811	406.2	148839.80818	3291400.11963	40.8	201612	31	31
Í¨½­	57320	31.9333	107.2167	482.4	206459.52766	3391291.88900	71.6	201612	31	31
Æ½²ý	57324	31.5833	107.0833	364.2	194863.27679	3351640.96933	29.1	201612	31	31
Ðûºº	57326	31.3667	107.7167	389.4	254762.50168	3328716.07015	49.2	201612	31	31
´ï´¨	57328	31.2075	107.5067	344.9	235525.79652	3310300.21899	36.8	201612	31	31
¿ª½­	57329	31.1000	107.8500	467.5	268120.34361	3299088.72179	55.8	201612	31	31
³Ç¿Ú	57333	31.9500	108.6667	798.2	341391.28919	3397171.90010	78.6	201612	31	31
¿ªÖÝ	57338	31.1833	108.4167	216.5	321092.40671	3310131.28694	17.4	201612	31	31
ÔÆÑô	57339	30.9500	108.6833	297.2	347108.48009	3284818.27261	56.7	201612	31	31
ÕòÆº	57343	31.9000	109.5333	995.8	422283.03995	3394880.98268	106.2	201612	31	31
Î×Ïª	57345	31.4000	109.6167	337.8	432661.66391	3339037.22128	91.9	201612	31	31
·î½Ú	57348	31.0333	109.4833	299.8	422029.88738	3297272.42832	82.9	201612	31	31
Î×É½	57349	31.0833	109.8667	606.8	457817.58058	3304585.87788	98.2	201612	31	31
°Í¶«	57355	31.0483	110.3500	337.5	503452.21536	3302996.21984	90.2	201612	31	31
ïö¹é	57358	30.8333	110.9667	295.5	562870.78903	3282182.77317	76.9	201612	31	31
ÐËÉ½	57359	31.3500	110.7333	336.8	537525.25406	3338876.84617	120.6	201612	31	31
±£¿µ	57361	31.8833	111.2667	327.7	583685.38618	3401785.93405	106.0	201612	31	31
ÉñÅ©¼Ü	57362	31.7483	110.6600	935.2	528107.18069	3383221.34446	118.2	201612	31	31
ÄÏÕÄ	57363	31.8000	111.8333	151.0	637023.89315	3395913.46958	108.6	201612	31	31
Ô¶°²	57368	31.0503	111.6375	141.5	624432.06348	3310534.10576	91.9	201612	31	31
ÒË³Ç¹ú¼ÒÆøÏó¹Û²âÕ¾£¨ÍÁÈÀË®·Ö¹Û²â£©	57370	31.7333	112.2167	67.8	673249.66134	3390955.42151	73.5	201612	31	31
¾£ÃÅ	57377	30.9928	112.2122	191.9	678875.55104	3307858.50776	140.3	201612	31	31
ÖÓÏé	57378	31.1983	112.6325	108.0	716587.70261	3333850.71751	113.0	201612	31	31
ËæÖÝ	57381	31.6192	113.3386	106.5	778759.81649	3386359.06143	116.9	201612	31	31
¹ãË®¹ú¼ÒÆøÏó¹Û²âÕ¾£¨ÍÁÈÀË®·Ö¹Û²â£©	57385	31.6278	113.8625	116.3	827475.52342	3391561.14208	135.5	201612	31	31
Ð¢²ý	57386	31.2519	113.9997	51.6	844078.55691	3350603.09704	124.6	201612	31	31
¾©É½	57387	30.9997	113.1317	84.6	765180.85028	3315318.98407	150.5	201612	31	31
°²Â½	57388	31.2639	113.6933	53.7	815298.18549	3349386.60407	106.4	201612	31	31
ÔÆÃÎ	57389	31.0269	113.7486	32.2	822816.13297	3323299.10396	116.1	201612	31	31
¼¦¹«É½	57390	31.8006	114.0744	733.5	845430.81056	3412713.49961	133.1	201612	31	31
´óÎò	57395	31.5883	114.1675	120.0	856283.00302	3389721.32449	125.7	201612	31	31
ä°Íå	57396	31.6356	114.8678	128.7	920957.99402	3401287.17553	103.0	201612	31	31
ºì°²	57398	31.2803	114.6206	74.3	901827.06122	3359242.26179	112.4	201612	31	31
Âé³Ç	57399	31.1308	114.9547	74.3	934724.78422	3345603.70427	157.6	201612	31	31
Éäºé	57401	30.8667	105.3667	383.3	34599.66771	3269080.82148	45.4	201612	31	31
ÅîÏª	57402	30.7667	105.7000	394.5	66126.73648	3258013.24771	30.6	201612	31	31
ËìÄþ	57405	30.5000	105.5500	355.0	52122.85151	3227965.90212	26.7	201612	31	31
ÀÖÖÁ	57407	30.2833	105.0333	462.6	3163.97879	3203490.90738	38.0	201612	31	31
°²ÔÀ	57408	30.1103	105.3219	383.6	30648.03229	3184122.78679	19.1	201612	31	31
äüÄÏ	57409	30.2167	105.7833	331.7	74482.97377	3196308.34649	21.1	201612	31	31
¸ßÆº	57411	30.7456	106.1319	347.0	106952.53025	3256019.10889	38.7	201612	31	31
ÇþÏØ	57413	30.8564	106.9983	305.7	188558.89682	3269757.14094	36.6	201612	31	31
ÔÀ³Ø	57414	30.5167	106.4500	403.7	137383.21729	3230700.28012	31.6	201612	31	31
¹ã°²	57415	30.5333	106.6333	394.5	154718.20286	3232834.02606	37.0	201612	31	31
ÁÚË®	57416	30.3333	106.9333	391.5	183570.39376	3210890.90497	25.9	201612	31	31
ÎäÊ¤	57417	30.3500	106.2833	315.9	121831.77096	3211765.82222	22.9	201612	31	31
´óÖñ	57420	30.7542	107.1864	418.0	206558.08167	3258650.21315	29.4	201612	31	31
µæ½­	57425	30.3167	107.4000	416.1	227921.67151	3209994.89992	45.8	201612	31	31
ÁºÆ½	57426	30.6833	107.8000	454.5	264738.29806	3252143.61586	50.7	201612	31	31
Ìì³Ç	57431	30.8333	108.3500	257.0	316153.77457	3270598.05975	31.5	201612	31	31
ÍòÖÝ	57432	30.7667	108.4000	186.7	321126.88816	3263279.37352	46.7	201612	31	31
ÖÒÏØ	57437	30.3000	108.0167	325.6	286528.81959	3209718.60844	42.5	201612	31	31
Ê¯Öù	57438	29.9833	108.1333	632.3	298721.50544	3174537.18817	86.8	201612	31	31
Àû´¨	57439	30.2833	108.9333	1074.1	373622.30436	3210892.42454	95.2	201612	31	31
½¨Ê¼	57445	30.6000	109.7200	609.2	446608.87704	3249671.21660	54.2	201612	31	31
¶÷Ê©	57447	30.2861	109.4711	454.4	424661.05925	3213368.60708	71.3	201612	31	31
ÒÄÁê	57453	30.7619	111.4164	188.1	605754.53666	3276822.24561	112.6	201612	31	31
Îå·å	57458	30.1511	111.0683	243.2	577123.22229	3206294.99595	93.7	201612	31	31
µ±Ñô	57460	30.8214	111.7842	91.8	639968.42588	3285800.56873	59.3	201612	31	31
ÒË²ý	57461	30.7367	111.3592	256.5	600543.09415	3273649.27197	77.3	201612	31	31
³¤Ñô	57464	30.4717	111.1819	177.9	585673.63071	3242883.36082	95.3	201612	31	31
ÒË¶¼	57465	30.3622	111.4319	120.1	610122.14099	3232118.44037	108.3	201612	31	31
Ö¦½­	57466	30.4619	111.7461	66.4	639121.85530	3245265.37575	109.4	201612	31	31
ËÉ×Ì	57469	30.1769	111.7736	69.5	643904.41127	3213521.70251	107.5	201612	31	31
Ç±½­	57475	30.4036	112.9011	31.2	748852.19247	3246810.33142	131.1	201612	31	31
¾£ÖÝ	57476	30.3500	112.1500	31.8	678226.90677	3235411.25833	119.2	201612	31	31
¹«°²	57477	30.0708	112.2158	38.4	686733.20058	3204607.74274	133.3	201612	31	31
Ó¦³Ç	57481	30.9561	113.5753	30.4	807244.54962	3313948.58618	135.4	201612	31	31
Ð¢¸Ð	57482	30.9031	113.9458	25.5	842565.47138	3311093.47858	152.2	201612	31	31
ÌìÃÅ	57483	30.6694	113.1344	31.9	768472.00778	3278348.02625	121.6	201612	31	31
É³Ñó	57484	30.7364	112.5489	57.2	712697.73183	3281484.15375	107.0	201612	31	31
ÏÉÌÒ	57485	30.2953	113.4828	24.3	804892.70318	3239244.47501	132.4	201612	31	31
ºº´¨	57486	30.6500	113.8500	25.0	836098.19965	3281959.43080	148.7	201612	31	31
²Ìµé	57489	30.5233	114.0064	23.6	852123.01555	3269115.59618	113.7	201612	31	31
»ÆÚé	57491	30.8667	114.4000	31.4	885606.49472	3310973.34668	139.9	201612	31	31
ÐÂÖÞ	57492	30.8383	114.8381	40.7	927064.98007	3311796.28427	130.3	201612	31	31
½­ÏÄ	57493	30.3500	114.3333	73.5	884789.16835	3252598.23824	159.6	201612	31	31
Îäºº	57494	30.5978	114.0506	23.6	855531.60809	3277828.67152	129.0	201612	31	31
ÍÅ·ç	57495	30.6667	114.8833	28.1	933226.37456	3293034.65127	119.7	201612	31	31
¶õÖÝ	57496	30.2500	114.6167	35.3	912658.12356	3243988.66471	144.7	201612	31	31
»Æ¸Ô	57498	30.5156	114.9369	26.2	939966.52704	3276652.91974	141.6	201612	31	31
´óÒ±	57499	30.0744	114.8750	40.3	939048.86880	3226784.55978	134.1	201612	31	31
´ó×ãÍÁÈÀ	57502	29.7108	105.6931	541.0	66302.34077	3139490.51963	33.5	201612	31	31
¶«ÐËÇø	57503	29.6167	105.1167	349.7	11176.07812	3128715.23191	20.8	201612	31	31
ÈÙ²ý	57505	29.4167	105.5833	338.0	55992.63351	3106456.15694	32.0	201612	31	31
ÓÀ´¨	57506	29.3667	105.9000	353.0	86443.67469	3101080.71526	38.6	201612	31	31
Â¡²ý	57507	29.3311	105.2997	385.7	28798.13527	3096743.55327	44.0	201612	31	31
ãòÏØ	57508	29.1500	105.3667	301.0	35311.06027	3076478.62646	33.3	201612	31	31
ÍòÊ¢	57509	28.9894	106.9186	599.8	185086.36469	3060218.28226	37.6	201612	31	31
Í­Áº	57510	29.8500	106.0667	326.3	101872.27237	3155417.08124	22.4	201612	31	31
±±íÕ	57511	29.8500	106.4500	240.8	138476.03404	3155881.04668	29.9	201612	31	31
ºÏ´¨	57512	29.9667	106.2667	364.5	120804.75372	3168731.28873	31.6	201612	31	31
Óå±±	57513	29.7333	106.6333	464.7	156195.12513	3143066.90624	38.9	201612	31	31
èµÉ½	57514	29.5833	106.2167	331.5	116563.42646	3125678.63442	35.3	201612	31	31
É³Æº°Ó	57516	29.5833	106.4667	259.1	140512.56535	3126002.30779	35.1	201612	31	31
½­½ò	57517	29.2833	106.2500	261.4	120176.77597	3092101.35765	37.1	201612	31	31
°ÍÄÏ	57518	29.3333	106.5000	506.1	144125.82248	3098035.37337	38.9	201612	31	31
ÄÏ´¨	57519	29.1667	107.1167	698.8	203770.94884	3080456.11902	36.9	201612	31	31
³¤ÊÙ	57520	29.8333	107.0667	377.6	197403.07430	3155051.45123	27.8	201612	31	31
¸¢Áê	57522	29.7333	107.2667	372.8	216759.13890	3144256.61406	27.1	201612	31	31
·á¶¼	57523	29.9006	107.7594	393.5	263342.37889	3164205.37409	28.6	201612	31	31
ÎäÂ¡	57525	29.3167	107.7500	406.9	264258.44919	3098746.83452	44.9	201612	31	31
Ç­½­	57536	29.5167	108.7667	786.9	361066.53343	3124349.23016	69.6	201612	31	31
ÅíË®	57537	29.3000	108.1667	322.2	304347.79268	3098069.94358	49.1	201612	31	31
ÏÌ·á	57540	29.6844	109.1436	776.9	396390.79845	3144572.05537	74.0	201612	31	31
Ðû¶÷	57541	29.9986	109.4753	571.8	426513.63379	3181154.18621	46.8	201612	31	31
º×·å	57543	29.8839	110.0253	539.8	479539.49690	3170811.25778	76.2	201612	31	31
ÁúÉ½	57544	29.4581	109.4433	488.7	426177.56723	3120469.58085	76.6	201612	31	31
À´·ï	57545	29.5278	109.4208	502.8	423673.18051	3128177.43269	73.1	201612	31	31
É£Ö²	57554	29.4014	110.1622	322.2	495403.02741	3117459.55230	69.4	201612	31	31
ÕÅ¼Ò½ç	57558	29.1183	110.4172	218.5	521580.59730	3087096.64616	82.0	201612	31	31
Ê¯ÃÅ	57562	29.5833	111.3633	116.9	609220.73476	3144494.76766	111.5	201612	31	31
´ÈÀû	57564	29.4317	111.0878	174.1	583919.51666	3125880.93188	82.5	201612	31	31
å¢ÏØ	57565	29.6675	111.7258	38.1	643235.71234	3156200.50044	99.6	201612	31	31
ÁÙå¢	57566	29.4692	111.6686	89.3	639265.50781	3133652.75788	98.6	201612	31	31
Ê¯Ê×	57571	29.6592	112.4125	37.4	708862.68515	3159948.34776	141.9	201612	31	31
¼àÀû	57573	29.8753	112.9044	26.2	753879.70048	3187734.13496	131.4	201612	31	31
ÄÏÏØ	57574	29.3517	112.4317	40.3	713272.87484	3125716.83230	112.9	201612	31	31
»ªÈÝ	57575	29.5364	112.5981	49.3	727630.03688	3147564.01957	120.3	201612	31	31
°²Ïç	57577	29.4100	112.2047	33.6	691051.28580	3130626.32295	114.0	201612	31	31
ºéºþ	57581	29.8122	113.4422	24.7	805653.55941	3184904.73715	149.8	201612	31	31
³à±ÚÕ¾	57582	29.7200	113.8667	46.9	846981.33664	3178137.55052	140.9	201612	31	31
¼ÎÓã	57583	29.9167	113.9667	61.7	854518.12923	3200966.35885	146.1	201612	31	31
ÔÀÑô	57584	29.3806	113.0878	53.0	775846.23891	3133865.65718	126.6	201612	31	31
ÁÙÏæ	57585	29.4811	113.4478	60.4	809341.53319	3147963.16656	123.1	201612	31	31
³çÑô¹ú¼ÒÆøÏó¹Û²âÕ¾	57586	29.5400	114.0386	78.5	865191.60051	3159521.75832	124.1	201612	31	31
Í¨³Ç	57589	29.2739	113.8786	146.2	852580.45304	3128439.98638	127.6	201612	31	31
ÏÌÄþ	57590	29.8514	114.3669	98.8	893236.05322	3197195.47647	141.0	201612	31	31
Í¨É½	57595	29.6108	114.4578	99.9	904444.52683	3171159.99353	133.3	201612	31	31
ÐÞË®	57598	29.0333	114.5833	146.8	922644.81232	3107909.83722	144.7	201612	31	31
½­°²	57600	28.7119	105.0603	420.9	5836.33604	3027372.99431	32.0	201612	31	31
ºÏ½­	57603	28.8167	105.8333	283.4	80554.33987	3039436.52562	41.1	201612	31	31
ÄÉÏª	57604	28.7872	105.3928	368.8	37985.02097	3035872.23981	38.1	201612	31	31
¹ÅÝþ	57605	28.0333	105.8167	537.7	79670.22705	2951831.89778	35.2	201612	31	31
Í©è÷	57606	28.1333	106.8333	972.0	178626.53895	2964325.74258	52.5	201612	31	31
ÐðÓÀ	57608	28.1653	105.4317	377.5	42049.15301	2966343.56279	48.1	201612	31	31
³àË®	57609	28.5631	105.7122	354.6	69051.46985	3010972.82795	42.8	201612	31	31
ôë½­	57612	29.0000	106.6500	474.7	159157.51686	3060939.18754	21.9	201612	31	31
Ï°Ë®	57614	28.3331	106.2164	1180.2	118249.42440	2985731.06381	53.5	201612	31	31
µÀÕæ	57623	28.8792	107.6000	685.6	251130.64582	3049382.14609	31.4	201612	31	31
Õý°²	57625	28.5364	107.4583	816.4	238396.51247	3010690.49368	32.8	201612	31	31
ÓÏÑô	57633	28.8167	108.7667	826.5	364040.32855	3046005.11844	72.5	201612	31	31
Îñ´¨	57634	28.5244	107.8869	660.3	279988.67256	3010467.83360	47.6	201612	31	31
ÐãÉ½	57635	28.3667	109.0167	548.7	390225.23015	2996657.86928	45.7	201612	31	31
ÑØºÓ	57636	28.5644	108.5042	503.2	339677.53896	3016865.78999	58.1	201612	31	31
µÂ½­	57637	28.2458	108.1047	629.5	302079.47245	2979972.14202	33.7	201612	31	31
»¨Ô«	57640	28.5772	109.4567	341.0	431887.91834	3021997.58784	51.6	201612	31	31
±£¾¸	57642	28.6808	109.6481	438.1	449880.36012	3034424.75443	52.1	201612	31	31
ÓÀË³	57643	29.0078	109.8383	268.2	466492.29404	3071859.05376	50.7	201612	31	31
¹ÅÕÉ	57646	28.6244	109.9661	302.1	480949.57702	3029613.26808	73.4	201612	31	31
ËÉÌÒ	57647	28.1603	109.1950	406.1	408511.59692	2974325.31801	61.1	201612	31	31
¼ªÊ×	57649	28.2381	109.6819	254.6	455483.02256	2985129.73316	70.5	201612	31	31
ãäÁêÏØ	57655	28.4667	110.4000	151.6	523890.38588	3014195.09880	56.5	201612	31	31
ãòÏª	57657	28.2269	110.2058	186.0	506472.36317	2986417.64400	78.2	201612	31	31
³½Ïª	57658	28.0000	110.2000	152.8	507235.82845	2961071.16945	68.4	201612	31	31
ÌÒÔ´	57661	28.9133	111.4797	48.7	625244.17535	3070321.55577	79.9	201612	31	31
³£µÂ	57662	29.1169	111.6764	150.6	642664.29016	3094323.44138	124.4	201612	31	31
ººÊÙ¹ú¼ÒÆøÏó¹Û²âÕ¾£¨ÍÁÈÀË®·Ö¹Û²â£©	57663	28.9203	111.9583	31.9	671297.70397	3074228.45125	120.2	201612	31	31
ÌÒ½­	57666	28.5061	112.1711	136.9	695136.81159	3029466.13017	95.5	201612	31	31
°²»¯	57669	28.3833	111.2167	128.3	603610.72860	3009523.25790	93.6	201612	31	31
ãä½­	57671	28.8500	112.3667	37.0	711210.85133	3069223.64834	120.1	201612	31	31
ÏæÒõ	57673	28.7283	112.9253	63.0	766115.81374	3059800.90631	123.7	201612	31	31
ºÕÉ½	57674	28.5667	112.3833	46.3	715165.63812	3037732.77164	126.4	201612	31	31
ÄþÏç	57678	28.2544	112.5550	74.7	734419.81393	3004166.85235	119.1	201612	31	31
³¤É³ÏØ	57679	28.2117	113.1972	101.4	797105.15870	3004362.94094	133.9	201612	31	31
ãèÂÞ	57680	28.8564	113.1069	82.5	782462.68435	3075505.95420	128.8	201612	31	31
Æ½½­ÍÁÈÀË®·ÖÕ¾	57682	28.7119	113.5714	106.3	828581.27317	3063161.24349	120.9	201612	31	31
³¤É³ÊÐ	57687	28.1086	112.7864	119.0	758145.22230	2989661.86381	120.1	201612	31	31
ä¯Ñô	57688	28.1561	113.6306	101.1	839685.38166	3001744.57717	116.8	201612	31	31
Í­¹Ä	57694	28.5333	114.3667	259.8	907125.07104	3050215.56586	125.2	201612	31	31
ÒË·á	57696	28.3833	114.7667	91.7	947388.30813	3037255.90753	131.9	201612	31	31
ÍòÔØ	57698	28.1000	114.4333	122.5	918150.97420	3002608.36822	95.7	201612	31	31
ÉÏ¸ß	57699	28.2333	114.9667	93.4	968404.56634	3022500.89389	121.1	201612	31	31
±Ï½Ú	57707	27.2975	105.2886	1510.6	28392.32699	2869425.31248	52.0	201612	31	31
´ó·½	57708	27.1314	105.5989	1721.5	59030.91308	2851045.60031	55.6	201612	31	31
ÈÊ»³	57710	27.8000	106.4000	890.3	136936.36164	2926415.48733	40.6	201612	31	31
»ã´¨	57712	27.7328	106.9494	983.5	190815.46164	2919821.48469	56.4	201612	31	31
½ðÉ³	57714	27.4667	106.2333	942.0	121094.09427	2889006.48906	36.1	201612	31	31
²¥ÖÝ	57717	27.5333	106.8333	974.1	179863.53477	2897344.97455	45.6	201612	31	31
Ï¢·é	57718	27.1042	106.7225	1112.3	169824.27897	2849309.36449	39.9	201612	31	31
¿ªÑô	57719	27.0858	106.9075	1298.9	188101.01128	2847592.63493	55.2	201612	31	31
ËçÑô	57720	27.9614	107.1811	889.3	212931.06249	2945812.07754	45.9	201612	31	31
äØÌ¶	57722	27.7772	107.5081	807.6	245367.82579	2926004.03693	52.8	201612	31	31
·ï¸Ô	57723	27.9833	107.7167	710.2	265140.61127	2949546.95825	40.5	201612	31	31
ÎÍ°²	57728	27.0422	107.4625	1128.6	242940.80687	2843940.08735	69.1	201612	31	31
ÓàÇì	57729	27.2328	107.8828	622.1	283778.43333	2866290.77008	53.8	201612	31	31
Ë¼ÄÏ	57731	27.9311	108.2450	574.9	316874.53839	2945267.98005	44.2	201612	31	31
Ó¡½­	57732	28.0114	108.3983	521.5	331531.64485	2954732.43338	52.3	201612	31	31
Ê¯Úä	57734	27.5667	108.2333	467.5	317056.97791	2904574.14898	50.8	201612	31	31
á¯¹®	57735	27.1850	108.8236	423.0	376554.36222	2864093.91143	69.6	201612	31	31
½­¿Ú	57736	27.7161	108.8492	493.7	376777.94112	2923388.87637	56.1	201612	31	31
Ê©±ü	57737	27.0308	108.1217	547.3	307995.71518	2844499.37945	62.9	201612	31	31
ÕòÔ¶	57738	27.0500	108.4167	516.3	337016.63927	2847595.90487	73.3	201612	31	31
ÓñÆÁ	57739	27.2375	108.9181	394.8	385625.19248	2870304.75025	62.9	201612	31	31
·ï»Ë	57740	27.9528	109.5953	349.6	448538.98783	2952894.89943	83.1	201612	31	31
Í­ÈÊ	57741	27.7303	109.1764	353.2	408721.01630	2926267.02403	67.0	201612	31	31
ÍòÉ½	57742	27.5211	109.2061	884.3	412614.62634	2903064.80151	83.2	201612	31	31
ÂéÑô	57743	27.8706	109.7961	176.6	468567.07280	2944652.86867	80.8	201612	31	31
ÐÂ»Î	57744	27.3681	109.1636	355.5	409163.38300	2885837.75503	72.0	201612	31	31
ÜÆ½­	57745	27.4547	109.6811	272.2	459528.04689	2897751.16933	75.3	201612	31	31
»³»¯	57749	27.5653	110.0036	257.8	490539.25851	2911618.48705	83.4	201612	31	31
äÓÆÖ	57752	27.9167	110.6000	204.0	546738.56122	2953904.48592	87.2	201612	31	31
ºé½­	57754	27.2117	109.8353	252.0	475972.78743	2871411.24917	68.2	201612	31	31
¶´¿Ú	57758	27.0253	110.6064	339.5	552974.97461	2854661.42406	92.9	201612	31	31
ÀäË®½­	57760	27.7000	111.4333	249.2	629555.34638	2934691.33830	92.5	201612	31	31
ÐÂ»¯	57761	27.7500	111.3000	211.9	616174.53574	2939424.76686	98.8	201612	31	31
Á°Ô´	57762	27.7053	111.6786	249.2	653484.80397	2936866.67379	116.2	201612	31	31
Â¦µ×	57763	27.6908	112.0011	205.8	685103.56443	2937426.18831	103.9	201612	31	31
ÉÛÑô	57766	27.1833	111.4500	311.0	634929.01711	2877284.46735	103.5	201612	31	31
Â¡»Ø	57767	27.1264	111.0064	308.4	591700.36997	2868214.43963	99.7	201612	31	31
ÐÂÉÛ	57768	27.3411	111.4464	294.1	633433.57953	2894817.79853	98.1	201612	31	31
ÉÛ¶«	57769	27.2375	111.7361	252.6	662640.36036	2885182.82271	91.7	201612	31	31
ÉØÉ½	57771	27.9275	112.5300	88.3	734761.67042	2967564.50167	92.6	201612	31	31
ÏæÏç	57772	27.7500	112.5061	86.9	733930.98435	2947625.66804	107.9	201612	31	31
ÏæÌ¶	57773	27.8756	112.8275	63.8	764188.55255	2964031.84558	121.1	201612	31	31
Ë«·åÏØÍÁÈÀË®·Ö×Ô¶¯Õ¾	57774	27.4486	112.1733	100.0	703876.39362	2911674.87846	95.1	201612	31	31
ÄÏÔÀ	57776	27.2961	112.6936	1265.9	756148.43378	2898540.87601	147.1	201612	31	31
ºâÉ½	57777	27.2581	112.8372	159.1	770566.89261	2895421.09472	100.5	201612	31	31
ºâ¶«	57778	27.0914	112.9464	70.3	782766.51021	2877752.58360	118.3	201612	31	31
ØüÏØ	57779	27.0556	113.3531	115.2	823071.81257	2877065.71267	103.4	201612	31	31
ÖêÖÞ	57780	27.8689	113.1736	74.6	797964.61285	2966009.01312	118.5	201612	31	31
õ·Áê	57781	27.6406	113.5064	74.4	832557.86338	2943346.08010	106.9	201612	31	31
ÉÏÀõ	57783	27.8833	113.8167	118.6	860446.87842	2972982.40345	116.1	201612	31	31
Æ¼Ïç	57786	27.6333	113.8500	117.5	866172.60811	2945474.08163	111.1	201612	31	31
Á«»¨	57789	27.1333	113.9500	194.5	880953.66406	2890814.52831	124.5	201612	31	31
·ÖÒË	57792	27.8167	114.6833	93.7	945488.70767	2973459.98501	137.8	201612	31	31
ÒË´º	57793	27.7833	114.3667	131.3	915020.13410	2966781.66659	115.4	201612	31	31
Â«Ïª	57794	27.6333	114.0167	177.2	882443.50603	2946942.11317	110.6	201612	31	31
ÓåË®	57796	27.8333	114.8833	189.3	964768.84456	2977228.51127	134.2	201612	31	31
°²¸£	57798	27.3833	114.6000	85.9	942049.82656	2924533.52498	115.6	201612	31	31
¼ª°²ÏØ	57799	27.0500	114.9167	71.2	976731.04916	2890617.41976	124.0	201612	31	31
ÄÉÓº	57800	26.7667	105.3667	1457.1	36294.18725	2810307.14257	48.9	201612	31	31
Ç­Î÷	57803	27.0164	106.0178	1322.0	100450.25289	2838567.22342	49.2	201612	31	31
Ö¯½ð	57805	26.6833	105.7667	1319.3	75955.36932	2801248.28317	32.2	201612	31	31
°²Ë³	57806	26.2500	105.9000	1431.1	89597.77799	2753155.17930	56.2	201612	31	31
ÁùÖ¦	57807	26.2167	105.4631	1407.3	46120.76823	2749154.32514	48.2	201612	31	31
ÆÕ¶¨	57808	26.3056	105.7375	1281.8	73374.80659	2759204.00243	52.8	201612	31	31
ÕòÄþ	57809	26.0667	105.7500	1251.0	74819.04580	2732656.65194	58.6	201612	31	31
ÐÞÎÄ	57811	26.8383	106.6000	1296.8	158225.25618	2819488.19019	53.0	201612	31	31
ÇåÕò	57813	26.5800	106.4692	1300.1	145716.85468	2790535.51326	63.8	201612	31	31
Æ½°Ó	57814	26.4167	106.2667	1298.2	125865.67226	2772091.01612	59.9	201612	31	31
¹óÑô	57816	26.5897	106.7275	1227.3	171314.15486	2792027.29576	67.1	201612	31	31
³¤Ë³	57818	26.0117	106.4431	1186.7	144046.95129	2727309.43040	56.6	201612	31	31
¸£Èª	57821	26.7031	107.5044	924.8	248026.24102	2806287.63903	62.1	201612	31	31
»ÆÆ½	57822	26.9000	107.9000	825.0	286554.20906	2829270.51645	78.1	201612	31	31
¹ó¶¨	57824	26.5883	107.2489	1056.2	223016.49356	2792906.98981	55.7	201612	31	31
¿­Àï	57825	26.6000	107.9833	720.3	295786.33785	2796127.52358	76.7	201612	31	31
¶¼ÔÈ	57827	26.3228	107.5139	967.7	250038.23296	2764010.00562	69.8	201612	31	31
Âé½­	57828	26.5000	107.5833	983.8	256426.55216	2783891.55501	73.0	201612	31	31
µ¤Õ¯	57829	26.2000	107.8000	963.2	278872.26440	2751122.93685	107.6	201612	31	31
ÈýËë	57832	26.9667	108.6667	626.9	362008.01877	2839200.84793	69.3	201612	31	31
Ì¨½­	57834	26.6833	108.3000	641.3	326867.16731	2806387.88121	78.0	201612	31	31
½£ºÓ	57835	26.7333	108.4333	527.2	339873.00211	2812398.64848	65.2	201612	31	31
À×É½	57837	26.4000	108.0667	839.0	304739.89223	2774137.39106	80.9	201612	31	31
ÀèÆ½	57839	26.2333	109.1333	568.8	411446.82870	2759458.31954	96.8	201612	31	31
ÌìÖù	57840	26.9000	109.2000	401.4	414944.77275	2833863.36167	76.8	201612	31	31
¾¸ÖÝ	57841	26.5617	109.6733	320.3	463444.57001	2798330.33162	74.1	201612	31	31
»áÍ¬	57842	26.8767	109.7200	281.4	466405.64418	2833578.89858	73.3	201612	31	31
½õÆÁ	57844	26.5139	109.2556	476.2	422276.39243	2791153.51119	80.4	201612	31	31
Í¨µÀ	57845	26.1667	109.7833	397.5	476460.59432	2754968.44754	106.7	201612	31	31
ËçÄþ	57846	26.5833	110.1500	310.3	510553.15709	2803069.51911	81.8	201612	31	31
ÐÂÄþ	57851	26.4603	110.8344	346.1	579132.49867	2793160.07438	79.8	201612	31	31
Îä¸Ô	57853	26.7333	110.6333	341.0	557469.73597	2822341.34107	111.4	201612	31	31
³Ç²½	57857	26.3667	110.3167	477.7	528353.54840	2779877.19308	117.9	201612	31	31
×ÊÔ´¹ú¼ÒÆøÏó¹Û²âÕ¾	57859	26.0333	110.6333	408.4	561885.16307	2744607.84388	125.4	201612	31	31
ÉÛÑôÏØ	57860	27.0000	111.2833	283.3	619833.45336	2855845.71248	89.6	201612	31	31
ÀäË®Ì²	57865	26.4956	111.6161	192.8	656355.75166	2801943.66511	99.3	201612	31	31
ÓÀÖÝ	57866	26.2258	111.6167	172.6	658413.57944	2772007.03509	99.6	201612	31	31
¶«°²	57867	26.4022	111.2886	169.0	624568.14986	2789462.34092	128.7	201612	31	31
ÆîÑô	57868	26.5947	111.8572	113.2	679475.84598	2814567.89994	105.4	201612	31	31
Æî¶«	57870	26.7944	112.1047	151.6	702369.77831	2838466.62240	89.7	201612	31	31
ºâÑôÏØ	57871	26.9742	112.3669	90.8	726759.46099	2860326.82698	105.1	201612	31	31
ºâÑô	57872	26.8892	112.5958	104.9	750021.20888	2852587.57618	100.6	201612	31	31
³£Äþ	57874	26.4086	112.3942	116.6	734132.74225	2797737.95587	103.6	201612	31	31
ºâÄÏ	57875	26.7550	112.6914	137.0	760598.75784	2838414.41453	124.5	201612	31	31
ñçÑô	57876	26.4278	112.8294	135.0	777086.18213	2803179.70270	110.6	201612	31	31
°²ÈÊ	57881	26.7139	113.2586	101.8	816944.11306	2838359.61174	99.5	201612	31	31
²èÁê	57882	26.7947	113.5478	136.2	844708.76746	2849743.94645	123.4	201612	31	31
ÏÃÆº	57883	26.7500	114.2833	253.0	917653.37434	2851314.84402	159.0	201612	31	31
Ñ×Áê	57886	26.4778	113.7919	268.8	871888.47309	2816715.98493	128.8	201612	31	31
ÓÀÐË	57887	26.1269	113.1144	167.6	808042.75919	2772104.33568	107.9	201612	31	31
¹ð¶«	57889	26.0797	113.9447	835.9	890983.70734	2773982.51924	157.2	201612	31	31
ÓÀÐÂ	57891	26.9333	114.2500	153.0	912472.02481	2871332.73569	132.3	201612	31	31
¾®¸ÔÉ½	57894	26.5833	114.1667	843.0	907871.33207	2831766.75511	143.5	201612	31	31
Íò°²	57895	26.4667	114.7833	101.6	970024.38738	2824683.02931	111.4	201612	31	31
Ëì´¨	57896	26.3333	114.5167	126.1	945093.05214	2807343.28963	135.6	201612	31	31
Ì©ºÍ	57899	26.8167	114.8833	103.4	976035.11221	2864429.59287	44.6	201612	31	31
ÇçÂ¡	57900	25.8333	105.2167	1552.7	21674.49875	2706469.24536	63.2	201612	31	31
ÐËÈÊ	57902	25.4333	105.1833	1378.5	18415.77487	2662067.70397	78.2	201612	31	31
¹ØÁë	57903	25.9403	105.5961	1142.0	59550.70809	2718508.84773	56.0	201612	31	31
Õê·á	57905	25.4025	105.6125	1184.9	61557.33853	2658824.37389	84.8	201612	31	31
ÍûÚÓ	57906	25.1833	106.0833	566.8	109137.28889	2634926.29365	108.3	201612	31	31
ÐËÒå	57907	25.0833	104.9000	1299.6	-10085.88180	2623253.91133	82.2	201612	31	31
°²Áú	57908	25.1167	105.4833	1394.5	48726.86591	2627068.45402	119.9	201612	31	31
²áºà	57909	24.9833	105.8167	584.8	82461.61521	2612509.38259	86.2	201612	31	31
×ÏÔÆ	57910	25.7667	106.0833	1197.6	108431.11862	2699641.78466	63.7	201612	31	31
°×ÔÆ	57911	26.6711	106.6536	1299.0	163835.37469	2800961.35640	58.9	201612	31	31
»ÝË®	57912	26.1433	106.6581	991.6	165261.65494	2742267.41436	76.8	201612	31	31
ÁúÀï	57913	26.4544	106.9792	1093.1	196571.95802	2777441.37655	73.7	201612	31	31
»¨Ïª	57914	26.4097	106.6711	1149.0	166058.65686	2771906.99178	59.0	201612	31	31
ÎÚµ±	57915	26.6306	106.7583	1103.5	174287.62371	2796632.26452	70.2	201612	31	31
ÂÞµé	57916	25.4286	106.7636	450.3	177185.31560	2663103.15909	78.6	201612	31	31
Æ½ÌÁ	57921	25.8461	107.3456	821.2	234553.47520	2710637.99330	81.1	201612	31	31
¶ÀÉ½	57922	25.8325	107.5481	1013.8	254837.40177	2709627.20771	78.2	201612	31	31
Èý¶¼	57923	25.9814	107.8733	447.8	286873.73277	2727047.54473	84.3	201612	31	31
Àó²¨	57926	25.4103	107.8803	429.9	289411.40420	2663698.05414	105.5	201612	31	31
Ìì¶ë	57927	24.9667	107.1833	287.3	220471.39081	2612755.80014	107.7	201612	31	31
éÅ½­	57932	25.9333	108.5167	285.7	351276.39279	2723774.53838	79.3	201612	31	31
´Ó½­	57936	25.7564	108.9094	258.1	391256.58258	2705610.90290	76.0	201612	31	31
Èý½­¹ú¼ÒÆøÏó¹Û²âÕ¾	57941	25.7833	109.6000	197.3	460188.42086	2711556.29247	118.6	201612	31	31
ÁúÊ¤¹ú¼ÒÆøÏó¹Û²âÕ¾	57942	25.8000	110.0000	268.0	500078.97267	2715342.93440	128.5	201612	31	31
ÈÚ°²	57947	25.2333	109.4000	161.5	442897.08500	2649689.08696	121.6	201612	31	31
ÈÚË®	57948	25.1167	109.2500	238.3	428360.75823	2636119.86927	132.2	201612	31	31
ÓÀ¸£	57949	24.9833	110.0000	156.8	504638.73262	2624880.26895	132.2	201612	31	31
ÁÙ¹ð	57954	25.2333	110.1500	222.5	518328.11750	2653319.81471	143.1	201612	31	31
ÐË°²	57955	25.6167	110.6667	224.0	567852.15330	2698609.44222	132.9	201612	31	31
Áé´¨	57956	25.4281	110.3397	191.0	536241.40982	2675897.96452	128.8	201612	31	31
¹ðÁÖ	57957	25.3167	110.3000	164.4	532917.53627	2663347.57152	136.3	201612	31	31
ÑãÉ½	57958	25.0833	110.3167	151.3	535979.89863	2637603.71536	137.7	201612	31	31
È«ÖÝ	57960	25.9333	111.0667	195.6	605740.58751	2736065.58618	141.4	201612	31	31
Ë«ÅÆ	57962	26.0322	111.6567	205.0	663829.63958	2750803.32816	116.5	201612	31	31
¹àÑô	57964	25.4833	111.1500	263.1	617139.78760	2686717.83586	134.9	201612	31	31
µÀÏØ	57965	25.5336	111.5961	192.2	661470.85115	2695159.55757	131.2	201612	31	31
ÄþÔ¶	57966	25.5944	111.9622	244.2	697652.78736	2704396.39518	131.6	201612	31	31
½­ÓÀ	57969	25.2761	111.3094	269.0	634573.35001	2664788.73191	127.5	201612	31	31
ÐÂÌï	57971	25.9114	112.2067	224.2	719558.23043	2741247.31602	129.1	201612	31	31
³»ÖÝ	57972	25.7353	112.9739	368.8	797572.00906	2727610.40841	101.5	201612	31	31
¹ðÑô	57973	25.7494	112.7247	329.1	772575.77663	2727200.36504	125.0	201612	31	31
¼ÎºÌ	57974	25.5814	112.3653	214.5	738080.57328	2705872.19472	120.9	201612	31	31
À¶É½	57975	25.3833	112.2000	277.0	723137.54955	2682738.12329	114.1	201612	31	31
ÒËÕÂ	57976	25.4058	112.9406	222.8	797169.64887	2690896.83835	152.0	201612	31	31
ÁÙÎä	57978	25.2731	112.5464	292.0	758790.94436	2673137.43987	169.7	201612	31	31
³»ÖÝ	57981	25.9744	113.2172	139.3	819657.46955	2756058.14532	86.7	201612	31	31
Èê³Ç	57985	25.5144	113.6819	645.6	870356.13848	2709127.23819	148.1	201612	31	31
ÀÖ²ý	57988	25.1103	113.3450	143.2	840425.06113	2661582.25647	175.4	201612	31	31
ÈÊ»¯	57989	25.0589	113.7631	112.7	882927.17961	2659536.83334	148.0	201612	31	31
³çÒå	57990	25.7000	114.3167	280.0	931883.90735	2735402.21166	130.8	201612	31	31
ÉÏÓÌ	57991	25.8167	114.5667	140.2	955566.61376	2750677.07870	131.5	201612	31	31
ÄÏ¿µ	57992	25.6667	114.7333	127.0	973784.56636	2735721.04965	152.3	201612	31	31
¸ÓÖÝ	57993	25.8667	115.0167	137.5	999806.25482	2760634.34739	139.6	201612	31	31
´óÓà	57994	25.4000	114.3500	215.6	938335.17795	2702574.89414	138.0	201612	31	31
ÐÅ·á	57995	25.3500	114.8667	204.4	990573.32381	2702075.18699	127.7	201612	31	31
ÄÏÐÛ	57996	25.0806	114.2550	149.7	932124.99855	2666427.75336	147.8	201612	31	31
î¡ÏØ	58001	34.4347	115.0950	56.3	910059.37953	3717343.94374	122.2	201612	31	31
²ÜÏØ	58002	34.8500	115.5833	49.0	948926.49933	3768559.96579	122.4	201612	31	31
³ÉÎä	58003	34.9500	115.8833	45.4	974483.26844	3782694.91262	101.3	201612	31	31
ÎâÌÃ	58004	34.6194	115.1944	61.6	916851.13260	3739005.33086	123.2	201612	31	31
ÉÌÇð	58005	34.4372	115.5353	50.8	949576.34506	3721748.34789	106.7	201612	31	31
ÓÝ³Ç	58006	34.3903	115.8794	46.3	981047.88837	3719829.54588	118.3	201612	31	31
èÏ³Ç	58007	34.0983	115.3592	45.7	937746.86827	3682027.37436	121.6	201612	31	31
Ñôæä	58008	34.4867	115.3156	55.8	929266.56216	3725227.75129	101.7	201612	31	31
µ¥ÏØ	58011	34.8000	116.0667	46.2	992721.86981	3767673.33788	132.7	201612	31	31
·áÏØ	58012	34.6719	116.6561	42.0	1047050.75623	3759355.72511	117.1	201612	31	31
ÅæÏØ	58013	34.7533	116.9058	36.5	1068274.70187	3771143.94066	105.6	201612	31	31
í¸É½	58015	34.4500	116.3333	44.2	1021036.09141	3731104.58366	120.3	201612	31	31
ÏôÏØ	58016	34.1833	116.9667	34.7	1081451.33248	3707908.98741	129.5	201612	31	31
ÏÄÒØ	58017	34.2831	116.1508	42.6	1006776.06315	3710518.30559	127.1	201612	31	31
Î¢É½	58020	34.7681	117.1403	35.5	1089007.90016	3775350.90893	112.3	201612	31	31
Ñ¦³Ç	58021	34.7833	117.2833	80.5	1101558.28803	3778632.20413	134.6	201612	31	31
á»³Ç	58022	34.7667	117.4833	83.4	1119635.40780	3779009.28088	95.3	201612	31	31
Ôæ×¯	58024	34.8667	117.5833	77.7	1127128.94103	3791345.09788	91.6	201612	31	31
Ì¨¶ù×¯	58025	34.5667	117.7333	27.6	1144825.02148	3759456.47915	118.0	201612	31	31
ÚüÖÝ	58026	34.3942	118.0189	25.7	1172903.79982	3743476.44865	126.6	201612	31	31
ÐìÖÝ	58027	34.2872	117.1586	41.2	1097274.73629	3721657.20620	147.9	201612	31	31
À¼Áê	58030	34.8833	118.0167	44.5	1165485.97333	3798208.55312	128.6	201612	31	31
ÁÙãð	58032	34.9500	118.6500	90.1	1220808.29936	3813285.48432	130.3	201612	31	31
Û°³Ç	58034	34.6000	118.3167	36.2	1196466.47645	3770063.51118	131.7	201612	31	31
ÐÂÒÊ	58035	34.3319	118.3536	29.3	1203821.17113	3740510.95046	124.0	201612	31	31
¶«º£	58036	34.5425	118.7136	32.9	1232797.02160	3768486.46014	131.0	201612	31	31
ãðÑô	58038	34.0833	118.7833	10.4	1246196.71446	3718011.37003	125.9	201612	31	31
¸ÓÓÜ	58040	34.8564	119.1269	5.3	1264676.47370	3808786.30925	149.6	201612	31	31
Î÷Á¬µº	58041	34.7833	119.4333	26.9	1293110.78168	3804562.42074	90.2	201612	31	31
Á¬ÔÆ¸Û	58044	34.5489	119.2347	4.7	1279223.03282	3775794.49412	143.7	201612	31	31
ÏìË®	58045	34.2000	119.6000	4.8	1317589.22777	3741595.14269	67.3	201612	31	31
¹àÔÆ	58047	34.2575	119.2361	4.8	1284049.49171	3743249.85490	122.6	201612	31	31
¹àÄÏ	58048	34.0639	119.2928	8.0	1292263.60120	3722357.11291	83.5	201612	31	31
±õº£	58049	34.0167	119.8000	4.1	1338578.29508	3723807.00049	129.9	201612	31	31
µ¦³Ç	58100	33.6292	115.1411	42.4	923471.11199	3627328.01102	123.0	201612	31	31
Â¹ÒØ	58101	33.8817	115.4933	41.3	952420.02859	3658992.69219	127.3	201612	31	31
ÙñÖÝ	58102	33.7833	115.7333	39.1	975317.66143	3650282.22784	120.3	201612	31	31
ÉòÇð	58104	33.3994	115.0528	41.2	918078.31810	3600720.07154	114.9	201612	31	31
ÁÙÈª	58107	32.9103	115.2597	36.2	942596.13855	3547796.26636	131.8	201612	31	31
½çÊ×	58108	33.3333	115.3667	38.0	947419.81053	3596253.27627	136.7	201612	31	31
Ì«ºÍ	58109	33.1333	115.6500	31.0	975627.51429	3576569.07187	133.7	201612	31	31
ÓÀ³Ç	58111	33.8558	116.4247	32.1	1036935.58406	3665419.29164	119.0	201612	31	31
ÌìÖùÉ½	58112	30.7333	116.4500	968.2	1079689.03400	3316356.62404	153.4	201612	31	31
å¡Ïª	58113	33.9500	116.7000	32.2	1060558.21573	3678886.10298	135.9	201612	31	31
ÎÐÑô	58114	33.4833	116.1833	31.2	1019843.34412	3621163.45001	120.5	201612	31	31
»´±±	58116	34.0333	116.8667	32.9	1074476.33703	3690013.83038	126.9	201612	31	31
ÀûÐÁ	58117	33.0531	116.2033	27.9	1027122.61519	3573161.80701	120.7	201612	31	31
ÃÉ³Ç	58118	33.2667	116.5167	26.0	1052940.29590	3600373.14342	117.0	201612	31	31
ËÞÖÝ	58122	33.6378	117.0825	25.7	1099338.45691	3648070.55322	126.8	201612	31	31
Áéèµ	58125	33.5833	117.5167	22.9	1139411.83485	3646864.60971	136.2	201612	31	31
ãôÏØ	58126	33.4683	117.9122	18.4	1176897.11029	3638611.59205	126.6	201612	31	31
»³Ô¶	58127	32.9833	117.0667	24.5	1106857.42879	3574625.53876	127.4	201612	31	31
¹ÌÕò	58128	33.3333	117.3500	21.0	1127814.67841	3616982.12768	124.9	201612	31	31
ÎåºÓ	58129	33.1500	117.8333	14.9	1174373.27260	3602080.58262	145.7	201612	31	31
î¡Äþ	58130	33.9406	117.9583	23.8	1174139.41832	3691995.04913	127.4	201612	31	31
ËÞÇ¨	58131	33.9703	118.2200	25.0	1197267.88367	3698443.32211	122.2	201612	31	31
ãôÑô	58132	33.7167	118.6833	14.5	1242896.86086	3675781.48572	159.6	201612	31	31
ãôºé	58135	33.4833	118.2167	16.9	1204264.28096	3643940.58036	146.8	201612	31	31
íìíô	58138	32.9486	118.5072	43.1	1238750.16078	3587762.89318	152.4	201612	31	31
ºéÔó	58139	33.3072	118.9133	10.6	1270105.19633	3632943.66601	117.2	201612	31	31
Á°Ë®	58140	33.7667	119.3000	9.1	1297724.36979	3689258.06674	123.1	201612	31	31
»´°²	58141	33.6378	118.9269	12.5	1266124.42718	3670043.53267	138.7	201612	31	31
¸·Äþ	58143	33.8000	119.8500	4.8	1346711.08953	3700300.09877	141.5	201612	31	31
»´°²	58145	33.5000	119.1500	7.4	1288478.65670	3657523.31091	147.1	201612	31	31
½¨ºþ	58146	33.4667	119.7667	3.0	1344785.14798	3661985.24642	138.3	201612	31	31
½ðºþ	58147	32.9667	119.0128	12.4	1284529.16678	3596208.88496	146.8	201612	31	31
±¦Ó¦	58148	33.2706	119.3444	3.3	1309783.31943	3634458.95741	163.3	201612	31	31
ÉäÑô	58150	33.7486	120.2997	1.8	1388065.01906	3700760.66203	151.5	201612	31	31
ÑÎ¶¼ÑöÐì	58154	33.3167	120.1000	4.0	1377469.89218	3649827.08004	139.4	201612	31	31
´ó·á	58158	33.1697	120.4569	3.1	1412337.55346	3638459.96622	131.8	201612	31	31
¸·ÄÏ	58202	32.6667	115.5667	31.2	973613.01570	3523453.88561	111.1	201612	31	31
¸·Ñô	58203	32.8667	115.7333	32.7	986471.91449	3547510.08924	113.7	201612	31	31
»´±õ	58205	32.4656	115.4236	34.9	962851.28153	3499525.62180	101.3	201612	31	31
äê´¨	58207	32.1603	115.0469	42.8	931649.78564	3461725.97905	117.2	201612	31	31
¹ÌÊ¼	58208	32.1717	115.6239	42.9	984819.11882	3468571.91279	141.6	201612	31	31
ò£ÉÏ	58210	32.6736	116.1569	26.7	1027683.67547	3530175.44622	136.3	201612	31	31
·ïÌ¨	58212	32.7167	116.7667	23.0	1083022.82524	3541482.50188	126.1	201612	31	31
»ôÇñ	58214	32.3667	116.3000	27.9	1044735.43458	3497311.77193	134.8	201612	31	31
ÊÙÏØ	58215	32.4333	116.7833	25.7	1088324.64095	3509955.58009	134.6	201612	31	31
³¤·á	58220	32.4233	117.1553	45.0	1122651.54337	3512979.42081	144.1	201612	31	31
°ö²º	58221	32.8500	117.3000	26.8	1130005.97669	3562340.16866	148.9	201612	31	31
·ïÑô	58222	32.8500	117.5500	24.6	1152852.34061	3565214.41776	131.6	201612	31	31
Ã÷¹â	58223	32.8000	117.9833	31.4	1193167.16495	3564744.69969	142.4	201612	31	31
»´ÄÏ	58224	32.6053	117.0461	71.0	1110133.78276	3532104.98742	133.1	201612	31	31
¶¨Ô¶	58225	32.5333	117.6667	69.6	1168055.74263	3531175.44502	144.0	201612	31	31
È«½·	58230	32.1167	118.2833	26.5	1230843.24036	3492099.55791	145.5	201612	31	31
À´°²	58234	32.4569	118.4150	40.4	1237810.88598	3531708.71362	160.0	201612	31	31
ÁùºÏ	58235	32.3686	118.8472	10.4	1278818.30715	3527332.92278	145.0	201612	31	31
³üÖÝ	58236	32.3500	118.2500	33.5	1224279.70740	3517728.78438	147.6	201612	31	31
ÆÖ¿Ú	58237	32.0653	118.5900	46.6	1259876.42905	3490211.98136	155.0	201612	31	31
ÄÏ¾©	58238	31.9333	118.9000	35.2	1290503.31999	3479474.58151	155.6	201612	31	31
Ìì³¤	58240	32.7403	119.0033	10.4	1287251.63671	3570819.98491	147.8	201612	31	31
¸ßÓÊ	58241	32.7569	119.4864	6.5	1331078.22502	3579042.05218	157.6	201612	31	31
ÒÇÕ÷	58242	32.2997	119.1586	22.5	1308486.74580	3523706.69059	166.9	201612	31	31
ÐË»¯	58243	32.9456	119.8217	3.0	1358496.92809	3604622.46272	130.5	201612	31	31
½­¶¼	58244	32.4503	119.5861	5.2	1345230.85527	3546207.29393	147.9	201612	31	31
ÑïÖÝ	58245	32.4114	119.4239	9.9	1331012.08871	3539685.52589	149.0	201612	31	31
Ì©ÖÝ	58246	32.5569	119.9944	2.6	1380797.26720	3563690.07007	144.3	201612	31	31
ÑïÖÐ	58247	32.2744	119.7983	3.2	1367599.78942	3529508.82227	148.3	201612	31	31
Ì©ÐË	58249	32.1597	120.0525	6.0	1392864.22153	3520270.79298	130.8	201612	31	31
½ªÑß	58250	32.5089	120.1597	6.2	1396724.10316	3560656.35175	143.5	201612	31	31
¶«Ì¨	58251	32.8500	120.2833	3.3	1402128.08186	3600387.26433	154.2	201612	31	31
µ¤Í½	58252	32.1511	119.4969	18.0	1341966.38299	3511660.61050	150.7	201612	31	31
º£°²	58254	32.5486	120.4125	6.1	1419138.11506	3568661.49833	144.5	201612	31	31
Èç¸Þ	58255	32.3811	120.6103	8.0	1440156.48774	3552869.01192	119.4	201612	31	31
¾¸½­ÊÐ	58257	31.9758	120.2972	9.8	1418507.08001	3503270.21679	145.9	201612	31	31
ÄÏÍ¨	58259	32.0833	120.9833	4.8	1479650.23033	3525238.11771	170.2	201612	31	31
Èç¶«	58264	32.3422	121.2206	5.5	1496681.23057	3557570.01827	123.4	201612	31	31
ÂÀËÄ¸Û	58265	32.0994	121.5444	3.8	1530819.78116	3535533.81893	143.8	201612	31	31
Í¨ÖÝ¹ú¼ÒÆøÏó¹Û²âÕ¾	58268	32.1000	121.0833	4.4	1488523.54029	3528588.92738	137.5	201612	31	31
Æô¶«	58269	31.7833	121.6500	3.3	1546439.18518	3502081.25387	123.1	201612	31	31
Âí¸Ú	58301	31.8231	115.3911	92.1	967418.93415	3427255.39940	133.9	201612	31	31
½ðÕ¯	58306	31.6833	115.8833	95.4	1014784.87321	3416525.53586	130.5	201612	31	31
Áù°²	58311	31.7333	116.5000	74.1	1071386.67670	3428595.97369	121.1	201612	31	31
»ôÉ½	58314	31.4000	116.3167	86.4	1058649.56029	3389377.21592	132.2	201612	31	31
Êæ³Ç	58316	31.4667	116.9167	23.6	1113616.70582	3403392.82096	139.3	201612	31	31
ÔÀÎ÷	58317	30.8667	116.3667	434.2	1070156.25359	3330345.31262	166.4	201612	31	31
Í©³Ç	58319	31.0667	116.9500	85.4	1122114.81217	3359110.23553	134.4	201612	31	31
·ÊÎ÷	58320	31.6081	117.0303	28.1	1122257.91213	3420464.69385	143.3	201612	31	31
ºÏ·Ê	58321	31.9556	117.0572	49.8	1120016.82824	3459591.62924	129.4	201612	31	31
·Ê¶«	58323	31.8567	117.4556	18.0	1158226.82969	3453114.31415	134.4	201612	31	31
³²ºþ	58326	31.5833	117.8333	30.9	1197121.70148	3427075.95761	116.8	201612	31	31
Â®½­	58327	31.2667	117.2833	45.2	1150479.18433	3385245.00281	101.8	201612	31	31
ÎÞÎª	58329	31.3333	117.8667	9.6	1203854.38257	3399592.34689	126.8	201612	31	31
º¬É½	58330	31.7500	118.0833	26.0	1217843.60215	3448715.47248	133.5	201612	31	31
ºÍÏØ	58331	31.7333	118.3667	22.5	1244317.95311	3450366.83910	142.5	201612	31	31
Îßºþ	58334	31.3833	118.4167	10.2	1254249.52122	3411975.57664	146.1	201612	31	31
µ±Í¿	58335	31.5500	118.5667	60.0	1265630.68967	3432458.78213	130.3	201612	31	31
Âí°°É½	58336	31.7000	118.5667	80.0	1263331.46339	3449179.58888	134.0	201612	31	31
·±²ý	58337	31.0558	118.2153	60.9	1240421.47648	3372949.78296	141.4	201612	31	31
Íå›b	58338	31.1167	118.6000	40.0	1275372.54149	3384608.09307	118.8	201612	31	31
¸ß´¾	58339	31.3333	118.9039	16.6	1300287.14052	3412673.03332	144.1	201612	31	31
äàË®	58340	31.6028	119.0639	30.4	1310870.36790	3444793.62815	164.2	201612	31	31
µ¤Ñô	58341	31.9828	119.5928	6.6	1353555.32058	3494215.40482	114.1	201612	31	31
½ðÌ³	58342	31.7103	119.5394	5.4	1353113.60077	3463144.50121	154.2	201612	31	31
³£ÖÝ	58343	31.8667	119.9781	4.4	1390990.11015	3486615.98997	131.4	201612	31	31
¾äÈÝ	58344	31.9606	119.2025	36.0	1317960.07865	3486491.09338	145.4	201612	31	31
äàÑô	58345	31.4308	119.5000	5.9	1354049.49495	3431496.15977	150.2	201612	31	31
ÎÞÃûÕ¾	58346	31.3386	119.8097	16.4	1384298.78775	3425509.56524	129.8	201612	31	31
ËÕÖÝ	58349	31.4147	120.5619	8.0	1452709.90613	3444716.45466	120.5	201612	31	31
½­Òõ	58351	31.9000	120.3000	4.2	1420074.50676	3494878.14257	153.5	201612	31	31
³£Êì	58352	31.6500	120.7667	4.5	1467481.74298	3473871.85989	139.1	201612	31	31
ÕÅ¼Ò¸Û	58353	31.8586	120.5697	11.5	1445630.89338	3494166.54035	116.0	201612	31	31
ÎÞÎý	58354	31.6167	120.3500	3.2	1429588.30663	3464090.98207	149.6	201612	31	31
À¥É½	58356	31.4000	121.0000	3.2	1493522.28377	3449584.30672	136.9	201612	31	31
¶«É½	58358	31.0797	120.4344	16.7	1446737.06991	3405641.44261	157.5	201612	31	31
Îâ½­	58359	31.1333	120.6167	4.7	1462740.57899	3414265.09158	149.3	201612	31	31
º£ÃÅ	58360	31.9167	121.2000	3.3	1502581.07947	3509981.80938	134.4	201612	31	31
ãÉÐÐ	58361	31.1000	121.3667	5.5	1532981.08666	3421885.11555	138.9	201612	31	31
±¦É½	58362	31.3908	121.4447	5.5	1534828.37135	3455345.61239	126.1	201612	31	31
¼Î¶¨	58365	31.3806	121.1994	6.5	1512325.32720	3450449.39620	138.4	201612	31	31
³çÃ÷	58366	31.6664	121.4928	4.3	1534149.21413	3486669.43533	117.7	201612	31	31
Ðì¼Ò»ã	58367	31.2000	121.4333	4.6	1537309.64503	3434005.20389	127.1	201612	31	31
ÆÖ¶«»ÝÄÏ	58369	31.0500	121.7833	5.0	1572579.73825	3422858.07651	131.4	201612	31	31
ÆÖ¶«	58370	31.2333	121.5333	4.4	1545957.42840	3439250.96765	128.1	201612	31	31
Ì«²Ö	58377	31.5136	121.1075	5.7	1501404.78788	3463817.97807	155.7	201612	31	31
ÂÞÌï	58401	30.7500	115.4000	123.1	980862.88258	3307325.21745	129.1	201612	31	31
Ó¢É½	58402	30.7333	115.6667	123.8	1006121.91552	3308128.31623	145.5	201612	31	31
ä»Ë®	58404	30.4667	115.2167	61.8	966905.71245	3273876.68596	138.7	201612	31	31
»ÆÊ¯	58407	30.2333	115.0333	32.2	952252.14464	3246036.04383	133.8	201612	31	31
Þ­´º	58408	30.2378	115.4736	71.7	993835.60136	3250853.82507	115.1	201612	31	31
»ÆÃ·	58409	30.0978	115.9314	32.0	1038830.61379	3239918.96242	143.8	201612	31	31
Ì«ºþ	58414	30.4333	116.3167	105.1	1071006.79255	3281437.92800	142.6	201612	31	31
Ç±É½	58415	30.6667	116.5500	64.4	1089944.72469	3310017.30109	126.3	201612	31	31
»³Äþ	58416	30.7500	116.8167	35.5	1113883.68954	3322271.11355	135.4	201612	31	31
ËÞËÉ	58417	30.1739	116.1219	109.3	1055904.29947	3250416.38554	135.0	201612	31	31
Íû½­	58418	30.1333	116.6667	60.0	1107928.68614	3251826.83910	128.7	201612	31	31
¶«ÖÁ	58419	30.2283	117.0044	115.0	1138558.07246	3266234.19569	132.4	201612	31	31
èÈÑô	58420	30.7167	117.2333	58.3	1153418.16730	3323314.23466	133.3	201612	31	31
ÇàÑô	58421	30.6142	117.8647	77.3	1214112.34907	3319419.93021	145.3	201612	31	31
¾Å»ªÉ½	58423	30.4833	117.7833	647.3	1208360.58855	3303847.50401	136.5	201612	31	31
°²Çì	58424	30.6167	116.9667	62.0	1129755.74390	3309098.26966	136.6	201612	31	31
»ÆÉ½Çø	58426	30.3000	118.1333	193.4	1243968.86270	3287764.21810	128.1	201612	31	31
³ØÖÝ	58427	30.6500	117.5000	15.0	1179373.36386	3319012.45561	127.7	201612	31	31
Ê¯Ì¨	58428	30.2167	117.5000	118.5	1185483.10817	3270742.77243	117.7	201612	31	31
[truncated: 411 more rows]
