# Supplementary material for: Spatial distribution patterns and risk factors of hookworm disease in China: A study based on successive national surveillance
Source: PLoS Negl Trop Dis. 2025 Sep 30;19(9):e0013526. doi: 10.1371/journal.pntd.0013526 (PMC12483247; doi:10.1371/journal.pntd.0013526)
Supplement: S5 Data — (ZIP) [file pntd.0013526.s007.zip]

Archive with 73 entries (72 files):
- TEM_relevant data/
- TEM_relevant data/TEM201601.TXT
- TEM_relevant data/TEM201602.TXT
- TEM_relevant data/TEM201603.TXT
- TEM_relevant data/TEM201604.TXT
- TEM_relevant data/TEM201605.TXT
- TEM_relevant data/TEM201606.TXT
- TEM_relevant data/TEM201607.TXT
- TEM_relevant data/TEM201608.TXT
- TEM_relevant data/TEM201609.TXT
- TEM_relevant data/TEM201610.TXT
- TEM_relevant data/TEM201611.TXT
- TEM_relevant data/TEM201612.TXT
- TEM_relevant data/TEM201701.TXT
- TEM_relevant data/TEM201702.TXT
- TEM_relevant data/TEM201703.TXT
- TEM_relevant data/TEM201704.TXT
- TEM_relevant data/TEM201705.TXT
- TEM_relevant data/TEM201706.TXT
- TEM_relevant data/TEM201707.TXT
- TEM_relevant data/TEM201708.TXT
- TEM_relevant data/TEM201709.TXT
- TEM_relevant data/TEM201710.TXT
- TEM_relevant data/TEM201711.TXT
- TEM_relevant data/TEM201712.TXT
- TEM_relevant data/TEM201801.TXT
- TEM_relevant data/TEM201802.TXT
- TEM_relevant data/TEM201803.TXT
- TEM_relevant data/TEM201804.TXT
- TEM_relevant data/TEM201805.TXT
- TEM_relevant data/TEM201806.TXT
- TEM_relevant data/TEM201807.TXT
- TEM_relevant data/TEM201808.TXT
- TEM_relevant data/TEM201809.TXT
- TEM_relevant data/TEM201810.TXT
- TEM_relevant data/TEM201811.TXT
- TEM_relevant data/TEM201812.TXT
- TEM_relevant data/TEM201901.TXT
- TEM_relevant data/TEM201902.TXT
- TEM_relevant data/TEM201903.TXT
- TEM_relevant data/TEM201904.TXT
- TEM_relevant data/TEM201905.TXT
- TEM_relevant data/TEM201906.TXT
- TEM_relevant data/TEM201907.TXT
- TEM_relevant data/TEM201908.TXT
- TEM_relevant data/TEM201909.TXT
- TEM_relevant data/TEM201910.TXT
- TEM_relevant data/TEM201911.TXT
- TEM_relevant data/TEM201912.TXT
- TEM_relevant data/TEM202001.TXT
- TEM_relevant data/TEM202002.TXT
- TEM_relevant data/TEM202003.TXT
- TEM_relevant data/TEM202004.TXT
- TEM_relevant data/TEM202005.TXT
- TEM_relevant data/TEM202006.TXT
- TEM_relevant data/TEM202007.TXT
- TEM_relevant data/TEM202008.TXT
- TEM_relevant data/TEM202009.TXT
- TEM_relevant data/TEM202010.TXT
- TEM_relevant data/TEM202011.TXT
- TEM_relevant data/TEM202012.TXT
- TEM_relevant data/TEM202101.TXT
- TEM_relevant data/TEM202102.TXT
- TEM_relevant data/TEM202103.TXT
- TEM_relevant data/TEM202104.TXT
- TEM_relevant data/TEM202105.TXT
- TEM_relevant data/TEM202106.TXT
- TEM_relevant data/TEM202107.TXT
- TEM_relevant data/TEM202108.TXT
- TEM_relevant data/TEM202109.TXT
- TEM_relevant data/TEM202110.TXT
- TEM_relevant data/TEM202111.TXT
- TEM_relevant data/TEM202112.TXT
